# Supplementary material for: Dynamics and Complexity of Dark Fermentation Microbial Communities Producing Hydrogen From Sugar Beet Molasses in Continuously Operating Packed Bed Reactors
Source: Front Microbiol. 2021 Jan 8;11:612344. doi: 10.3389/fmicb.2020.612344 (PMC7819888; doi:10.3389/fmicb.2020.612344)
Supplement: Supplementary Table 1 — Over time analysis of hydrogen production in PBR1 (Kolmogorov–Smirnov and Mann–Whitney tests). [file Table_1.XLSX]

## Sheet: KS
Table contains level of statistical significance 'p' for Kolmogorov-Smirnov test.		PBR2_5	PBR2_6	PBR2_7	PBR2_8	PBR2_9	PBR2_10	PBR2_11	PBR2_12	PBR2_13	PBR2_14	PBR2_15	PBR2_16	PBR2_17	PBR2_18	PBR2_19	PBR2_20	PBR2_21
Hydrogen production (cm3/g COD molasses)	1	42.322	46.5579	35.7577	28.6675	32.5655	20.99	20.1747	22.6528	22.3958	21.8936	19.5146	19.6914	21.0995	15.7432	18.4911	15.5283	19.0641
	2	42.3427	47.0214	37.4785	27.6959	28.6057	19.9326	24.8544	21.8473	22.5882	22.9977	23.2794	23.9437	19.8695	19.2522	19.5689	16.6626	18.6564
	3	41.4321	47.8807	37.0225	28.7937	41.0806	22.7319	22.9681	24.7885	21.6051	21.6824	20.1704	23.2833	20.6681	15.1611	17.5664	17.0057	18.8733
	4	41.9495	55.1705	34.992	29.7905	28.4558	19.6402	22.6427	22.311	22.4378	22.19	24.3516	24.3363	21.3035	15.8887	18.5563	14.7061	18.3152
	5	45.0745	54.485	37.4355	30.2384	30.9791	19.9519	22.0052	23.0793	22.2698	20.041	24.886	25.3232	20.5428	16.8429	16.8516	16.9995	18.8761
	6	48.4271	47.1469	36.6009	29.3741	34.9347	21.3693	24.5652	25.6955	22.1054	22.3012	25.4793	24.6041	20.4291	17.064	18.1535	13.7727	18.72
	7	46.9164	52.7663	36.5235	30.8693	31.0249	20.7136	25.7549	27.2592	21.4196	23.6609	19.3793	25.0114	20.4787	17.3046	16.7381	16.6317	18.8646
	8	45.7367	52.438	38.8724	28.9703	32.6488	20.7875	26.6849	22.7307	23.0746	20.0707	28.4426	24.3289	19.6451	19.0284	16.9253	14.7432	18.1764
	9	41.5149	54.9774	35.8782	26.6234	38.6323	19.9873	25.0122	26.4029	21.913	22.1937	23.7027	23.0008	20.5107	16.8989	15.9808	16.8728	18.9831
	10	42.2599	53.0077	37.5043	28.2574	31.3164	20.4854	22.9615	21.2009	22.1824	21.8565	19.9553	23.287	19.6101	18.0798	17.0984	16.675	17.4651
0	PBR2_5	1	0.00332311	< 0,0001	< 0,0001	< 0,0001	< 0,0001	< 0,0001	< 0,0001	< 0,0001	< 0,0001	< 0,0001	< 0,0001	< 0,0001	< 0,0001	< 0,0001	< 0,0001	< 0,0001
0	PBR2_6	0.00332311	1	< 0,0001	< 0,0001	< 0,0001	< 0,0001	< 0,0001	< 0,0001	< 0,0001	< 0,0001	< 0,0001	< 0,0001	< 0,0001	0.000153696	< 0,0001	< 0,0001	< 0,0001
0	PBR2_7	< 0,0001	< 0,0001	1	< 0,0001	0.00332311	< 0,0001	< 0,0001	< 0,0001	< 0,0001	< 0,0001	< 0,0001	< 0,0001	< 0,0001	< 0,0001	< 0,0001	0.000153696	< 0,0001
0	PBR2_8	< 0,0001	< 0,0001	< 0,0001	1	0.00332311	< 0,0001	0.000607078	0.000607078	< 0,0001	< 0,0001	0.000607078	< 0,0001	< 0,0001	< 0,0001	< 0,0001	< 0,0001	< 0,0001
0	PBR2_9	< 0,0001	< 0,0001	0.00332311	0.00332311	1	< 0,0001	< 0,0001	< 0,0001	< 0,0001	< 0,0001	< 0,0001	< 0,0001	< 0,0001	< 0,0001	< 0,0001	< 0,0001	< 0,0001
2	PBR2_10	< 0,0001	< 0,0001	< 0,0001	< 0,0001	< 0,0001	1	0.00332311	0.00332311	0.000607078	0.0148932	0.0546463	0.000607078	0.759098	< 0,0001	< 0,0001	< 0,0001	< 0,0001
4	PBR2_11	< 0,0001	< 0,0001	< 0,0001	0.000607078	< 0,0001	0.00332311	1	0.988261	0.0148932	0.0546463	0.400471	0.400471	0.000607078	< 0,0001	< 0,0001	< 0,0001	0.000153696
5	PBR2_12	< 0,0001	< 0,0001	< 0,0001	0.000607078	< 0,0001	0.00332311	0.988261	1	0.0546463	0.0546463	0.400471	0.400471	0.000607078	< 0,0001	< 0,0001	< 0,0001	< 0,0001
3	PBR2_13	< 0,0001	< 0,0001	< 0,0001	< 0,0001	< 0,0001	0.000607078	0.0148932	0.0546463	1	0.759098	0.0546463	0.00332311	0.000153696	< 0,0001	< 0,0001	< 0,0001	< 0,0001
4	PBR2_14	< 0,0001	< 0,0001	< 0,0001	< 0,0001	< 0,0001	0.0148932	0.0546463	0.0546463	0.759098	1	0.164079	0.00332311	0.00332311	< 0,0001	< 0,0001	< 0,0001	< 0,0001
7	PBR2_15	< 0,0001	< 0,0001	< 0,0001	0.000607078	< 0,0001	0.0546463	0.400471	0.400471	0.0546463	0.164079	1	0.759098	0.0546463	< 0,0001	0.000607078	< 0,0001	0.000153696
3	PBR2_16	< 0,0001	< 0,0001	< 0,0001	< 0,0001	< 0,0001	0.000607078	0.400471	0.400471	0.00332311	0.00332311	0.759098	1	0.000607078	< 0,0001	< 0,0001	< 0,0001	< 0,0001
2	PBR2_17	< 0,0001	< 0,0001	< 0,0001	< 0,0001	< 0,0001	0.759098	0.000607078	0.000607078	0.000153696	0.00332311	0.0546463	0.000607078	1	< 0,0001	< 0,0001	< 0,0001	< 0,0001
2	PBR2_18	< 0,0001	0.000153696	< 0,0001	< 0,0001	< 0,0001	< 0,0001	< 0,0001	< 0,0001	< 0,0001	< 0,0001	< 0,0001	< 0,0001	< 0,0001	1	0.759098	0.164079	0.0148932
3	PBR2_19	< 0,0001	< 0,0001	< 0,0001	< 0,0001	< 0,0001	< 0,0001	< 0,0001	< 0,0001	< 0,0001	< 0,0001	0.000607078	< 0,0001	< 0,0001	0.759098	1	0.0546463	0.0546463
2	PBR2_20	< 0,0001	< 0,0001	0.000153696	< 0,0001	< 0,0001	< 0,0001	< 0,0001	< 0,0001	< 0,0001	< 0,0001	< 0,0001	< 0,0001	< 0,0001	0.164079	0.0546463	1	< 0,0001
1	PBR2_21	< 0,0001	< 0,0001	< 0,0001	< 0,0001	< 0,0001	< 0,0001	0.000153696	< 0,0001	< 0,0001	< 0,0001	0.000153696	< 0,0001	< 0,0001	0.0148932	0.0546463	< 0,0001	1

## Sheet: MW
Table contains level of statistical significance 'p' for Mann-Whitney test.		PBR2_5	PBR2_6	PBR2_7	PBR2_8	PBR2_9	PBR2_10	PBR2_11	PBR2_12	PBR2_13	PBR2_14	PBR2_15	PBR2_16	PBR2_17	PBR2_18	PBR2_19	PBR2_20	PBR2_21
Hydrogen production (cm3/g COD molasses)	1	42.322	46.5579	35.7577	28.6675	32.5655	20.99	20.1747	22.6528	22.3958	21.8936	19.5146	19.6914	21.0995	15.7432	18.4911	15.5283	19.0641
	2	42.3427	47.0214	37.4785	27.6959	28.6057	19.9326	24.8544	21.8473	22.5882	22.9977	23.2794	23.9437	19.8695	19.2522	19.5689	16.6626	18.6564
	3	41.4321	47.8807	37.0225	28.7937	41.0806	22.7319	22.9681	24.7885	21.6051	21.6824	20.1704	23.2833	20.6681	15.1611	17.5664	17.0057	18.8733
	4	41.9495	55.1705	34.992	29.7905	28.4558	19.6402	22.6427	22.311	22.4378	22.19	24.3516	24.3363	21.3035	15.8887	18.5563	14.7061	18.3152
	5	45.0745	54.485	37.4355	30.2384	30.9791	19.9519	22.0052	23.0793	22.2698	20.041	24.886	25.3232	20.5428	16.8429	16.8516	16.9995	18.8761
	6	48.4271	47.1469	36.6009	29.3741	34.9347	21.3693	24.5652	25.6955	22.1054	22.3012	25.4793	24.6041	20.4291	17.064	18.1535	13.7727	18.72
	7	46.9164	52.7663	36.5235	30.8693	31.0249	20.7136	25.7549	27.2592	21.4196	23.6609	19.3793	25.0114	20.4787	17.3046	16.7381	16.6317	18.8646
	8	45.7367	52.438	38.8724	28.9703	32.6488	20.7875	26.6849	22.7307	23.0746	20.0707	28.4426	24.3289	19.6451	19.0284	16.9253	14.7432	18.1764
	9	41.5149	54.9774	35.8782	26.6234	38.6323	19.9873	25.0122	26.4029	21.913	22.1937	23.7027	23.0008	20.5107	16.8989	15.9808	16.8728	18.9831
	10	42.2599	53.0077	37.5043	28.2574	31.3164	20.4854	22.9615	21.2009	22.1824	21.8565	19.9553	23.287	19.6101	18.0798	17.0984	16.675	17.4651
0	PBR2_5	1	0.000205677	< 0,0001	< 0,0001	< 0,0001	< 0,0001	< 0,0001	< 0,0001	< 0,0001	< 0,0001	< 0,0001	< 0,0001	< 0,0001	< 0,0001	< 0,0001	< 0,0001	< 0,0001
0	PBR2_6	0.000205677	1	< 0,0001	< 0,0001	< 0,0001	< 0,0001	< 0,0001	< 0,0001	< 0,0001	< 0,0001	< 0,0001	< 0,0001	< 0,0001	< 0,0001	< 0,0001	< 0,0001	< 0,0001
0	PBR2_7	< 0,0001	< 0,0001	1	< 0,0001	0.00332311	< 0,0001	< 0,0001	< 0,0001	< 0,0001	< 0,0001	< 0,0001	< 0,0001	< 0,0001	< 0,0001	< 0,0001	< 0,0001	< 0,0001
0	PBR2_8	< 0,0001	< 0,0001	< 0,0001	1	0.00519604	0.00519604	< 0,0001	< 0,0001	< 0,0001	< 0,0001	< 0,0001	< 0,0001	< 0,0001	< 0,0001	< 0,0001	< 0,0001	< 0,0001
0	PBR2_9	< 0,0001	< 0,0001	0.00332311	0.00519604	1	< 0,0001	< 0,0001	< 0,0001	< 0,0001	< 0,0001	< 0,0001	< 0,0001	< 0,0001	< 0,0001	< 0,0001	< 0,0001	< 0,0001
2	PBR2_10	< 0,0001	< 0,0001	< 0,0001	0.00519604	< 0,0001	1	0.000725281	0.000324753	0.00105003	0.0146896	0.217563	0.000607078	0.528849	< 0,0001	< 0,0001	< 0,0001	< 0,0001
3	PBR2_11	< 0,0001	< 0,0001	< 0,0001	< 0,0001	< 0,0001	0.000725281	1	0.911797	0.0232306	0.0185434	0.481251	0.970512	0.000487129	< 0,0001	< 0,0001	< 0,0001	< 0,0001
4	PBR2_12	< 0,0001	< 0,0001	< 0,0001	< 0,0001	< 0,0001	0.000324753	0.911797	1	0.0524259	0.035463	0.578742	0.739364	< 0,0001	< 0,0001	< 0,0001	< 0,0001	< 0,0001
3	PBR2_13	< 0,0001	< 0,0001	< 0,0001	< 0,0001	< 0,0001	0.00105003	0.0232306	0.0524259	1	0.528849	0.481251	0.00208924	< 0,0001	< 0,0001	< 0,0001	< 0,0001	< 0,0001
2	PBR2_14	< 0,0001	< 0,0001	< 0,0001	< 0,0001	< 0,0001	0.0146896	0.0185434	0.035463	0.528849	1	0.435872	0.00388621	0.00519604	< 0,0001	< 0,0001	< 0,0001	< 0,0001
7	PBR2_15	< 0,0001	< 0,0001	< 0,0001	< 0,0001	< 0,0001	0.217563	0.481251	0.578742	0.481251	0.435872	1	0.630529	0.247451	< 0,0001	< 0,0001	< 0,0001	< 0,0001
3	PBR2_16	< 0,0001	< 0,0001	< 0,0001	< 0,0001	< 0,0001	0.000607078	0.970512	0.739364	0.00208924	0.00388621	0.630529	1	0.000725281	< 0,0001	< 0,0001	< 0,0001	< 0,0001
2	PBR2_17	< 0,0001	< 0,0001	< 0,0001	< 0,0001	< 0,0001	0.528849	0.000487129	< 0,0001	< 0,0001	0.00519604	0.247451	0.000725281	1	< 0,0001	< 0,0001	< 0,0001	< 0,0001
2	PBR2_18	< 0,0001	< 0,0001	< 0,0001	< 0,0001	< 0,0001	< 0,0001	< 0,0001	< 0,0001	< 0,0001	< 0,0001	< 0,0001	< 0,0001	< 0,0001	1	0.393048	0.0524259	0.0232306
1	PBR2_19	< 0,0001	< 0,0001	< 0,0001	< 0,0001	< 0,0001	< 0,0001	< 0,0001	< 0,0001	< 0,0001	< 0,0001	< 0,0001	< 0,0001	< 0,0001	0.393048	1	0.00519604	0.0146896
1	PBR2_20	< 0,0001	< 0,0001	< 0,0001	< 0,0001	< 0,0001	< 0,0001	< 0,0001	< 0,0001	< 0,0001	< 0,0001	< 0,0001	< 0,0001	< 0,0001	0.0524259	0.00519604	1	< 0,0001
0	PBR2_21	< 0,0001	< 0,0001	< 0,0001	< 0,0001	< 0,0001	< 0,0001	< 0,0001	< 0,0001	< 0,0001	< 0,0001	< 0,0001	< 0,0001	< 0,0001	0.0232306	0.0146896	< 0,0001	1
