# Supplementary material for: Dynamics and Complexity of Dark Fermentation Microbial Communities Producing Hydrogen From Sugar Beet Molasses in Continuously Operating Packed Bed Reactors
Source: Front Microbiol. 2021 Jan 8;11:612344. doi: 10.3389/fmicb.2020.612344 (PMC7819888; doi:10.3389/fmicb.2020.612344)
Supplement: Supplementary Table 2 — Over time analysis of hydrogen production in PBR2 (Kolmogorov–Smirnov and Mann–Whitney tests). [file Table_2.XLSX]

## Sheet: KS
Table contains level of statistical significance 'p' for Kolmogorov-Smirnov test.		PBR3_5	PBR3_6	PBR3_7	PBR3_8	PBR3_9	PBR3_10	PBR3_11	PBR3_12	PBR3_14
Hydrogen production (cm3/g COD molasses)	1	34.7335	51.3542	74.7076	68.8896	75.3018	52.605	35.935	19.6586	9.8453
	2	30.1914	50.9049	73.4506	66.8688	75.2006	52.6604	35.9524	19.9252	8.41721
	3	29.5235	52.9109	74.9018	69.4348	73.3943	53.0685	35.4023	19.692	9.00673
	4	28.4357	52.7183	72.0452	67.5264	68.0145	51.9755	35.8076	20.1775	9.01934
	5	29.7334	50.5358	75.5303	69.7556	74.204	52.2245	35.6165	20.8296	8.81758
	6	29.5616	52.6381	74.7076	66.4839	75.3251	50.3497	35.2575	20.1775	8.74192
	7	29.6952	50.5679	74.8676	66.075	72.7014	51.6434	35.6049	21.4056	8.67571
	8	29.7525	51.7554	73.325	66.4759	70.2178	51.8094	35.4196	21.0962	8.73246
	9	29.7907	51.7394	73.5649	65.7302	70.6382	51.6227	36.4561	20.6154	8.70724
	10	30.325	50.3432	74.4333	66.0429	73.6902	52.1692	35.6513	20.901	8.77344
	PBR3_5	1	< 0,0001	< 0,0001	< 0,0001	< 0,0001	< 0,0001	< 0,0001	< 0,0001	< 0,0001
1	PBR3_6	< 0,0001	1	< 0,0001	< 0,0001	< 0,0001	0.400471	< 0,0001	< 0,0001	< 0,0001
1	PBR3_7	< 0,0001	< 0,0001	1	< 0,0001	0.759098	< 0,0001	< 0,0001	< 0,0001	< 0,0001
	PBR3_8	< 0,0001	< 0,0001	< 0,0001	1	0.000607078	< 0,0001	< 0,0001	< 0,0001	< 0,0001
1	PBR3_9	< 0,0001	< 0,0001	0.759098	0.000607078	1	< 0,0001	< 0,0001	< 0,0001	< 0,0001
1	PBR3_10	< 0,0001	0.400471	< 0,0001	< 0,0001	< 0,0001	1	< 0,0001	< 0,0001	< 0,0001
	PBR3_11	< 0,0001	< 0,0001	< 0,0001	< 0,0001	< 0,0001	< 0,0001	1	< 0,0001	< 0,0001
	PBR3_12	< 0,0001	< 0,0001	< 0,0001	< 0,0001	< 0,0001	< 0,0001	< 0,0001	1	< 0,0001
	PBR3_14	< 0,0001	< 0,0001	< 0,0001	< 0,0001	< 0,0001	< 0,0001	< 0,0001	< 0,0001	1

## Sheet: MW
Table contains level of statistical significance 'p' for Mann-Whitney test.		PBR3_5	PBR3_6	PBR3_7	PBR3_8	PBR3_9	PBR3_10	PBR3_11	PBR3_12	PBR3_14
Hydrogen production (cm3/g COD molasses)	1	34.7335	51.3542	74.7076	68.8896	75.3018	52.605	35.935	19.6586	9.8453
	2	30.1914	50.9049	73.4506	66.8688	75.2006	52.6604	35.9524	19.9252	8.41721
	3	29.5235	52.9109	74.9018	69.4348	73.3943	53.0685	35.4023	19.692	9.00673
	4	28.4357	52.7183	72.0452	67.5264	68.0145	51.9755	35.8076	20.1775	9.01934
	5	29.7334	50.5358	75.5303	69.7556	74.204	52.2245	35.6165	20.8296	8.81758
	6	29.5616	52.6381	74.7076	66.4839	75.3251	50.3497	35.2575	20.1775	8.74192
	7	29.6952	50.5679	74.8676	66.075	72.7014	51.6434	35.6049	21.4056	8.67571
	8	29.7525	51.7554	73.325	66.4759	70.2178	51.8094	35.4196	21.0962	8.73246
	9	29.7907	51.7394	73.5649	65.7302	70.6382	51.6227	36.4561	20.6154	8.70724
	10	30.325	50.3432	74.4333	66.0429	73.6902	52.1692	35.6513	20.901	8.77344
	PBR3_5	1	< 0,0001	0.000181651	< 0,0001	< 0,0001	< 0,0001	< 0,0001	0.000181651	< 0,0001
	PBR3_6	< 0,0001	1	0.000181651	< 0,0001	< 0,0001	0.314999	< 0,0001	0.000181651	< 0,0001
	PBR3_7	0.000181651	0.000181651	1	0.000181651	0.382061	0.000181651	0.000181651	0.000180635	0.000181651
	PBR3_8	< 0,0001	< 0,0001	0.000181651	1	< 0,0001	< 0,0001	< 0,0001	0.000181651	< 0,0001
1	PBR3_9	< 0,0001	< 0,0001	0.382061	< 0,0001	1	< 0,0001	< 0,0001	0.000181651	< 0,0001
1	PBR3_10	< 0,0001	0.314999	0.000181651	< 0,0001	< 0,0001	1	< 0,0001	0.000181651	< 0,0001
	PBR3_11	< 0,0001	< 0,0001	0.000181651	< 0,0001	< 0,0001	< 0,0001	1	0.000181651	< 0,0001
	PBR3_12	0.000181651	0.000181651	0.000180635	0.000181651	0.000181651	0.000181651	0.000181651	1	0.000181651
	PBR3_14	< 0,0001	< 0,0001	0.000181651	< 0,0001	< 0,0001	< 0,0001	< 0,0001	0.000181651	1
