# Supplementary material for: Dynamics and Complexity of Dark Fermentation Microbial Communities Producing Hydrogen From Sugar Beet Molasses in Continuously Operating Packed Bed Reactors
Source: Front Microbiol. 2021 Jan 8;11:612344. doi: 10.3389/fmicb.2020.612344 (PMC7819888; doi:10.3389/fmicb.2020.612344)
Supplement: Supplementary Table 3 — Over time analysis of hydrogen production in PBR3 (Kolmogorov–Smirnov and Mann–Whitney tests). [file Table_3.XLSX]

## Sheet: KS
Table contains level of statistical significance 'p' for Kolmogorov-Smirnov test.		PBR4_7	PBR4_8	PBR4_9	PBR4_10	PBR4_11	PBR4_12	PBR4_13	PBR4_14	PBR4_15	PBR4_16	PBR4_17	PBR4_18	PBR4_19
Hydrogen production (cm3/g COD molasses)	1	62.6903	61.2126	80.0705	73.5367	71.5896	56.9996	51.7424	53.1863	49.7121	48.7578	50.8845	46.5052	45.6879
	2	62.9332	60.6856	81.4376	69.9676	68.3626	56.8814	49.9088	50.2064	48.183	45.9002	54.0623	47.9193	46.334
	3	62.7389	63.1214	80.5055	70.0234	69.6418	56.377	49.9524	49.157	48.7223	45.7481	51.1076	48.9257	45.8791
	4	62.7753	61.0369	77.9162	68.8895	68.5936	56.4243	49.4067	49.8387	49.1211	47.1674	50.5329	49.085	46.2153
	5	64.2448	63.9412	77.7401	71.5849	69.8564	57.4173	48.9701	51.7385	51.1451	46.952	51.8987	48.9385	45.1209
	6	63.3704	63.8592	80.8576	69.6981	70.203	57.1572	49.6395	51.3019	50.5098	45.8051	52.6695	49.5945	46.8746
	7	65.69	61.5288	79.739	71.8358	70.0958	59.1276	48.9774	48.7893	50.8348	45.2412	47.5986	50.9577	47.2702
	8	65.52	63.543	79.8426	69.6888	70.203	59.4114	50.4327	50.7886	50.2365	45.4313	48.0989	53.4673	44.9165
	9	65.3864	61.0018	81.769	71.0923	70.0627	58.4656	48.2716	49.7162	48.2347	46.8823	48.4505	52.7157	44.4814
	10	65.5443	63.3557	78.1337	68.6664	71.4328	57.9375	49.1156	49.7851	48.316	46.3881	50.5735	52.9641	46.2615
1	PBR4_7	1	0.164079	< 0,0001	< 0,0001	< 0,0001	< 0,0001	< 0,0001	< 0,0001	< 0,0001	< 0,0001	< 0,0001	< 0,0001	< 0,0001
1	PBR4_8	0.164079	1	< 0,0001	< 0,0001	< 0,0001	< 0,0001	< 0,0001	< 0,0001	< 0,0001	< 0,0001	< 0,0001	< 0,0001	< 0,0001
0	PBR4_9	< 0,0001	< 0,0001	1	< 0,0001	< 0,0001	< 0,0001	< 0,0001	< 0,0001	< 0,0001	< 0,0001	< 0,0001	< 0,0001	< 0,0001
1	PBR4_10	< 0,0001	< 0,0001	< 0,0001	1	0.988261	< 0,0001	< 0,0001	< 0,0001	< 0,0001	< 0,0001	< 0,0001	< 0,0001	< 0,0001
1	PBR4_11	< 0,0001	< 0,0001	< 0,0001	0.988261	1	< 0,0001	< 0,0001	< 0,0001	< 0,0001	< 0,0001	< 0,0001	< 0,0001	< 0,0001
0	PBR4_12	< 0,0001	< 0,0001	< 0,0001	< 0,0001	< 0,0001	1	< 0,0001	< 0,0001	< 0,0001	< 0,0001	< 0,0001	< 0,0001	< 0,0001
1	PBR4_13	< 0,0001	< 0,0001	< 0,0001	< 0,0001	< 0,0001	< 0,0001	1	0.400471	0.759098	0.000607078	0.0546463	0.759098	< 0,0001
4	PBR4_14	< 0,0001	< 0,0001	< 0,0001	< 0,0001	< 0,0001	< 0,0001	0.400471	1	0.400471	< 0,0001	0.759098	0.400471	< 0,0001
4	PBR4_15	< 0,0001	< 0,0001	< 0,0001	< 0,0001	< 0,0001	< 0,0001	0.759098	0.400471	1	0.000607078	0.164079	0.759098	< 0,0001
1	PBR4_16	< 0,0001	< 0,0001	< 0,0001	< 0,0001	< 0,0001	< 0,0001	0.000607078	< 0,0001	0.000607078	1	0.000607078	0.00332311	0.759098
4	PBR4_17	< 0,0001	< 0,0001	< 0,0001	< 0,0001	< 0,0001	< 0,0001	0.0546463	0.759098	0.164079	0.000607078	1	0.759098	< 0,0001
4	PBR4_18	< 0,0001	< 0,0001	< 0,0001	< 0,0001	< 0,0001	< 0,0001	0.759098	0.400471	0.759098	0.00332311	0.759098	1	0.000607078
1	PBR4_19	< 0,0001	< 0,0001	< 0,0001	< 0,0001	< 0,0001	< 0,0001	< 0,0001	< 0,0001	< 0,0001	0.759098	< 0,0001	0.000607078	1

## Sheet: MW
Table contains level of statistical significance 'p' for Mann-Whitney test.		PBR4_7	PBR4_8	PBR4_9	PBR4_10	PBR4_11	PBR4_12	PBR4_13	PBR4_14	PBR4_15	PBR4_16	PBR4_17	PBR4_18	PBR4_19
Hydrogen production (cm3/g COD molasses)	1	62.6903	61.2126	80.0705	73.5367	71.5896	56.9996	51.7424	53.1863	49.7121	48.7578	50.8845	46.5052	45.6879
	2	62.9332	60.6856	81.4376	69.9676	68.3626	56.8814	49.9088	50.2064	48.183	45.9002	54.0623	47.9193	46.334
	3	62.7389	63.1214	80.5055	70.0234	69.6418	56.377	49.9524	49.157	48.7223	45.7481	51.1076	48.9257	45.8791
	4	62.7753	61.0369	77.9162	68.8895	68.5936	56.4243	49.4067	49.8387	49.1211	47.1674	50.5329	49.085	46.2153
	5	64.2448	63.9412	77.7401	71.5849	69.8564	57.4173	48.9701	51.7385	51.1451	46.952	51.8987	48.9385	45.1209
	6	63.3704	63.8592	80.8576	69.6981	70.203	57.1572	49.6395	51.3019	50.5098	45.8051	52.6695	49.5945	46.8746
	7	65.69	61.5288	79.739	71.8358	70.0958	59.1276	48.9774	48.7893	50.8348	45.2412	47.5986	50.9577	47.2702
	8	65.52	63.543	79.8426	69.6888	70.203	59.4114	50.4327	50.7886	50.2365	45.4313	48.0989	53.4673	44.9165
	9	65.3864	61.0018	81.769	71.0923	70.0627	58.4656	48.2716	49.7162	48.2347	46.8823	48.4505	52.7157	44.4814
	10	65.5443	63.3557	78.1337	68.6664	71.4328	57.9375	49.1156	49.7851	48.316	46.3881	50.5735	52.9641	46.2615
0	PBR4_7	1	0.0432571	< 0,0001	< 0,0001	0.000181651	< 0,0001	< 0,0001	< 0,0001	< 0,0001	< 0,0001	< 0,0001	< 0,0001	< 0,0001
0	PBR4_8	0.0432571	1	< 0,0001	< 0,0001	0.000181651	< 0,0001	< 0,0001	< 0,0001	< 0,0001	< 0,0001	< 0,0001	< 0,0001	< 0,0001
0	PBR4_9	< 0,0001	< 0,0001	1	< 0,0001	0.000181651	< 0,0001	< 0,0001	< 0,0001	< 0,0001	< 0,0001	< 0,0001	< 0,0001	< 0,0001
1	PBR4_10	< 0,0001	< 0,0001	< 0,0001	1	0.724502	< 0,0001	< 0,0001	< 0,0001	< 0,0001	< 0,0001	< 0,0001	< 0,0001	< 0,0001
1	PBR4_11	0.000181651	0.000181651	0.000181651	0.724502	1	0.000181651	0.000181651	0.000181651	0.000181651	0.000181651	0.000181651	0.000181651	0.000181651
0	PBR4_12	< 0,0001	< 0,0001	< 0,0001	< 0,0001	0.000181651	1	< 0,0001	< 0,0001	< 0,0001	< 0,0001	< 0,0001	< 0,0001	< 0,0001
4	PBR4_13	< 0,0001	< 0,0001	< 0,0001	< 0,0001	0.000181651	< 0,0001	1	0.190316	0.853428	< 0,0001	0.217563	0.970512	< 0,0001
4	PBR4_14	< 0,0001	< 0,0001	< 0,0001	< 0,0001	0.000181651	< 0,0001	0.190316	1	0.123005	< 0,0001	0.795936	0.481251	< 0,0001
4	PBR4_15	< 0,0001	< 0,0001	< 0,0001	< 0,0001	0.000181651	< 0,0001	0.853428	0.123005	1	0.000129901	0.217563	0.684211	< 0,0001
1	PBR4_16	< 0,0001	< 0,0001	< 0,0001	< 0,0001	0.000181651	< 0,0001	< 0,0001	< 0,0001	0.000129901	1	< 0,0001	0.000205677	0.314999
4	PBR4_17	< 0,0001	< 0,0001	< 0,0001	< 0,0001	0.000181651	< 0,0001	0.217563	0.795936	0.217563	< 0,0001	1	0.795936	< 0,0001
4	PBR4_18	< 0,0001	< 0,0001	< 0,0001	< 0,0001	0.000181651	< 0,0001	0.970512	0.481251	0.684211	0.000205677	0.795936	1	< 0,0001
1	PBR4_19	< 0,0001	< 0,0001	< 0,0001	< 0,0001	0.000181651	< 0,0001	< 0,0001	< 0,0001	< 0,0001	0.314999	< 0,0001	< 0,0001	1
