# Supplementary material for: Dynamics and Complexity of Dark Fermentation Microbial Communities Producing Hydrogen From Sugar Beet Molasses in Continuously Operating Packed Bed Reactors
Source: Front Microbiol. 2021 Jan 8;11:612344. doi: 10.3389/fmicb.2020.612344 (PMC7819888; doi:10.3389/fmicb.2020.612344)
Supplement: Supplementary Table 4 — Over time analysis of hydrogen production in PBR4 (Kolmogorov–Smirnov and Mann–Whitney tests). [file Table_4.XLSX]

## Sheet: KS
Table contains level of statistical significance 'p' for Kolmogorov-Smirnov test.		PBR5_4	PBR5_5	PBR5_6	PBR5_7	PBR5_8	PBR5_9	PBR5_10	PBR5_11	PBR5_12	PBR5_13	PBR5_14	PBR5_15	PBR5_16	PBR5_17	PBR5_18	PBR5_19	PBR5_20	PBR5_21	PBR5_22	PBR5_23	PBR5_24	PBR5_25	PBR5_26	PBR5_27	PBR5_28	PBR5_29	PBR5_30	PBR5_31	PBR5_32	PBR5_33	PBR5_34
Hydrogen production (cm3/g COD molasses)	1	97.5934	125.099	81.909	43.4575	66.3026	58.6371	51.1734	63.9658	61.2218	65.0827	59.0873	61.1833	91.0508	98.6112	95.114	96.8148	105.994	104.098	114.77	91.6153	88.7789	92.7252	93.4322	80.6328	80.4647	55.5567	75.3418	106.824	66.847	69.8169	64.7759
	2	89.76	130.91	72.2429	51.9601	53.3903	58.5985	51.2458	61.9668	62.4795	62.652	58.953	60.7361	95.2684	89.5176	106.657	95.4502	95.2011	108.7	115.385	91.0018	85.2729	91.7504	88.2128	83.6838	79.2124	56.566	70.2471	107.056	72.8274	64.5388	62.3439
	3	96.0556	127.644	72.1834	49.2181	54.0797	58.6113	57.3953	67.2206	61.892	62.3059	59.1267	61.3158	90.4124	94.7576	100.461	97.1014	97.8524	98.9215	114.118	91.5922	85.6571	96.9613	80.2324	89.6703	81.1435	60.9942	68.4741	110.236	66.8018	68.7953	65.6213
	4	89.0391	121.406	72.6147	52.3748	52.0815	58.0966	57.3712	66.2577	62.4298	63.1668	63.2012	61.8458	91.0194	95.489	105.285	98.5004	103.343	103.84	118.28	94.8679	89.9796	92.6891	91.2763	88.2372	79.8561	55.0021	69.2858	108.629	66.4852	64.8893	65.9658
	5	90.2526	125.187	73.0905	55.0017	51.4155	58.8815	63.2916	68.8741	60.0137	63.8674	58.8188	64.6284	99.7058	94.6484	104.262	96.5166	99.7998	101.732	114.058	94.4512	85.5731	97.8639	86.3595	93.5881	78.0771	66.6135	68.6877	106.637	65.1852	64.1482	68.5334
	6	98.7108	131.616	77.5667	47.1212	52.4788	58.5727	66.5351	62.532	55.8103	62.4241	57.2632	63.2951	95.7289	92.9782	101.583	100.736	100.199	103.582	114.275	95.8401	88.3827	99.4404	90.9485	88.8151	78.241	56.1023	68.9227	103.292	71.6291	72.9116	65.5483
	7	103.42	122.465	76.4662	53.0776	54.1031	58.8944	56.3945	63.5053	56.4309	64.1628	58.9214	62.5166	91.8043	93.4913	109.532	95.7254	105.302	98.4413	115.964	97.7153	89.7635	90.7997	85.6913	91.4963	88.2361	61.0124	75.5127	107.342	65.9313	64.2183	64.3584
	8	104.898	120.964	78.2656	55.2551	50.4806	58.5599	54.9114	62.3959	57.1425	61.9092	58.6293	63.8003	94.6823	92.3232	104.501	96.1038	102.885	99.2728	110.174	93.9071	88.5508	92.6169	89.5491	92.9987	80.5115	59.1393	69.9267	106.516	65.4791	69.9972	60.2355
	9	98.3263	131.646	90.1921	50.5545	55.7624	61.1205	53.1027	63.7041	58.574	63.2343	58.6214	61.0343	99.0569	98.7095	96.9	103.397	102.498	102.856	113.901	96.7314	85.7171	92.2078	86.5234	90.121	78.4165	61.6307	75.705	109.455	65.7956	68.8254	60.4443
	10	96.6803	128.924	77.9533	53.8956	51.3921	59.7437	55.466	70.0777	60.7915	67.4629	59.1425	64.3054	93.3532	94.2554	96.3119	96.4478	103.331	100.901	114.408	96.7083	89.2232	90.8719	90.7973	94.2353	77.1759	61.3761	74.8719	103.479	68.2828	69.0257	60.8826
7	PBR5_4	1	< 0,0001	0.000607078	< 0,0001	< 0,0001	< 0,0001	< 0,0001	< 0,0001	< 0,0001	< 0,0001	< 0,0001	< 0,0001	0.164079	0.164079	0.164079	0.759098	0.0546463	0.0148932	< 0,0001	0.400471	0.00332311	0.400471	0.0148932	0.0148932	< 0,0001	< 0,0001	< 0,0001	0.00332311	< 0,0001	< 0,0001	< 0,0001
0	PBR5_5	< 0,0001	1	0.000153696	< 0,0001	< 0,0001	< 0,0001	< 0,0001	< 0,0001	< 0,0001	< 0,0001	0.000153696	< 0,0001	< 0,0001	< 0,0001	< 0,0001	< 0,0001	< 0,0001	< 0,0001	< 0,0001	< 0,0001	< 0,0001	< 0,0001	< 0,0001	< 0,0001	< 0,0001	< 0,0001	< 0,0001	< 0,0001	< 0,0001	< 0,0001	< 0,0001
2	PBR5_6	0.000607078	0.000153696	1	< 0,0001	< 0,0001	< 0,0001	< 0,0001	< 0,0001	< 0,0001	< 0,0001	< 0,0001	< 0,0001	< 0,0001	0.000607078	< 0,0001	< 0,0001	< 0,0001	< 0,0001	< 0,0001	< 0,0001	0.000607078	< 0,0001	0.00332311	0.00332311	0.0546463	< 0,0001	0.0546463	< 0,0001	0.000607078	0.000607078	< 0,0001
2	PBR5_7	< 0,0001	< 0,0001	< 0,0001	1	0.759098	< 0,0001	0.0546463	< 0,0001	< 0,0001	< 0,0001	< 0,0001	< 0,0001	< 0,0001	< 0,0001	< 0,0001	< 0,0001	< 0,0001	< 0,0001	< 0,0001	< 0,0001	< 0,0001	< 0,0001	< 0,0001	< 0,0001	< 0,0001	0.000607078	< 0,0001	< 0,0001	< 0,0001	< 0,0001	< 0,0001
2	PBR5_8	< 0,0001	< 0,0001	< 0,0001	0.759098	1	0.000607078	0.164079	0.000607078	0.000607078	0.000607078	0.000607078	0.000607078	< 0,0001	< 0,0001	< 0,0001	< 0,0001	< 0,0001	< 0,0001	< 0,0001	< 0,0001	< 0,0001	< 0,0001	< 0,0001	< 0,0001	< 0,0001	0.00332311	< 0,0001	< 0,0001	0.000607078	0.000607078	0.000607078
3	PBR5_9	< 0,0001	< 0,0001	< 0,0001	< 0,0001	0.000607078	1	0.00332311	< 0,0001	0.164079	< 0,0001	0.400471	0.000607078	< 0,0001	< 0,0001	< 0,0001	< 0,0001	< 0,0001	< 0,0001	< 0,0001	< 0,0001	< 0,0001	< 0,0001	< 0,0001	< 0,0001	< 0,0001	0.400471	< 0,0001	< 0,0001	< 0,0001	< 0,0001	0.000607078
4	PBR5_10	< 0,0001	< 0,0001	< 0,0001	0.0546463	0.164079	0.00332311	1	0.00332311	0.164079	0.00332311	0.0148932	0.00332311	< 0,0001	< 0,0001	< 0,0001	< 0,0001	< 0,0001	< 0,0001	< 0,0001	< 0,0001	< 0,0001	< 0,0001	< 0,0001	< 0,0001	< 0,0001	0.400471	< 0,0001	< 0,0001	0.000607078	0.000607078	0.00332311
5	PBR5_11	< 0,0001	< 0,0001	< 0,0001	< 0,0001	0.000607078	< 0,0001	0.00332311	1	0.00332311	0.759098	0.000607078	0.164079	< 0,0001	< 0,0001	< 0,0001	< 0,0001	< 0,0001	< 0,0001	< 0,0001	< 0,0001	< 0,0001	< 0,0001	< 0,0001	< 0,0001	< 0,0001	0.000607078	0.00332311	< 0,0001	0.0546463	0.0546463	0.759098
6	PBR5_12	< 0,0001	< 0,0001	< 0,0001	< 0,0001	0.000607078	0.164079	0.164079	0.00332311	1	0.00332311	0.164079	0.164079	< 0,0001	< 0,0001	< 0,0001	< 0,0001	< 0,0001	< 0,0001	< 0,0001	< 0,0001	< 0,0001	< 0,0001	< 0,0001	< 0,0001	< 0,0001	0.988261	< 0,0001	< 0,0001	< 0,0001	< 0,0001	0.0546463
6	PBR5_13	< 0,0001	< 0,0001	< 0,0001	< 0,0001	0.000607078	< 0,0001	0.00332311	0.759098	0.00332311	1	0.000607078	0.164079	< 0,0001	< 0,0001	< 0,0001	< 0,0001	< 0,0001	< 0,0001	< 0,0001	< 0,0001	< 0,0001	< 0,0001	< 0,0001	< 0,0001	< 0,0001	0.000607078	< 0,0001	< 0,0001	0.000607078	0.0148932	0.400471
3	PBR5_14	< 0,0001	0.000153696	< 0,0001	< 0,0001	0.000607078	0.400471	0.0148932	0.000607078	0.164079	0.000607078	1	0.000607078	< 0,0001	< 0,0001	< 0,0001	< 0,0001	< 0,0001	< 0,0001	< 0,0001	< 0,0001	< 0,0001	< 0,0001	< 0,0001	< 0,0001	< 0,0001	0.400471	< 0,0001	< 0,0001	< 0,0001	< 0,0001	0.000607078
5	PBR5_15	< 0,0001	< 0,0001	< 0,0001	< 0,0001	0.000607078	0.000607078	0.00332311	0.164079	0.164079	0.164079	0.000607078	1	< 0,0001	< 0,0001	< 0,0001	< 0,0001	< 0,0001	< 0,0001	< 0,0001	< 0,0001	< 0,0001	< 0,0001	< 0,0001	< 0,0001	< 0,0001	0.0546463	< 0,0001	< 0,0001	< 0,0001	0.00332311	0.164079
5	PBR5_16	0.164079	< 0,0001	< 0,0001	< 0,0001	< 0,0001	< 0,0001	< 0,0001	< 0,0001	< 0,0001	< 0,0001	< 0,0001	< 0,0001	1	0.759098	0.0148932	0.0148932	0.00332311	0.00332311	< 0,0001	0.988261	< 0,0001	0.759098	0.0148932	0.0546463	< 0,0001	< 0,0001	< 0,0001	< 0,0001	< 0,0001	< 0,0001	< 0,0001
5	PBR5_17	0.164079	< 0,0001	0.000607078	< 0,0001	< 0,0001	< 0,0001	< 0,0001	< 0,0001	< 0,0001	< 0,0001	< 0,0001	< 0,0001	0.759098	1	0.0148932	0.0148932	0.00332311	0.000607078	< 0,0001	0.988261	0.000607078	0.164079	0.00332311	0.0546463	< 0,0001	< 0,0001	< 0,0001	< 0,0001	< 0,0001	< 0,0001	< 0,0001
5	PBR5_18	0.164079	< 0,0001	< 0,0001	< 0,0001	< 0,0001	< 0,0001	< 0,0001	< 0,0001	< 0,0001	< 0,0001	< 0,0001	< 0,0001	0.0148932	0.0148932	1	0.164079	0.759098	0.400471	< 0,0001	0.0148932	< 0,0001	0.0148932	< 0,0001	< 0,0001	< 0,0001	< 0,0001	< 0,0001	0.0546463	< 0,0001	< 0,0001	< 0,0001
4	PBR5_19	0.759098	< 0,0001	< 0,0001	< 0,0001	< 0,0001	< 0,0001	< 0,0001	< 0,0001	< 0,0001	< 0,0001	< 0,0001	< 0,0001	0.0148932	0.0148932	0.164079	1	0.0546463	0.0148932	< 0,0001	0.0546463	< 0,0001	0.0148932	< 0,0001	< 0,0001	< 0,0001	< 0,0001	< 0,0001	0.000607078	< 0,0001	< 0,0001	< 0,0001
4	PBR5_20	0.0546463	< 0,0001	< 0,0001	< 0,0001	< 0,0001	< 0,0001	< 0,0001	< 0,0001	< 0,0001	< 0,0001	< 0,0001	< 0,0001	0.00332311	0.00332311	0.759098	0.0546463	1	0.988261	< 0,0001	0.000607078	< 0,0001	0.00332311	< 0,0001	< 0,0001	< 0,0001	< 0,0001	< 0,0001	0.00332311	< 0,0001	< 0,0001	< 0,0001
2	PBR5_21	0.0148932	< 0,0001	< 0,0001	< 0,0001	< 0,0001	< 0,0001	< 0,0001	< 0,0001	< 0,0001	< 0,0001	< 0,0001	< 0,0001	0.00332311	0.000607078	0.400471	0.0148932	0.988261	1	< 0,0001	< 0,0001	< 0,0001	0.000607078	< 0,0001	< 0,0001	< 0,0001	< 0,0001	< 0,0001	0.0148932	< 0,0001	< 0,0001	< 0,0001
	PBR5_22	< 0,0001	< 0,0001	< 0,0001	< 0,0001	< 0,0001	< 0,0001	< 0,0001	< 0,0001	< 0,0001	< 0,0001	< 0,0001	< 0,0001	< 0,0001	< 0,0001	< 0,0001	< 0,0001	< 0,0001	< 0,0001	1	< 0,0001	< 0,0001	< 0,0001	< 0,0001	< 0,0001	< 0,0001	< 0,0001	< 0,0001	0.000607078	< 0,0001	< 0,0001	< 0,0001
6	PBR5_23	0.400471	< 0,0001	< 0,0001	< 0,0001	< 0,0001	< 0,0001	< 0,0001	< 0,0001	< 0,0001	< 0,0001	< 0,0001	< 0,0001	0.988261	0.988261	0.0148932	0.0546463	0.000607078	< 0,0001	< 0,0001	1	< 0,0001	0.400471	0.00332311	0.0546463	< 0,0001	< 0,0001	< 0,0001	< 0,0001	< 0,0001	< 0,0001	< 0,0001
2	PBR5_24	0.00332311	< 0,0001	0.000607078	< 0,0001	< 0,0001	< 0,0001	< 0,0001	< 0,0001	< 0,0001	< 0,0001	< 0,0001	< 0,0001	< 0,0001	0.000607078	< 0,0001	< 0,0001	< 0,0001	< 0,0001	< 0,0001	< 0,0001	1	< 0,0001	0.400471	0.164079	0.000607078	< 0,0001	< 0,0001	< 0,0001	< 0,0001	< 0,0001	< 0,0001
5	PBR5_25	0.400471	< 0,0001	< 0,0001	< 0,0001	< 0,0001	< 0,0001	< 0,0001	< 0,0001	< 0,0001	< 0,0001	< 0,0001	< 0,0001	0.759098	0.164079	0.0148932	0.0148932	0.00332311	0.000607078	< 0,0001	0.400471	< 0,0001	1	0.0148932	0.0546463	< 0,0001	< 0,0001	< 0,0001	< 0,0001	< 0,0001	< 0,0001	< 0,0001
2	PBR5_26	0.0148932	< 0,0001	0.00332311	< 0,0001	< 0,0001	< 0,0001	< 0,0001	< 0,0001	< 0,0001	< 0,0001	< 0,0001	< 0,0001	0.0148932	0.00332311	< 0,0001	< 0,0001	< 0,0001	< 0,0001	< 0,0001	0.00332311	0.400471	0.0148932	1	0.759098	0.00332311	< 0,0001	< 0,0001	< 0,0001	< 0,0001	< 0,0001	< 0,0001
6	PBR5_27	0.0148932	< 0,0001	0.00332311	< 0,0001	< 0,0001	< 0,0001	< 0,0001	< 0,0001	< 0,0001	< 0,0001	< 0,0001	< 0,0001	0.0546463	0.0546463	< 0,0001	< 0,0001	< 0,0001	< 0,0001	< 0,0001	0.0546463	0.164079	0.0546463	0.759098	1	0.00332311	< 0,0001	< 0,0001	< 0,0001	< 0,0001	< 0,0001	< 0,0001
1	PBR5_28	< 0,0001	< 0,0001	0.0546463	< 0,0001	< 0,0001	< 0,0001	< 0,0001	< 0,0001	< 0,0001	< 0,0001	< 0,0001	< 0,0001	< 0,0001	< 0,0001	< 0,0001	< 0,0001	< 0,0001	< 0,0001	< 0,0001	< 0,0001	0.000607078	< 0,0001	0.00332311	0.00332311	1	< 0,0001	< 0,0001	< 0,0001	< 0,0001	< 0,0001	< 0,0001
6	PBR5_29	< 0,0001	< 0,0001	< 0,0001	0.000607078	0.00332311	0.400471	0.400471	0.000607078	0.988261	0.000607078	0.400471	0.0546463	< 0,0001	< 0,0001	< 0,0001	< 0,0001	< 0,0001	< 0,0001	< 0,0001	< 0,0001	< 0,0001	< 0,0001	< 0,0001	< 0,0001	< 0,0001	1	< 0,0001	< 0,0001	0.000607078	0.000607078	0.0546463
2	PBR5_30	< 0,0001	< 0,0001	0.0546463	< 0,0001	< 0,0001	< 0,0001	< 0,0001	0.00332311	< 0,0001	< 0,0001	< 0,0001	< 0,0001	< 0,0001	< 0,0001	< 0,0001	< 0,0001	< 0,0001	< 0,0001	< 0,0001	< 0,0001	< 0,0001	< 0,0001	< 0,0001	< 0,0001	< 0,0001	< 0,0001	1	< 0,0001	0.00332311	0.400471	0.000607078
1	PBR5_31	0.00332311	< 0,0001	< 0,0001	< 0,0001	< 0,0001	< 0,0001	< 0,0001	< 0,0001	< 0,0001	< 0,0001	< 0,0001	< 0,0001	< 0,0001	< 0,0001	0.0546463	0.000607078	0.00332311	0.0148932	0.000607078	< 0,0001	< 0,0001	< 0,0001	< 0,0001	< 0,0001	< 0,0001	< 0,0001	< 0,0001	1	< 0,0001	< 0,0001	< 0,0001
3	PBR5_32	< 0,0001	< 0,0001	0.000607078	< 0,0001	0.000607078	< 0,0001	0.000607078	0.0546463	< 0,0001	0.000607078	< 0,0001	< 0,0001	< 0,0001	< 0,0001	< 0,0001	< 0,0001	< 0,0001	< 0,0001	< 0,0001	< 0,0001	< 0,0001	< 0,0001	< 0,0001	< 0,0001	< 0,0001	0.000607078	0.00332311	< 0,0001	1	0.400471	0.0546463
4	PBR5_33	< 0,0001	< 0,0001	0.000607078	< 0,0001	0.000607078	< 0,0001	0.000607078	0.0546463	< 0,0001	0.0148932	< 0,0001	0.00332311	< 0,0001	< 0,0001	< 0,0001	< 0,0001	< 0,0001	< 0,0001	< 0,0001	< 0,0001	< 0,0001	< 0,0001	< 0,0001	< 0,0001	< 0,0001	0.000607078	0.400471	< 0,0001	0.400471	1	0.0546463
7	PBR5_34	< 0,0001	< 0,0001	< 0,0001	< 0,0001	0.000607078	0.000607078	0.00332311	0.759098	0.0546463	0.400471	0.000607078	0.164079	< 0,0001	< 0,0001	< 0,0001	< 0,0001	< 0,0001	< 0,0001	< 0,0001	< 0,0001	< 0,0001	< 0,0001	< 0,0001	< 0,0001	< 0,0001	0.0546463	0.000607078	< 0,0001	0.0546463	0.0546463	1

## Sheet: MW
Table contains level of statistical significance 'p' for Mann-Whitney test.		PBR5_4	PBR5_5	PBR5_6	PBR5_7	PBR5_8	PBR5_9	PBR5_10	PBR5_11	PBR5_12	PBR5_13	PBR5_14	PBR5_15	PBR5_16	PBR5_17	PBR5_18	PBR5_19	PBR5_20	PBR5_21	PBR5_22	PBR5_23	PBR5_24	PBR5_25	PBR5_26	PBR5_27	PBR5_28	PBR5_29	PBR5_30	PBR5_31	PBR5_32	PBR5_33	PBR5_34
Hydrogen production (cm3/g COD molasses)	1	97.5934	125.099	81.909	43.4575	66.3026	58.6371	51.1734	63.9658	61.2218	65.0827	59.0873	61.1833	91.0508	98.6112	95.114	96.8148	105.994	104.098	114.77	91.6153	88.7789	92.7252	93.4322	80.6328	80.4647	55.5567	75.3418	106.824	66.847	69.8169	64.7759
	2	89.76	130.91	72.2429	51.9601	53.3903	58.5985	51.2458	61.9668	62.4795	62.652	58.953	60.7361	95.2684	89.5176	106.657	95.4502	95.2011	108.7	115.385	91.0018	85.2729	91.7504	88.2128	83.6838	79.2124	56.566	70.2471	107.056	72.8274	64.5388	62.3439
	3	96.0556	127.644	72.1834	49.2181	54.0797	58.6113	57.3953	67.2206	61.892	62.3059	59.1267	61.3158	90.4124	94.7576	100.461	97.1014	97.8524	98.9215	114.118	91.5922	85.6571	96.9613	80.2324	89.6703	81.1435	60.9942	68.4741	110.236	66.8018	68.7953	65.6213
	4	89.0391	121.406	72.6147	52.3748	52.0815	58.0966	57.3712	66.2577	62.4298	63.1668	63.2012	61.8458	91.0194	95.489	105.285	98.5004	103.343	103.84	118.28	94.8679	89.9796	92.6891	91.2763	88.2372	79.8561	55.0021	69.2858	108.629	66.4852	64.8893	65.9658
	5	90.2526	125.187	73.0905	55.0017	51.4155	58.8815	63.2916	68.8741	60.0137	63.8674	58.8188	64.6284	99.7058	94.6484	104.262	96.5166	99.7998	101.732	114.058	94.4512	85.5731	97.8639	86.3595	93.5881	78.0771	66.6135	68.6877	106.637	65.1852	64.1482	68.5334
	6	98.7108	131.616	77.5667	47.1212	52.4788	58.5727	66.5351	62.532	55.8103	62.4241	57.2632	63.2951	95.7289	92.9782	101.583	100.736	100.199	103.582	114.275	95.8401	88.3827	99.4404	90.9485	88.8151	78.241	56.1023	68.9227	103.292	71.6291	72.9116	65.5483
	7	103.42	122.465	76.4662	53.0776	54.1031	58.8944	56.3945	63.5053	56.4309	64.1628	58.9214	62.5166	91.8043	93.4913	109.532	95.7254	105.302	98.4413	115.964	97.7153	89.7635	90.7997	85.6913	91.4963	88.2361	61.0124	75.5127	107.342	65.9313	64.2183	64.3584
	8	104.898	120.964	78.2656	55.2551	50.4806	58.5599	54.9114	62.3959	57.1425	61.9092	58.6293	63.8003	94.6823	92.3232	104.501	96.1038	102.885	99.2728	110.174	93.9071	88.5508	92.6169	89.5491	92.9987	80.5115	59.1393	69.9267	106.516	65.4791	69.9972	60.2355
	9	98.3263	131.646	90.1921	50.5545	55.7624	61.1205	53.1027	63.7041	58.574	63.2343	58.6214	61.0343	99.0569	98.7095	96.9	103.397	102.498	102.856	113.901	96.7314	85.7171	92.2078	86.5234	90.121	78.4165	61.6307	75.705	109.455	65.7956	68.8254	60.4443
	10	96.6803	128.924	77.9533	53.8956	51.3921	59.7437	55.466	70.0777	60.7915	67.4629	59.1425	64.3054	93.3532	94.2554	96.3119	96.4478	103.331	100.901	114.408	96.7083	89.2232	90.8719	90.7973	94.2353	77.1759	61.3761	74.8719	103.479	68.2828	69.0257	60.8826
7	PBR5_4	1	< 0,0001	< 0,0001	< 0,0001	< 0,0001	< 0,0001	< 0,0001	< 0,0001	< 0,0001	< 0,0001	< 0,0001	< 0,0001	0.60378	0.314999	0.0524259	0.970512	0.0432571	0.0089307	< 0,0001	0.352681	0.000205677	0.481251	0.00388621	0.00684146	< 0,0001	< 0,0001	< 0,0001	< 0,0001	< 0,0001	< 0,0001	< 0,0001
0	PBR5_5	< 0,0001	1	< 0,0001	< 0,0001	< 0,0001	< 0,0001	< 0,0001	< 0,0001	< 0,0001	< 0,0001	< 0,0001	< 0,0001	< 0,0001	< 0,0001	< 0,0001	< 0,0001	< 0,0001	< 0,0001	< 0,0001	< 0,0001	< 0,0001	< 0,0001	< 0,0001	< 0,0001	< 0,0001	< 0,0001	< 0,0001	< 0,0001	< 0,0001	< 0,0001	< 0,0001
1	PBR5_6	< 0,0001	< 0,0001	1	< 0,0001	< 0,0001	< 0,0001	< 0,0001	< 0,0001	< 0,0001	< 0,0001	< 0,0001	< 0,0001	< 0,0001	< 0,0001	< 0,0001	< 0,0001	< 0,0001	< 0,0001	< 0,0001	< 0,0001	0.00150469	< 0,0001	0.000487129	0.000487129	0.0524259	< 0,0001	0.0089307	< 0,0001	< 0,0001	< 0,0001	< 0,0001
1	PBR5_7	< 0,0001	< 0,0001	< 0,0001	1	0.279861	< 0,0001	0.0114962	< 0,0001	< 0,0001	< 0,0001	< 0,0001	< 0,0001	< 0,0001	< 0,0001	< 0,0001	< 0,0001	< 0,0001	< 0,0001	< 0,0001	< 0,0001	< 0,0001	< 0,0001	< 0,0001	< 0,0001	< 0,0001	< 0,0001	< 0,0001	< 0,0001	< 0,0001	< 0,0001	< 0,0001
2	PBR5_8	< 0,0001	< 0,0001	< 0,0001	0.279861	1	0.00150469	0.165494	0.000487129	0.00150469	0.00105003	0.00150469	0.00150469	< 0,0001	< 0,0001	< 0,0001	< 0,0001	< 0,0001	< 0,0001	< 0,0001	< 0,0001	< 0,0001	< 0,0001	< 0,0001	< 0,0001	< 0,0001	0.00208924	< 0,0001	< 0,0001	0.000129901	0.000129901	0.00105003
3	PBR5_9	< 0,0001	< 0,0001	< 0,0001	< 0,0001	0.00150469	1	0.0232306	< 0,0001	0.435872	< 0,0001	0.247451	< 0,0001	< 0,0001	< 0,0001	< 0,0001	< 0,0001	< 0,0001	< 0,0001	< 0,0001	< 0,0001	< 0,0001	< 0,0001	< 0,0001	< 0,0001	< 0,0001	0.684211	< 0,0001	< 0,0001	< 0,0001	< 0,0001	< 0,0001
3	PBR5_10	< 0,0001	< 0,0001	< 0,0001	0.0114962	0.165494	0.0232306	1	0.00150469	0.0892096	0.00684146	0.035463	0.0089307	< 0,0001	< 0,0001	< 0,0001	< 0,0001	< 0,0001	< 0,0001	< 0,0001	< 0,0001	< 0,0001	< 0,0001	< 0,0001	< 0,0001	< 0,0001	0.14314	< 0,0001	< 0,0001	0.000205677	0.000129901	0.00388621
4	PBR5_11	< 0,0001	< 0,0001	< 0,0001	< 0,0001	0.000487129	< 0,0001	0.00150469	1	0.435872	0.352681	< 0,0001	0.035463	< 0,0001	< 0,0001	< 0,0001	< 0,0001	< 0,0001	< 0,0001	< 0,0001	< 0,0001	< 0,0001	< 0,0001	< 0,0001	< 0,0001	< 0,0001	0.000487129	0.000487129	< 0,0001	0.0892096	0.0432571	0.435872
5	PBR5_12	< 0,0001	< 0,0001	< 0,0001	< 0,0001	0.00150469	0.435872	0.0892096	0.435872	1	0.000324753	0.739364	0.0185434	< 0,0001	< 0,0001	< 0,0001	< 0,0001	< 0,0001	< 0,0001	< 0,0001	< 0,0001	< 0,0001	< 0,0001	< 0,0001	< 0,0001	< 0,0001	0.630529	< 0,0001	< 0,0001	< 0,0001	< 0,0001	0.0089307
3	PBR5_13	< 0,0001	< 0,0001	< 0,0001	< 0,0001	0.00105003	< 0,0001	0.00684146	0.352681	0.000324753	1	0.000205677	0.165494	< 0,0001	< 0,0001	< 0,0001	< 0,0001	< 0,0001	< 0,0001	< 0,0001	< 0,0001	< 0,0001	< 0,0001	< 0,0001	< 0,0001	< 0,0001	0.00105003	< 0,0001	< 0,0001	0.000487129	0.00105003	0.739364
3	PBR5_14	< 0,0001	< 0,0001	< 0,0001	< 0,0001	0.00150469	0.247451	0.035463	< 0,0001	0.739364	0.000205677	1	0.000324753	< 0,0001	< 0,0001	< 0,0001	< 0,0001	< 0,0001	< 0,0001	< 0,0001	< 0,0001	< 0,0001	< 0,0001	< 0,0001	< 0,0001	< 0,0001	0.795936	< 0,0001	< 0,0001	< 0,0001	< 0,0001	0.000129901
2	PBR5_15	< 0,0001	< 0,0001	< 0,0001	< 0,0001	0.00150469	< 0,0001	0.0089307	0.035463	0.0185434	0.165494	0.000324753	1	< 0,0001	< 0,0001	< 0,0001	< 0,0001	< 0,0001	< 0,0001	< 0,0001	< 0,0001	< 0,0001	< 0,0001	< 0,0001	< 0,0001	< 0,0001	0.0232306	< 0,0001	< 0,0001	< 0,0001	0.000205677	0.279861
5	PBR5_16	0.60378	< 0,0001	< 0,0001	< 0,0001	< 0,0001	< 0,0001	< 0,0001	< 0,0001	< 0,0001	< 0,0001	< 0,0001	< 0,0001	1	0.911797	0.000725281	0.0146896	0.000324753	0.000205677	< 0,0001	0.739364	< 0,0001	0.795936	0.00150469	0.0114962	< 0,0001	< 0,0001	< 0,0001	< 0,0001	< 0,0001	0.853472	< 0,0001
4	PBR5_17	0.314999	< 0,0001	< 0,0001	< 0,0001	< 0,0001	< 0,0001	< 0,0001	< 0,0001	< 0,0001	< 0,0001	< 0,0001	< 0,0001	0.911797	1	0.000487129	0.0114962	0.000205677	< 0,0001	< 0,0001	0.970512	< 0,0001	0.314999	0.000487129	0.00519604	< 0,0001	< 0,0001	< 0,0001	< 0,0001	< 0,0001	< 0,0001	< 0,0001
5	PBR5_18	0.0524259	< 0,0001	< 0,0001	< 0,0001	< 0,0001	< 0,0001	< 0,0001	< 0,0001	< 0,0001	< 0,0001	< 0,0001	< 0,0001	0.000725281	0.000487129	1	0.0524259	0.795936	0.853428	< 0,0001	0.000725281	< 0,0001	0.00105003	< 0,0001	< 0,0001	< 0,0001	< 0,0001	0.853472	0.0185434	< 0,0001	< 0,0001	< 0,0001
2	PBR5_19	0.970512	< 0,0001	< 0,0001	< 0,0001	< 0,0001	< 0,0001	< 0,0001	< 0,0001	< 0,0001	< 0,0001	< 0,0001	< 0,0001	0.0146896	0.0114962	0.0524259	1	0.0288056	0.00150469	< 0,0001	0.0185434	< 0,0001	0.0288056	< 0,0001	< 0,0001	< 0,0001	< 0,0001	< 0,0001	< 0,0001	< 0,0001	< 0,0001	< 0,0001
3	PBR5_20	0.0432571	< 0,0001	< 0,0001	< 0,0001	< 0,0001	< 0,0001	< 0,0001	< 0,0001	< 0,0001	< 0,0001	< 0,0001	< 0,0001	0.000324753	0.000205677	0.795936	0.0288056	1	0.853428	< 0,0001	0.000129901	< 0,0001	0.000205677	< 0,0001	< 0,0001	< 0,0001	< 0,0001	< 0,0001	0.000324753	< 0,0001	< 0,0001	< 0,0001
2	PBR5_21	0.0089307	< 0,0001	< 0,0001	< 0,0001	< 0,0001	< 0,0001	< 0,0001	< 0,0001	< 0,0001	< 0,0001	< 0,0001	< 0,0001	0.000205677	< 0,0001	0.853428	0.00150469	0.853428	1	< 0,0001	< 0,0001	< 0,0001	< 0,0001	< 0,0001	< 0,0001	< 0,0001	< 0,0001	< 0,0001	0.00519604	< 0,0001	< 0,0001	< 0,0001
0	PBR5_22	< 0,0001	< 0,0001	< 0,0001	< 0,0001	< 0,0001	< 0,0001	< 0,0001	< 0,0001	< 0,0001	< 0,0001	< 0,0001	< 0,0001	< 0,0001	< 0,0001	< 0,0001	< 0,0001	< 0,0001	< 0,0001	1	< 0,0001	< 0,0001	< 0,0001	< 0,0001	< 0,0001	< 0,0001	< 0,0001	< 0,0001	< 0,0001	< 0,0001	< 0,0001	< 0,0001
4	PBR5_23	0.352681	< 0,0001	< 0,0001	< 0,0001	< 0,0001	< 0,0001	< 0,0001	< 0,0001	< 0,0001	< 0,0001	< 0,0001	< 0,0001	0.739364	0.970512	0.000725281	0.0185434	0.000129901	< 0,0001	< 0,0001	1	< 0,0001	0.684211	0.000129901	0.00208924	< 0,0001	< 0,0001	< 0,0001	< 0,0001	< 0,0001	< 0,0001	< 0,0001
2	PBR5_24	0.000205677	< 0,0001	0.00150469	< 0,0001	< 0,0001	< 0,0001	< 0,0001	< 0,0001	< 0,0001	< 0,0001	< 0,0001	< 0,0001	< 0,0001	< 0,0001	< 0,0001	< 0,0001	< 0,0001	< 0,0001	< 0,0001	< 0,0001	1	< 0,0001	0.352681	0.165494	0.000129901	< 0,0001	< 0,0001	< 0,0001	< 0,0001	< 0,0001	< 0,0001
4	PBR5_25	0.481251	< 0,0001	< 0,0001	< 0,0001	< 0,0001	< 0,0001	< 0,0001	< 0,0001	< 0,0001	< 0,0001	< 0,0001	< 0,0001	0.795936	0.314999	0.00105003	0.0288056	0.000205677	< 0,0001	< 0,0001	0.684211	< 0,0001	1	0.00208924	0.0432571	< 0,0001	< 0,0001	< 0,0001	< 0,0001	< 0,0001	< 0,0001	< 0,0001
2	PBR5_26	0.00388621	< 0,0001	0.000487129	< 0,0001	< 0,0001	< 0,0001	< 0,0001	< 0,0001	< 0,0001	< 0,0001	< 0,0001	< 0,0001	0.00150469	0.000487129	< 0,0001	< 0,0001	< 0,0001	< 0,0001	< 0,0001	0.000129901	0.352681	0.00208924	1	0.393048	0.000725281	< 0,0001	< 0,0001	< 0,0001	< 0,0001	< 0,0001	< 0,0001
3	PBR5_27	0.00684146	< 0,0001	0.000487129	< 0,0001	< 0,0001	< 0,0001	< 0,0001	< 0,0001	< 0,0001	< 0,0001	< 0,0001	< 0,0001	0.0114962	0.00519604	< 0,0001	< 0,0001	< 0,0001	< 0,0001	< 0,0001	0.00208924	0.165494	0.0432571	0.393048	1	< 0,0001	< 0,0001	< 0,0001	< 0,0001	0.853472	< 0,0001	< 0,0001
1	PBR5_28	< 0,0001	< 0,0001	0.0524259	< 0,0001	< 0,0001	< 0,0001	< 0,0001	< 0,0001	< 0,0001	< 0,0001	< 0,0001	< 0,0001	< 0,0001	< 0,0001	< 0,0001	< 0,0001	< 0,0001	< 0,0001	< 0,0001	< 0,0001	0.000129901	< 0,0001	0.000725281	< 0,0001	1	< 0,0001	< 0,0001	< 0,0001	< 0,0001	< 0,0001	< 0,0001
4	PBR5_29	< 0,0001	< 0,0001	< 0,0001	< 0,0001	0.00208924	0.684211	0.14314	0.000487129	0.630529	0.00105003	0.795936	0.0232306	< 0,0001	< 0,0001	< 0,0001	< 0,0001	< 0,0001	< 0,0001	< 0,0001	< 0,0001	< 0,0001	< 0,0001	< 0,0001	< 0,0001	< 0,0001	1	< 0,0001	< 0,0001	0.000205677	0.000129901	0.0288056
1	PBR5_30	< 0,0001	< 0,0001	0.0089307	< 0,0001	< 0,0001	< 0,0001	< 0,0001	0.000487129	< 0,0001	< 0,0001	< 0,0001	< 0,0001	< 0,0001	< 0,0001	0.853472	< 0,0001	< 0,0001	< 0,0001	< 0,0001	< 0,0001	< 0,0001	< 0,0001	< 0,0001	< 0,0001	< 0,0001	< 0,0001	1	< 0,0001	0.00287947	0.035463	< 0,0001
0	PBR5_31	< 0,0001	< 0,0001	< 0,0001	< 0,0001	< 0,0001	< 0,0001	< 0,0001	< 0,0001	< 0,0001	< 0,0001	< 0,0001	< 0,0001	< 0,0001	< 0,0001	0.0185434	< 0,0001	0.000324753	0.00519604	< 0,0001	< 0,0001	< 0,0001	< 0,0001	< 0,0001	< 0,0001	< 0,0001	< 0,0001	< 0,0001	1	< 0,0001	< 0,0001	< 0,0001
3	PBR5_32	< 0,0001	< 0,0001	< 0,0001	< 0,0001	0.000129901	< 0,0001	0.000205677	0.0892096	< 0,0001	0.000487129	< 0,0001	< 0,0001	< 0,0001	< 0,0001	< 0,0001	< 0,0001	< 0,0001	< 0,0001	< 0,0001	< 0,0001	< 0,0001	< 0,0001	< 0,0001	0.853472	< 0,0001	0.000205677	0.00287947	< 0,0001	1	0.970512	0.0089307
2	PBR5_33	< 0,0001	< 0,0001	< 0,0001	< 0,0001	0.000129901	< 0,0001	0.000129901	0.0432571	< 0,0001	0.00105003	< 0,0001	0.000205677	0.853472	< 0,0001	< 0,0001	< 0,0001	< 0,0001	< 0,0001	< 0,0001	< 0,0001	< 0,0001	< 0,0001	< 0,0001	< 0,0001	< 0,0001	0.000129901	0.035463	< 0,0001	0.970512	1	0.0288056
3	PBR5_34	< 0,0001	< 0,0001	< 0,0001	< 0,0001	0.00105003	< 0,0001	0.00388621	0.435872	0.0089307	0.739364	0.000129901	0.279861	< 0,0001	< 0,0001	< 0,0001	< 0,0001	< 0,0001	< 0,0001	< 0,0001	< 0,0001	< 0,0001	< 0,0001	< 0,0001	< 0,0001	< 0,0001	0.0288056	< 0,0001	< 0,0001	0.0089307	0.0288056	1
