# Supplementary material for: Dynamics and Complexity of Dark Fermentation Microbial Communities Producing Hydrogen From Sugar Beet Molasses in Continuously Operating Packed Bed Reactors
Source: Front Microbiol. 2021 Jan 8;11:612344. doi: 10.3389/fmicb.2020.612344 (PMC7819888; doi:10.3389/fmicb.2020.612344)
Supplement: Supplementary Table 5 — Over time analysis of hydrogen production in PBR5 (Kolmogorov–Smirnov and Mann–Whitney tests). [file Table_5.XLSX]

## Sheet: Arkusz1
SampleID	Taxa	Avg_Relabund
PBR1_26	Acinetobacter	2.34%
PBR1_26	Bifidobacterium	6.96%
PBR1_26	Caproiciproducens	24.32%
PBR1_26	Clostridium_sensu_stricto_1	1.76%
PBR1_26	Clostridium_sensu_stricto_11	18.96%
PBR1_26	Clostridium_sensu_stricto_12	10.57%
PBR1_26	Clostridium_sensu_stricto_19	0.27%
PBR1_26	Fructobacillus	0.50%
PBR1_26	Klebsiella	0.17%
PBR1_26	Lactobacillus	18.29%
PBR1_26	Lactococcus	0.65%
PBR1_26	Leuconostoc	0.45%
PBR1_26	Prevotella_7	12.33%
PBR1_26	Streptococcus	2.24%
PBR1_34	Acinetobacter	9.79%
PBR1_34	Aeromonas	0.33%
PBR1_34	Atopobium	0.42%
PBR1_34	Bifidobacterium	8.85%
PBR1_34	Caproiciproducens	21.48%
PBR1_34	Clostridium_sensu_stricto_1	0.93%
PBR1_34	Clostridium_sensu_stricto_11	18.24%
PBR1_34	Clostridium_sensu_stricto_12	6.70%
PBR1_34	Clostridium_sensu_stricto_19	0.44%
PBR1_34	Dialister	0.18%
PBR1_34	Fructobacillus	0.82%
PBR1_34	Klebsiella	0.13%
PBR1_34	Lactobacillus	10.70%
PBR1_34	Lactococcus	1.27%
PBR1_34	Leuconostoc	0.63%
PBR1_34	Prevotella_7	16.46%
PBR1_34	Streptococcus	2.40%
PBR1_47	Acinetobacter	0.12%
PBR1_47	Aeromonas	0.18%
PBR1_47	Atopobium	0.90%
PBR1_47	Bacillus	1.21%
PBR1_47	Bifidobacterium	9.43%
PBR1_47	Caproiciproducens	31.98%
PBR1_47	Clostridium_sensu_stricto_1	1.71%
PBR1_47	Clostridium_sensu_stricto_11	14.04%
PBR1_47	Clostridium_sensu_stricto_12	6.41%
PBR1_47	Clostridium_sensu_stricto_19	0.59%
PBR1_47	Dialister	0.13%
PBR1_47	Fructobacillus	0.61%
PBR1_47	Gardnerella	0.31%
PBR1_47	Klebsiella	0.52%
PBR1_47	Lactobacillus	10.27%
PBR1_47	Lactococcus	1.06%
PBR1_47	Leuconostoc	0.75%
PBR1_47	Prevotella_7	16.53%
PBR1_47	Streptococcus	3.05%
PBR1_75	Acinetobacter	0.82%
PBR1_75	Atopobium	0.60%
PBR1_75	Bifidobacterium	8.13%
PBR1_75	Caproiciproducens	20.68%
PBR1_75	Citrobacter	0.16%
PBR1_75	Clostridium_sensu_stricto_11	25.24%
PBR1_75	Clostridium_sensu_stricto_12	4.99%
PBR1_75	Clostridium_sensu_stricto_19	0.90%
PBR1_75	Exiguobacterium	1.16%
PBR1_75	Fructobacillus	1.16%
PBR1_75	Gardnerella	0.37%
PBR1_75	Klebsiella	8.68%
PBR1_75	Lactobacillus	10.14%
PBR1_75	Lactococcus	1.80%
PBR1_75	Leuconostoc	0.48%
PBR1_75	Prevotella_7	10.78%
PBR1_75	Streptococcus	3.63%
PBR2_19	Acinetobacter	2.84%
PBR2_19	Bacillus	0.10%
PBR2_19	Bifidobacterium	12.81%
PBR2_19	Caproiciproducens	2.11%
PBR2_19	Clostridium_sensu_stricto_11	46.50%
PBR2_19	Clostridium_sensu_stricto_12	21.78%
PBR2_19	Dialister	0.22%
PBR2_19	Fructobacillus	0.19%
PBR2_19	Klebsiella	1.01%
PBR2_19	Lactobacillus	1.21%
PBR2_19	Lactococcus	0.41%
PBR2_19	Prevotella_7	9.84%
PBR2_19	Streptococcus	0.45%
PBR2_19	Sutterella	0.28%
PBR3_12	Bacillus	0.15%
PBR3_12	Bifidobacterium	14.88%
PBR3_12	Citrobacter	2.65%
PBR3_12	Clostridium_sensu_stricto_1	0.65%
PBR3_12	Clostridium_sensu_stricto_11	4.08%
PBR3_12	Clostridium_sensu_stricto_12	11.04%
PBR3_12	Dialister	2.62%
PBR3_12	Fructobacillus	2.66%
PBR3_12	Klebsiella	0.38%
PBR3_12	Lactobacillus	22.96%
PBR3_12	Lactococcus	3.70%
PBR3_12	Prevotella_7	33.72%
PBR3_12	Sutterella	0.32%
PBR4_5	Acinetobacter	0.48%
PBR4_5	Bacillus	0.22%
PBR4_5	Bifidobacterium	0.57%
PBR4_5	Clostridium_sensu_stricto_1	27.11%
PBR4_5	Clostridium_sensu_stricto_11	0.17%
PBR4_5	Clostridium_sensu_stricto_12	2.55%
PBR4_5	Fructobacillus	0.15%
PBR4_5	Klebsiella	1.94%
PBR4_5	Lactobacillus	62.51%
PBR4_5	Paraclostridium	0.23%
PBR4_5	Prevotella_7	3.54%
PBR4_5	Romboutsia	0.14%
PBR4_5	Terrisporobacter	0.21%
PBR4_19	Acetobacter	0.13%
PBR4_19	Acinetobacter	0.35%
PBR4_19	Bifidobacterium	9.69%
PBR4_19	Caproiciproducens	1.59%
PBR4_19	Clostridium_sensu_stricto_11	37.52%
PBR4_19	Clostridium_sensu_stricto_12	18.20%
PBR4_19	Dialister	0.86%
PBR4_19	Fructobacillus	0.43%
PBR4_19	Klebsiella	0.13%
PBR4_19	Lactobacillus	11.56%
PBR4_19	Lactococcus	0.55%
PBR4_19	Prevotella_7	18.35%
PBR4_19	Streptococcus	0.41%
PBR4_19	Sutterella	0.11%
PBR5_5	Acetobacter	0.82%
PBR5_5	Acinetobacter	0.20%
PBR5_5	Aeromonas	1.48%
PBR5_5	Bifidobacterium	0.44%
PBR5_5	Citrobacter	0.27%
PBR5_5	Clostridium_sensu_stricto_1	5.76%
PBR5_5	Clostridium_sensu_stricto_11	0.16%
PBR5_5	Clostridium_sensu_stricto_12	32.91%
PBR5_5	Escherichia/Shigella	0.51%
PBR5_5	Fructobacillus	17.90%
PBR5_5	Klebsiella	0.17%
PBR5_5	Lactobacillus	27.68%
PBR5_5	Lactococcus	9.34%
PBR5_5	Providencia	0.13%
PBR5_5	Shewanella	0.39%
PBR5_5	Streptococcus	1.47%
PBR5_12	Acinetobacter	0.39%
PBR5_12	Bifidobacterium	8.41%
PBR5_12	Clostridium_sensu_stricto_1	0.25%
PBR5_12	Clostridium_sensu_stricto_11	14.54%
PBR5_12	Clostridium_sensu_stricto_12	4.89%
PBR5_12	Fructobacillus	3.42%
PBR5_12	Klebsiella	1.61%
PBR5_12	Lactobacillus	59.72%
PBR5_12	Lactococcus	1.87%
PBR5_12	Leuconostoc	0.35%
PBR5_12	Prevotella_7	2.11%
PBR5_12	Pseudomonas	0.12%
PBR5_12	Streptococcus	2.15%
PBR5_26	Bifidobacterium	14.12%
PBR5_26	Clostridium_sensu_stricto_1	0.31%
PBR5_26	Clostridium_sensu_stricto_11	27.84%
PBR5_26	Clostridium_sensu_stricto_12	24.43%
PBR5_26	Dialister	0.14%
PBR5_26	Fructobacillus	3.27%
PBR5_26	Klebsiella	0.29%
PBR5_26	Lactobacillus	22.31%
PBR5_26	Lactococcus	0.77%
PBR5_26	Leuconostoc	0.13%
PBR5_26	Prevotella_7	3.10%
PBR5_26	Streptococcus	3.05%
PBR5_33	Bifidobacterium	15.96%
PBR5_33	Caproiciproducens	2.02%
PBR5_33	Clostridium_sensu_stricto_11	42.01%
PBR5_33	Clostridium_sensu_stricto_12	12.48%
PBR5_33	Dialister	0.42%
PBR5_33	Fructobacillus	1.57%
PBR5_33	Gardnerella	0.15%
PBR5_33	Lactobacillus	8.80%
PBR5_33	Lactococcus	3.80%
PBR5_33	Prevotella_7	10.60%
PBR5_33	Streptococcus	1.77%
