# Supplementary material for: Dynamics and Complexity of Dark Fermentation Microbial Communities Producing Hydrogen From Sugar Beet Molasses in Continuously Operating Packed Bed Reactors
Source: Front Microbiol. 2021 Jan 8;11:612344. doi: 10.3389/fmicb.2020.612344 (PMC7819888; doi:10.3389/fmicb.2020.612344)
Supplement: Supplementary Table 6 — Detailed taxonomic composition (genus level) of the microbial communities that selected out in PBRs, based on hypervariable V4 region of the 16S rRNA gene, sequenced on MiSeq platform (Illumina). The taxonomy was assigned using RDP classifier against the SILVA database. [file Table_6.XLSX]

## Sheet: Number of reads
	reads
PBR1_26	94487950
PBR1_75	140758544
PBR5_5	140988916
PBR5_12	109407670
PBR4_19	166237688

## Sheet: phylum
	PBR1_26	PBR1_75	PBR5_5	PBR5_12	PBR4_19
Firmicutes	60.7654	61.2319	83.993	75.852	65.5465
Actinobacteria	6.2764	6.27695	0.508434	5.06109	5.84235
Bacteroidetes	7.03346	4.5621	0.099376	0.403385	7.56618
Proteobacteria	1.12842	4.42549	2.67288	1.00274	0.788784
Fusobacteria	0.065297	0.063535	0.027037	0.078887	0.065841
Spirochaetes	0.096039	0.0716	0.011811	0.013245	0.051333
Cyanobacteria	0.057647	0.053329	0.024433	0.01798	0.052753
Chloroflexi	0.061833	0.049376	0.009401	0.008996	0.033184
Planctomycetes	0.023787	0.020486	0.005481	0.008854	0.020435
Tenericutes	0.024215	0.019586	0.009451	0.009461	0.011671
Others	24.4675	23.2256	12.6481	17.5434	20.0209
Others
	PBR1_26	PBR1_75	PBR2_5	PBR2_12	PBR3_19
Candidatus Aenigmarchaeota	2e-06	1e-06	1e-06	0	4e-06
Candidatus Bathyarchaeota	0.001415	0.001484	9.8e-05	0.000637	0.001656
Candidatus Korarchaeota	0.000184	0.000334	4e-06	4e-06	1.1e-05
Candidatus Lokiarchaeota	0.000207	0.000186	0.000174	1.9e-05	0.000146
Candidatus Micrarchaeota	0.000551	0.000431	7e-06	3.6e-05	0.000572
Candidatus 0nohaloarchaeota	0.000151	6.2e-05	3e-06	0	0.000194
Candidatus Odi0rchaeota	2.2e-05	4.6e-05	0	4e-06	2.9e-05
Candidatus Parvarchaeota	4e-06	7e-06	0	0	1e-05
Candidatus Thorarchaeota	0.000271	0.000211	1e-06	1.9e-05	8.3e-05
Candidatus Woesearchaeota	0.000129	8.3e-05	0.000139	3.3e-05	0.000225
Cre0rchaeota	0.002796	0.002773	0.000331	0.001357	0.002194
Euryarchaeota	0.072644	0.06647	0.022362	0.034966	0.0585
0noarchaeota	2e-06	1e-06	1e-06	6e-06	2.9e-05
Thaumarchaeota	0.002856	0.002025	0.000411	0.001018	0.002375
Acidobacteria	0.020027	0.015276	0.008262	0.006163	0.015678
Aquificae	0.002803	0.002862	0.000464	0.000228	0.002063
Armatimo0detes	0.005461	0.004323	0.00082	0.000563	0.003514
Balneolaeota	0.001361	0.001496	0.000124	6.7e-05	0.001907
Caldiserica	0.000262	0.000209	7.5e-05	3.3e-05	0.000284
Calditrichaeota	0.000622	0.000452	4e-05	3.3e-05	0.000518
candidate division CPR1	2e-05	1e-06	1e-06	1.7e-05	4.1e-05
candidate division CPR2	1.1e-05	2.4e-05	3.4e-05	6e-06	1.9e-05
candidate division CPR3	0.0002	0.000196	3e-06	4e-06	6e-06
candidate division Hyd24-12	0.00036	0.000361	6e-06	4e-06	6.8e-05
candidate division KD3-62	0.000386	0.00023	6e-06	2e-06	4e-06
candidate division NC10	0.000631	0.000498	0.000127	4.8e-05	0.000186
candidate division WOR-3	0.0003	0.000354	6e-06	3.4e-05	8.3e-05
candidate division WWE3	0.000349	0.000306	0.000113	5.2e-05	0.000284
candidate division Zixibacteria	0.004588	0.004376	0.000104	0.001395	0.004883
Candidatus Abawacabacteria	0.000273	0.000348	3e-06	0.000153	0.000497
Candidatus Acetothermia	0.000915	0.000591	4e-06	2e-06	1e-05
Candidatus Adlerbacteria	0.000275	0.000303	0.000273	0.000124	0.000754
Candidatus Amesbacteria	0.000111	7.4e-05	1e-05	4e-06	8e-06
Candidatus Aminice0ntes	0.001233	0.000854	0.000365	0.000517	0.001115
Candidatus Andersenbacteria	0.000255	0.000165	0.000707	7.7e-05	1.6e-05
Candidatus Atribacteria	0.001581	0.00109	5.2e-05	0.000276	0.001341
Candidatus Azambacteria	0.000124	7.9e-05	0.000155	1.9e-05	9.4e-05
Candidatus Beckwithbacteria	0.00012	0.000214	9e-06	4e-05	0.000126
Candidatus Berkelbacteria	0.001102	0.00068	3.7e-05	2.9e-05	0.000394
Candidatus Blackburnbacteria	8e-05	9.1e-05	7e-06	4e-06	3.5e-05
Candidatus Brennerbacteria	2e-06	0	0	0	9e-06
Candidatus Bucha0nbacteria	0.00016	0.000162	2.8e-05	1.5e-05	7.9e-05
Candidatus Campbellbacteria	4.9e-05	6.1e-05	1e-06	4e-06	4.9e-05
Candidatus Chisholmbacteria	0.000158	0.000422	0.000134	1.9e-05	7.5e-05
Candidatus Cloacimonetes	0.003846	0.002729	0.002045	0.001175	0.003215
Candidatus Coatesbacteria	0.000358	0.000248	6e-06	1.3e-05	0.000431
Candidatus Collierbacteria	0.000124	8.6e-05	6e-06	2e-06	2e-05
Candidatus Colwellbacteria	1.1e-05	9e-06	1e-06	2e-06	4e-06
Candidatus Curtissbacteria	0.000942	0.000515	6e-05	7.1e-05	0.000415
Candidatus Dadabacteria	0.000471	0.000676	1e-05	1.7e-05	0.000932
Candidatus Daviesbacteria	0.002469	0.001992	0.000143	5.6e-05	0.000635
Candidatus Delongbacteria	0.000133	7.4e-05	3e-06	2e-06	0.000172
Candidatus Desantisbacteria	0.000562	0.000713	1.2e-05	3.1e-05	0.000796
Candidatus Doud0bacteria	0.000289	0.000255	3.9e-05	7.5e-05	0.000231
Candidatus Edwardsbacteria	0.002045	0.001267	7e-06	1.1e-05	0.000273
Candidatus Eisenbacteria	1.8e-05	2.1e-05	3e-06	0	1.9e-05
Candidatus Falkowbacteria	0.00177	0.001649	0.000431	0.001393	0.000678
Candidatus Firestonebacteria	0.000866	0.000652	2.8e-05	0.000128	0.001052
Candidatus Fischerbacteria	0.000322	0.000293	9e-06	1.1e-05	0.000283
Candidatus Fraserbacteria	9e-06	1.8e-05	1e-06	2e-06	4e-06
Candidatus Giovannonibacteria	0.000437	0.000267	0.000173	4.6e-05	0.000436
Candidatus Glassbacteria	0.000227	0.00023	3e-06	4.4e-05	0.00029
Candidatus Gottesmanbacteria	0.004668	0.0038	7.9e-05	0.000478	0.002151
Candidatus Gracilibacteria	0.000127	5.1e-05	6e-06	2e-06	0.000156
Candidatus Handelsmanbacteria	9.1e-05	0.000113	1.5e-05	6e-06	4.1e-05
Candidatus Harrisonbacteria	0.000207	0.000343	0.000349	8.6e-05	0.000362
Candidatus Hydrogenedentes	0.000444	0.000411	0.001298	0.000107	3.6e-05
Candidatus Jorgensenbacteria	7.1e-05	5.9e-05	1e-05	2e-06	1.1e-05
Candidatus Kaiserbacteria	0.001503	0.00111	0.000441	0.00125	0.001606
Candidatus Kerfeldbacteria	7.6e-05	8.3e-05	6e-06	4e-06	1.1e-05
Candidatus Komeilibacteria	0.000167	0.000131	4e-06	4e-06	0.000111
Candidatus Kryptonia	0.001126	0.001426	0.001509	0.00032	0.001247
Candidatus Kuenenbacteria	0.000815	0.000689	1e-05	4.8e-05	0.000527
Candidatus Latescibacteria	0.001013	0.00059	1.5e-05	3.3e-05	0.000224
Candidatus Levybacteria	0.001179	0.001211	5.7e-05	0.000787	0.001668
Candidatus Lindowbacteria	0.000262	0.000285	2.5e-05	0.000142	0.000553
Candidatus Liptonbacteria	9.5e-05	6.2e-05	9e-06	6e-06	2.1e-05
Candidatus Lloydbacteria	0.000215	0.000128	1.5e-05	4.6e-05	8.2e-05
Candidatus Magasanikbacteria	0.001408	0.00102	0.000127	6.1e-05	0.000274
Candidatus Margulisbacteria	0.001828	0.001646	3.7e-05	0.000188	0.001407
Candidatus Marinimicrobia	0.000526	0.000351	2.8e-05	4.6e-05	0.000439
Candidatus Microgenomates	5.8e-05	5.3e-05	3.4e-05	2.3e-05	2.8e-05
Candidatus Moranbacteria	0.001463	0.001078	0.000176	0.00013	0.00116
Candidatus Nealsonbacteria	0.000839	0.000414	6e-06	8e-06	2.3e-05
Candidatus Niyogibacteria	0.000502	0.000805	6e-06	6e-06	0.001055
Candidatus Nomurabacteria	0.001894	0.001855	0.000304	0.000452	0.002234
Candidatus Omnitrophica	0.011275	0.008785	0.002886	0.001066	0.0069
Candidatus Pacebacteria	0.001857	0.001766	9e-06	1.1e-05	0.000129
Candidatus Parcubacteria	0.001102	0.001429	0.001352	9.2e-05	0.001516
Candidatus Peregrinibacteria	0.003162	0.003492	0.00023	8.6e-05	0.001647
Candidatus Portnoybacteria	7.3e-05	5.2e-05	6e-06	6e-06	0.000166
Candidatus Raymondbacteria	0.000324	0.000297	1.6e-05	1.5e-05	0.000176
Candidatus Riflebacteria	0.00014	5.5e-05	1.3e-05	1.5e-05	0.000324
Candidatus Roizmanbacteria	0.000817	0.001064	0.000157	0.000389	0.001533
Candidatus Rokubacteria	0.003056	0.003036	0.000877	0.000163	0.000477
Candidatus Ryanbacteria	0.000187	0.000147	0.000654	3.4e-05	0.000116
Candidatus Saccharibacteria	0.000804	0.000795	0.001437	0.00039	0.00057
Candidatus Schekmanbacteria	0.0005	0.000444	7.8e-05	7.3e-05	0.000556
Candidatus Shapirobacteria	5.8e-05	0.000184	4e-06	4e-06	8e-05
Candidatus Spechtbacteria	1.1e-05	2.8e-05	7e-06	0	8e-06
Candidatus Staskawiczbacteria	0.000584	0.000717	3.7e-05	7.5e-05	0.000283
Candidatus Sungbacteria	0.000102	8.2e-05	1.5e-05	7.1e-05	0.000278
Candidatus Tagabacteria	7e-06	1e-05	3e-06	0	8e-06
Candidatus Taylorbacteria	0.000373	0.000394	0.000134	4.4e-05	1.9e-05
Candidatus Tectomicrobia	0.001046	0.000717	3.3e-05	0.000128	0.000634
Candidatus Terrybacteria	0.000249	0.000266	7e-06	1.9e-05	0.001545
Candidatus Uhrbacteria	0.005363	0.004591	0.001606	0.00103	0.004114
Candidatus Vogelbacteria	7.1e-05	0.000131	0.000326	1e-05	0.000129
Candidatus Wallbacteria	0.000162	0.000122	4.6e-05	8.6e-05	0.000314
Candidatus Wildermuthbacteria	0.00024	0.000351	9e-06	2.9e-05	0.000636
Candidatus Wirthbacteria	0.000551	0.000431	0.000155	5.4e-05	0.000693
Candidatus Woesebacteria	0.003378	0.002282	0.000435	0.0013	0.003153
Candidatus Wolfebacteria	3.8e-05	1.5e-05	1.9e-05	5.6e-05	0.000211
Candidatus Woykebacteria	0.000289	0.000157	1e-05	0.00013	0.000165
Candidatus Yanofskybacteria	0.000799	0.000634	0.000376	0.000517	0.001372
Candidatus Yo0thbacteria	1.6e-05	4e-05	2.4e-05	6e-06	1.4e-05
Candidatus Zambryskibacteria	0.000315	0.00026	1.8e-05	6e-06	4.8e-05
Chlamydiae	0.013702	0.010556	0.008089	0.015187	0.011725
Chlorobi	0.006618	0.008004	0.000869	0.001927	0.010092
Chrysiogenetes	0.000224	0.000165	6e-06	1.7e-05	0.000347
Deferribacteres	0.002858	0.002641	0.000262	0.000427	0.002801
Deinococcus-Thermus	0.011226	0.007949	0.002314	0.00797	0.00363
Dictyoglomi	0.001521	0.001059	0.000543	0.001755	0.000893
Elusimicrobia	0.009405	0.008266	0.001176	0.002427	0.009335
Fibrobacteres	0.016756	0.012383	0.00249	0.001744	0.012607
Gemmatimo0detes	0.002039	0.001933	0.000367	0.000237	0.001164
Ig0vibacteriae	0.013322	0.007187	0.001012	0.000622	0.006333
Kiritimatiellaeota	0.000415	0.000267	7.8e-05	1.7e-05	0.000218
Lentisphaerae	0.005288	0.005756	0.000605	0.000825	0.003566
Nitrospi0e	0.001914	0.001096	0.00037	6.7e-05	0.000963
Nitrospirae	0.012929	0.009539	0.00182	0.002138	0.007893
Spirochaetes	0.096039	0.0716	0.011811	0.013245	0.051333
Synergistetes	0.029709	0.021044	0.003877	0.002079	0.006801
Thermodesulfobacteria	0.002034	0.00183	0.00061	0.002117	0.001188
Thermotogae	0.013322	0.01281	0.007281	0.002613	0.01079
Verrucomicrobia	0.01292	0.011603	0.003815	0.003024	0.00951
cannot be assigned to a (non-viral) phylum	1.50285	3.91897	0.766051	0.815908	0.649315
Apicomplexa	0.00435	0.002877	0.002601	0.001087	0.003253
Ascomycota	0.034115	0.028843	0.017145	0.043181	0.028645
Bacillariophyta	0.000895	0.000759	0.000122	3.4e-05	0.000659
Basidiomycota	0.015623	0.013311	0.004757	0.002188	0.009035
Blastocladiomycota	0.000175	0.000183	0.000106	4e-06	4e-05
Chlorophyta	0.003367	0.002166	0.00016	0.000323	0.001495
Chromerida	0.000662	0.000544	0.000908	0.003215	0.000133
Chytridiomycota	0.000504	0.000394	0.000341	0.000119	0.000781
Cryptomycota	1.1e-05	2.1e-05	3e-06	1.1e-05	1.4e-05
Euglenida	2e-06	3e-06	1e-06	4e-06	3e-06
Eustigmatophyceae	0.000253	0.00042	2.1e-05	0.000469	0.000526
Microsporidia	0.001135	0.001248	0.000947	0.002595	0.001201
Mucoromycota	0.009096	0.007158	0.004694	0.011633	0.008823
Neocallimastigomycota	0.001335	0.001344	0.000452	0.001047	0.002159
Phaeophyceae	2.9e-05	2.7e-05	4.3e-05	8e-06	1.8e-05
Zoopagomycota	0.00137	0.001839	0.000124	0.000115	0.001911
unclassified	22.418	18.8581	10.918	16.1625	18.9756
Viruses	0.023991	0.019323	0.820756	0.379229	0.032807
Xanthophyceae	0	1e-06	0	0	0
Candidatus Jacksonbacteria	2e-06	0	0	0	0

## Sheet: class
	PBR1_26	PBR1_75	PBR5_5	PBR5_12	PBR4_19
Clostridia	43.1069	43.7179	26.3854	15.0379	57.1199
Bacilli	16.3436	16.528	57.288	60.4368	7.54951
Actinobacteria	5.76123	5.52673	0.493529	5.04342	5.78074
Bacteroidia	6.54101	4.21443	0.050513	0.3515	7.07699
Gammaproteobacteria	0.640988	3.74908	1.89562	0.793773	0.360363
Negativicutes	0.379592	0.286772	0.073341	0.158953	0.423454
Coriobacteriia	0.496993	0.733094	0.012995	0.0132	0.050359
Alphaproteobacteria	0.179492	0.160511	0.549376	0.100965	0.183888
Flavobacteriia	0.151667	0.113029	0.026407	0.020079	0.158243
Deltaproteobacteria	0.141165	0.117858	0.023085	0.031203	0.100994
Others	26.2574	24.8526	13.2017	18.0121	21.1956
Others
	PBR1_26	PBR1_75	PBR2_5	PBR2_12	PBR3_19
Acidimicrobiia	0.002674	0.003253	0.000231	0.000325	0.001947
Acidithiobacillia	0.000584	0.000463	0.000137	3.6e-05	0.000332
Acidobacteriia	0.006607	0.004926	0.001339	0.004014	0.006604
Aconoidasida	0.003651	0.002161	0.002463	0.001011	0.003109
Agaricomycetes	0.009494	0.008241	0.00328	0.001648	0.006026
A0erolineae	0.019496	0.017454	0.004174	0.003018	0.012024
Aquificae	0.002803	0.002862	0.000464	0.000228	0.002063
Archaeoglobi	0.002074	0.002466	0.00058	0.000132	0.002447
Ardenticatenia	0.000688	0.000556	1.3e-05	9.2e-05	0.001049
Armophorea	2e-06	3e-06	0	0	1e-06
Bacillariophyceae	0.000489	0.000361	2.4e-05	2.3e-05	0.000508
Balneolia	0.001361	0.001496	0.000124	6.7e-05	0.001907
Bangiophyceae	0.001304	0.000793	0.000157	5.2e-05	0.000285
Basidiobolomycetes	0.000309	9.2e-05	6e-05	6e-06	0.000128
Betaproteobacteria	0.101234	0.092099	0.040329	0.032851	0.090734
Blastocatellia	0.000535	0.000397	1.9e-05	0.000281	0.00063
Blastocladiomycetes	0.000175	0.000183	0.000106	4e-06	4e-05
Caldilineae	0.00066	0.000894	2.1e-05	3.6e-05	0.000635
Caldisericia	0.000262	0.000209	7.5e-05	3.3e-05	0.000284
Calditrichae	0.000622	0.000452	4e-05	3.3e-05	0.000518
Candidatus Lambdaproteobacteria	0.000995	0.000621	0.000103	5e-05	0.000267
Candidatus Muproteobacteria	0.000275	0.000172	9e-06	2.3e-05	0.000218
Candidatus Peribacteria	0.001248	0.000651	0.000106	2.1e-05	0.000209
cannot be assigned to a (non-viral) class	2.56274	4.97745	1.17741	1.08873	1.26766
Chitinispirillia	0.000446	0.000273	1.2e-05	4e-06	7.5e-05
Chitinivibrionia	0.001046	0.000582	2.5e-05	4e-05	0.000194
Chitinophagia	0.053481	0.038604	0.003505	0.004404	0.055646
Chlamydiia	0.013624	0.010457	0.008083	0.01518	0.011464
Chlorobia	0.004948	0.006702	0.000838	0.001786	0.008725
Chlorodendrophyceae	0	0	0	0	1e-06
Chloroflexia	0.0029	0.00247	0.000157	0.0008	0.003016
Chlorophyceae	0.002114	0.001102	5.2e-05	4.8e-05	0.000757
Chrysiogenetes	0.000224	0.000165	6e-06	1.7e-05	0.000347
Chthonomo0detes	0.000544	0.000358	9e-06	8e-06	0.000166
Chytridiomycetes	0.000462	0.000339	0.000286	8.6e-05	0.000753
Coccidia	0.000688	0.000706	0.000137	6.5e-05	0.000136
Coscinodiscophyceae	0.000386	0.000352	9.4e-05	1.1e-05	0.000109
Cryptophyta	0.000302	0.000278	9.8e-05	3.4e-05	0.000303
Cytophagia	0.078255	0.054758	0.00938	0.010217	0.074768
Dacrymycetes	0.000251	0.000166	2.4e-05	2.9e-05	0.000212
Deferribacteres	0.002858	0.002641	0.000262	0.000427	0.002801
Dehalococcoidia	0.017393	0.008654	0.000315	0.00053	0.002069
Deinococci	0.011224	0.007946	0.002314	0.00797	0.00363
Dictyoglomia	0.001521	0.001059	0.000543	0.001755	0.000893
Dinophyceae	0.000913	0.000939	0.000662	8e-05	0.000163
Dothideomycetes	0.005159	0.005496	0.005061	0.031689	0.005073
Elusimicrobia	7.1e-05	7.1e-05	4.8e-05	5.7e-05	0.000131
Endomicrobia	0.00219	0.001196	0.000577	0.000249	0.001538
Entomophthoromycetes	3.6e-05	7.6e-05	1e-06	2e-06	5.3e-05
Epsilonproteobacteria	0.037182	0.034731	0.009405	0.009805	0.035467
Erysipelotrichia	0.13023	0.092816	0.032505	0.032623	0.067555
Eurotiomycetes	0.010502	0.008342	0.00576	0.001998	0.007389
Exobasidiomycetes	0.000413	0.000478	0.000587	0.000172	0.000263
Fibrobacteria	0.013682	0.009834	0.002449	0.001319	0.010848
Fimbriimo0dia	0.001093	0.000406	3.4e-05	1.5e-05	0.000103
Florideophyceae	0.000278	0.000293	0.000112	2.7e-05	0.000182
Fragilariophyceae	0	0	0	0	1e-06
Fusobacteriia	0.065297	0.063535	0.027037	0.078887	0.065841
Gemmatimo0detes	0.001077	0.001047	0.000267	0.000151	0.000758
Glaucocystophyceae	2e-06	4e-06	0	0	1e-06
Gloeobacteria	0.000986	0.001555	0.000101	5.4e-05	0.001423
Glomeromycetes	0.000158	8e-05	2.2e-05	2.3e-05	5.5e-05
Gregari0si0	1.1e-05	1e-05	1e-06	1.1e-05	8e-06
Hadesarchaea	0.000191	0.000141	1e-05	1.1e-05	0.000161
Halobacteria	0.007351	0.005817	0.001228	0.001466	0.00476
Heterolobosea	4e-05	2.7e-05	7e-06	1e-05	3.5e-05
Heterotrichea	0.000278	0.000205	4e-06	4.6e-05	0.000289
Holophagae	0.000415	0.000266	1.6e-05	1.5e-05	0.000212
Ig0vibacteria	0.013322	0.007187	0.001012	0.000622	0.006333
Kiritimatiellae	0.000415	0.000267	7.8e-05	1.7e-05	0.000218
Ktedonobacteria	0.002543	0.003011	0.000344	0.000484	0.003861
Lecanoromycetes	3.6e-05	5.1e-05	0.000112	1e-05	8e-05
Lentisphaeria	0.000817	0.000615	7e-06	1.7e-05	0.000152
Leotiomycetes	0.001803	0.00134	0.000537	0.0003	0.002042
Limnochordia	0.001432	0.001093	1.2e-05	5e-05	0.000241
Litostomatea	6.2e-05	1.9e-05	0	0	5.5e-05
Malasseziomycetes	4.2e-05	4.6e-05	6e-06	1.5e-05	7.3e-05
Mamiellophyceae	0.000424	0.000429	5.8e-05	5.6e-05	0.000155
Mediophyceae	2e-05	4.6e-05	1e-06	0	4e-05
Methanobacteria	0.010415	0.010753	0.003481	0.005761	0.011089
Methanococci	0.002538	0.002032	0.001688	0.00089	0.003231
Methanomicrobia	0.037427	0.034476	0.010106	0.024552	0.026854
Methanopyri	1.1e-05	1e-06	0	2e-06	4e-06
Methylacidiphilae	7.8e-05	8.9e-05	5.8e-05	3.1e-05	7.7e-05
Microbotryomycetes	0.000135	0.000288	1.8e-05	4.8e-05	0.000214
Mixiomycetes	2.4e-05	3e-06	3.3e-05	1e-05	3e-06
Mollicutes	0.020997	0.016938	0.008788	0.008469	0.009031
Monoblepharidomycetes	4.2e-05	5.5e-05	5.5e-05	3.3e-05	2.8e-05
0nohaloarchaea	0.000151	6.2e-05	3e-06	0	0.000194
Neocallimastigomycetes	0.001335	0.001344	0.000452	0.001047	0.002159
Neolectomycetes	1.3e-05	1e-06	1e-06	6e-06	5e-06
Nitriliruptoria	0.00032	0.000255	1.2e-05	6.7e-05	0.000124
Nitrososphaeria	0.000566	0.00042	4.2e-05	0.0001	0.000539
Nitrospinia	0.000107	0.000107	0.000304	2.1e-05	0.000297
Nitrospira	0.007162	0.00542	0.001498	0.001876	0.00556
Oligohymenophorea	0.00066	0.000411	6.4e-05	6.9e-05	0.000404
Oomycetes	0.00195	0.001731	0.000356	0.000505	0.000844
Opitutae	0.003169	0.002745	0.000389	0.000626	0.002323
Orbiliomycetes	0.00097	0.000416	1.2e-05	1e-05	0.000156
Pedinophyceae	2e-06	6e-06	0	0	1e-06
Pelagophyceae	4.4e-05	1.3e-05	1.3e-05	8e-06	1.8e-05
Pezizomycetes	0.00044	0.000484	1.5e-05	0.000304	0.000391
Phycisphaerae	0.002381	0.001837	0.000218	0.000184	0.002482
Planctomycetia	0.014675	0.012613	0.004438	0.007905	0.011881
Pneumocystidomycetes	7.1e-05	2.7e-05	4e-06	0	6e-06
Pucciniomycetes	0.000489	0.000196	0.000276	8.6e-05	0.000102
Raphidophyceae	2e-06	6e-06	1e-06	0	4e-06
Rubrobacteria	0.000613	0.000542	0.000151	2.3e-05	0.000202
Saccharomycetes	0.006993	0.006116	0.003125	0.007151	0.007583
Saprospiria	0.004319	0.003182	0.001583	0.000413	0.0026
Schizosaccharomycetes	0.000315	0.00016	1e-05	1e-05	2.8e-05
Solibacteres	0.002445	0.001575	2.4e-05	4.6e-05	0.00026
Sordariomycetes	0.007235	0.005567	0.002452	0.001671	0.005214
Spartobacteria	0.000251	0.000309	1.3e-05	2.5e-05	0.000246
Sphingobacteriia	0.088842	0.059144	0.003286	0.006796	0.087181
Spirochaetia	0.083854	0.061879	0.011234	0.010867	0.04138
Spirotrichea	0.000557	0.000612	0.001634	0.000174	0.000273
Synergistia	0.029709	0.021044	0.003877	0.002079	0.006801
Synurophyceae	1.3e-05	7e-06	1e-06	2e-06	2e-05
Taphrinomycetes	5.6e-05	3.7e-05	1e-06	2e-06	4.8e-05
Theio0rchaea	0.000626	0.00048	1.8e-05	0.000188	0.000571
Thermococci	0.002376	0.002582	0.000584	0.000392	0.002812
Thermodesulfobacteria	0.002034	0.00183	0.00061	0.002117	0.001188
Thermoleophilia	0.00628	0.00585	0.000294	0.003049	0.005978
Thermomicrobia	0.001104	0.000714	0.001328	0.000176	0.000246
Thermoplasmata	0.005772	0.004263	0.000376	0.000392	0.002274
Thermoprotei	0.002767	0.00276	0.000329	0.001334	0.002124
Thermotogae	0.013322	0.01281	0.007281	0.002613	0.01079
Tissierellia	0.12777	0.110199	0.031292	0.025863	0.091323
Trebouxiophyceae	0.000586	0.000417	3.3e-05	0.000167	0.000547
Tremellomycetes	0.004386	0.003387	0.000477	0.000107	0.001695
Ulvophyceae	8e-05	0.000101	1.5e-05	5.4e-05	3.1e-05
unclassified	22.514	18.9297	10.9298	16.1758	19.027
Ustilaginomycetes	0.000244	0.000398	3.4e-05	1.9e-05	0.000223
Verrucomicrobiae	0.007291	0.006196	0.003211	0.001868	0.004184
Viruses	0.023991	0.019323	0.820756	0.379229	0.032807
Wallemiomycetes	6.9e-05	5.1e-05	0	3.3e-05	0.000114
Xylonomycetes	1.6e-05	0	1.5e-05	0	1e-06
Zetaproteobacteria	0.001857	0.001279	5.1e-05	0.000482	0.000615
Candidatus Thalassoarchaea	9e-06	3e-06	1e-05	4e-06	0
Nephroselmidophyceae	0	0	1e-06	0	0
Chrysophyceae	0	1e-06	0	0	0
Thermoflexia	2e-06	1e-06	0	0	0

## Sheet: order
	PBR1_26	PBR1_75	PBR5_5	PBR5_12	PBR4_19
Clostridiales	42.7373	43.4164	26.3342	14.9739	56.8632
Lactobacillales	15.1288	15.1181	56.394	59.4738	6.40589
Bifidobacteriales	5.31546	5.06103	0.313526	4.70037	5.44903
Bacteroidales	6.47932	4.1761	0.048511	0.348292	7.01975
Bacillales	1.14903	1.35726	0.684604	0.85266	1.11366
Enterobacterales	0.160175	3.33946	0.624811	0.535568	0.123739
Coriobacteriales	0.444207	0.679473	0.011	0.011453	0.042776
Pseudomonadales	0.25422	0.119557	0.124722	0.156871	0.080114
Aeromodales	0.027737	0.00892	0.660089	0.002155	0.008099
Selenomodales	0.210778	0.17587	0.044461	0.066035	0.203441
Others	28.093	26.5478	14.7601	18.8789	22.6903
Others
	PBR1_26	PBR1_75	PBR2_5	PBR2_12	PBR3_19
Acholeplasmatales	0.007391	0.005927	0.004653	0.002048	0.002173
Acidaminococcales	0.042919	0.029098	0.007723	0.015091	0.016602
Acidiferrobacterales	7.6e-05	0.000104	9e-06	1e-05	0.000114
Acidilobales	0.000315	0.000686	5.1e-05	0.00107	0.001155
Acidimicrobiales	0.002667	0.003244	0.000209	0.000318	0.001945
Acidithiobacillales	0.000584	0.000463	0.000137	3.6e-05	0.000332
Acidobacteriales	0.006607	0.004926	0.001339	0.004014	0.006604
Acidothermales	0.000133	0.000264	1.5e-05	4e-06	8e-06
Actinomycetales	0.038175	0.037579	0.009158	0.04096	0.024517
Actinopolysporales	0.000668	0.000529	0.000194	4.4e-05	6.8e-05
Agaricales	0.001279	0.001438	0.000674	0.000932	0.00239
Albugi0les	5.6e-05	4.2e-05	3e-05	2.3e-05	2.1e-05
Alteromo0dales	0.025672	0.023053	0.290192	0.013223	0.020747
Amylocorticiales	1.6e-05	1.9e-05	3e-06	1.9e-05	4e-06
A0erolineales	0.015645	0.014819	0.00374	0.002714	0.010244
Aquificales	0.002294	0.002016	0.000449	0.000176	0.001389
Archaeoglobales	0.002074	0.002466	0.00058	0.000132	0.002447
Ardenticate0les	0.000688	0.000556	1.3e-05	9.2e-05	0.001049
Armophorida	2e-06	3e-06	0	0	1e-06
Atheliales	0.000837	0.000235	1.9e-05	2.3e-05	0.000165
Auriculariales	0.000502	0.000667	0.000719	0.000285	0.000346
Bacillariales	0.000311	0.000266	1.5e-05	2.3e-05	0.000327
Bacteroidetes Order II. Incertae sedis	0.002043	0.001419	0.000103	0.000105	0.000744
Balneolales	0.001361	0.001496	0.000124	6.7e-05	0.001907
Bangiales	0.000302	0.000218	0.000139	3.6e-05	0.000218
Basidiobolales	0.000309	9.2e-05	6e-05	6e-06	0.000128
Batrachospermales	0	0	0	0	1e-06
Bdellovibrio0les	0.002265	0.002077	0.000744	0.0003	0.001861
Blastocladiales	0.000175	0.000183	0.000106	4e-06	4e-05
Boletales	0.001346	0.001576	0.000796	7.3e-05	0.000514
Botryosphaeriales	0.000144	7.1e-05	3e-05	6e-06	1.5e-05
Brachyspirales	0.005463	0.004406	0.001289	0.000976	0.003671
Brevinematales	0.001592	0.001937	9e-06	8.4e-05	0.002145
Bryopsidales	5.6e-05	5.9e-05	1.5e-05	5.4e-05	2e-05
Burkholderiales	0.075542	0.070401	0.031298	0.028143	0.070344
Caldilineales	0.00066	0.000894	2.1e-05	3.6e-05	0.000635
Caldisericales	0.000262	0.000209	7.5e-05	3.3e-05	0.000284
Calditrichales	0.000622	0.000452	4e-05	3.3e-05	0.000518
Campylobacterales	0.033476	0.031374	0.007674	0.008879	0.032178
Candidatus Actinomari0les	2.7e-05	2.2e-05	1.6e-05	1.3e-05	3.5e-05
Candidatus Altiarchaeales	0.000997	0.000955	0.004177	0.000815	0.001735
Candidatus Brocadiales	0.005554	0.004162	0.002032	0.001612	0.004769
cannot be assigned to a (non-viral) order	2.99395	5.40696	1.54013	1.29958	1.46179
Cantharellales	0.00113	0.00096	6.9e-05	2.1e-05	5e-05
Capnodiales	0.000906	0.000521	0.000465	0.000136	0.000818
Cardiobacteriales	0.001415	0.001439	0.000198	0.000442	0.001553
Catenulisporales	0.000584	0.000547	6.6e-05	0.000115	0.000919
Caulobacterales	0.009523	0.00783	0.000964	0.000465	0.004734
Cellvibrio0les	0.009103	0.009214	0.003724	0.010856	0.007935
Ce0rchaeales	0.001235	0.000866	1e-06	2e-06	1e-06
Ceraceosorales	0.0002	0.000113	7e-06	4e-06	3e-06
Ceramiales	7.3e-05	0.000108	1e-06	6e-06	2.8e-05
Chaetothyriales	0.001064	0.001113	0.004173	0.000113	0.000322
Chitinispirillales	0.000446	0.000273	1.2e-05	4e-06	7.5e-05
Chitinivibrio0les	0.001046	0.000582	2.5e-05	4e-05	0.000194
Chitinophagales	0.053481	0.038604	0.003505	0.004404	0.055646
Chlamydiales	0.011619	0.008616	0.00763	0.013899	0.009218
Chlamydomo0dales	0.001548	0.000559	3.6e-05	3.3e-05	0.00018
Chlorellales	0.000144	0.000166	2.7e-05	0.000128	9.3e-05
Chlorobiales	0.004948	0.006702	0.000838	0.001786	0.008725
Chlorodendrales	0	0	0	0	1e-06
Chloroflexales	0.001837	0.0015	0.000113	7.1e-05	0.001238
Choanoflagellida	0.00032	0.00034	1e-05	0.000283	0.000676
Chromatiales	0.012216	0.009386	0.00404	0.003307	0.005127
Chroococcales	0.004455	0.004761	0.001307	0.000844	0.003856
Chroococcidiopsidales	0.000304	0.000242	9e-06	3.3e-05	0.000245
Chrysioge0les	0.000224	0.000165	6e-06	1.7e-05	0.000347
Chthoniobacterales	0.000144	0.000162	1e-05	1.3e-05	0.000108
Chthonomo0dales	0.000544	0.000358	9e-06	8e-06	0.000166
Chytridiales	9.3e-05	9.8e-05	6e-06	2.7e-05	0.000176
Coniochaetales	0.000129	0.000202	0.000601	8.2e-05	0.00017
Corticiales	1.3e-05	1.6e-05	7e-06	2e-06	9e-06
Corynebacteriales	0.082984	0.083754	0.078527	0.084637	0.05613
Coscinodiscales	0	0	0	0	1e-06
Cryptomo0dales	2e-06	0	0	0	1e-06
Cyanidiales	0.001002	0.00057	1.6e-05	1.3e-05	6.5e-05
Cystofilobasidiales	7e-06	1.9e-05	0.000131	8e-06	6e-06
Cytophagales	0.078255	0.054758	0.00938	0.010217	0.074768
Dacrymycetales	0.000251	0.000166	2.4e-05	2.9e-05	0.000212
Dasycladales	1.1e-05	2.8e-05	0	0	6e-06
Deferribacterales	0.002858	0.002641	0.000262	0.000427	0.002801
Dehalococcoidales	0.015994	0.007305	0.000198	0.000184	0.00104
Deinococcales	0.00606	0.004761	0.002166	0.007759	0.003049
Desulfarculales	0.00525	0.005257	0.000414	0.000829	0.004481
Desulfobacterales	0.031682	0.02806	0.006026	0.009939	0.030145
Desulfovibrio0les	0.030689	0.024017	0.004542	0.005585	0.021248
Desulfurellales	0.001897	0.001484	6e-05	3.3e-05	0.000557
Desulfurobacteriales	0.000509	0.000845	1.5e-05	5e-05	0.000669
Desulfurococcales	0.001139	0.000713	1.9e-05	0.000111	0.000329
Desulfuromo0dales	0.01422	0.011329	0.002233	0.001079	0.007535
Diaporthales	5.8e-05	3.3e-05	1.3e-05	1.7e-05	3.9e-05
Dictyoglomales	0.001521	0.001059	0.000543	0.001755	0.000893
Dictyosteliida	0.002989	0.002604	0.000303	0.000549	0.00145
Dothideales	0.00022	0.000266	0.000276	3.8e-05	0.000168
Ectocarpales	2.9e-05	2.5e-05	4.2e-05	8e-06	1.8e-05
Eggerthellales	0.05062	0.050723	0.001981	0.001705	0.006971
Elusimicrobiales	7.1e-05	7.1e-05	4.8e-05	5.7e-05	0.000131
Endomicrobiales	0.00219	0.001196	0.000577	0.000249	0.001538
Entodiniomorphida	6.2e-05	1.9e-05	0	0	5.5e-05
Entomophthorales	3.6e-05	7.6e-05	1e-06	2e-06	5.3e-05
Entomoplasmatales	0.002503	0.001835	0.00205	0.000279	0.000972
Erysipelotrichales	0.13023	0.092816	0.032505	0.032623	0.067555
Erysiphales	4.7e-05	2.4e-05	1.8e-05	2e-06	3e-06
Eucoccidiorida	0.000688	0.000706	0.000137	6.5e-05	0.000136
Eugle0les	0	1e-06	0	0	3e-06
Euglyphida	1.1e-05	4e-06	3e-06	4e-06	8.7e-05
Eugregarinorida	1.1e-05	1e-05	1e-06	1.1e-05	8e-06
Eupodiscales	2e-06	1e-06	1e-06	0	4e-06
Eurotiales	0.007602	0.006199	0.001269	0.001795	0.006262
Eustigmatales	0.000251	0.00042	2.1e-05	0.000469	0.000526
Ferrovales	6.9e-05	0.000114	1.9e-05	3.1e-05	9.7e-05
Fervidicoccales	0.000362	0.000434	0	0	8e-06
Fibrobacterales	0.013682	0.009834	0.002449	0.001319	0.010848
Fimbriimo0dales	0.001093	0.000406	3.4e-05	1.5e-05	0.000103
Flavobacteriales	0.148738	0.111374	0.025985	0.019945	0.156232
Fragilariales	0	0	0	0	1e-06
Frankiales	0.005445	0.004982	0.00107	0.002702	0.003058
Fusobacteriales	0.064509	0.062873	0.025875	0.078667	0.065033
Gaiellales	1.3e-05	1e-05	3e-06	2e-06	6e-06
Gallionellales	0.000748	0.000682	4.6e-05	0.000117	0.000763
Geastrales	0.000133	8.6e-05	2.7e-05	6e-06	1.6e-05
Gelidiales	2e-06	0	0	0	1e-06
Gemmatimo0dales	0.001077	0.001047	0.000267	0.000151	0.000758
Geodermatophilales	0.003651	0.003252	0.000602	0.000523	0.001044
Georgefischeriales	7e-06	0	0	0	1e-06
Gigarti0les	0.000155	0.000113	7.8e-05	2.1e-05	3.5e-05
Glaucocystales	0	0	0	0	1e-06
Gloeobacterales	0.000986	0.001555	0.000101	5.4e-05	0.001423
Gloeoemargaritales	3.3e-05	3.7e-05	2.5e-05	6e-06	1.3e-05
Gloeophyllales	0.0001	0.000172	1.3e-05	1.9e-05	1.9e-05
Glomerales	0.000158	8e-05	2.2e-05	2.3e-05	5.5e-05
Glomerellales	0.00042	0.000593	0.000419	8.6e-05	0.00027
Glycomycetales	0.002552	0.002512	0.000204	0.001648	0.002631
Gymnodiniales	0	0	3e-06	2e-06	3e-06
Haemosporida	0.001832	0.001615	0.002115	0.000764	0.002687
Hala0erobiales	0.029834	0.029465	0.009335	0.009805	0.027743
Halobacteriales	0.003225	0.002796	0.000956	0.00103	0.00239
Haloferacales	0.00165	0.001335	0.000106	0.000188	0.001246
Haloplasmatales	0.001515	0.001444	0.001568	0.001901	0.001768
Harpellales	0.001022	0.001655	5.2e-05	9.2e-05	0.001696
Helotiales	0.000802	0.000536	0.000255	9.6e-05	0.000821
Herpetosipho0les	0.001064	0.000969	4.3e-05	0.000729	0.001778
Heterotrichida	0.000278	0.000205	4e-06	4.6e-05	0.000289
Hildenbrandiales	0	1e-06	0	0	1e-06
Holophagales	0.000415	0.000266	1.6e-05	1.5e-05	0.000212
Holosporales	0.002603	0.001083	0.000447	8.6e-05	0.001267
Hydrogenophilales	0.000433	0.000511	0.000461	0.000121	0.000102
Hymenochaetales	0.001026	0.000859	1.6e-05	4e-05	0.000879
Hymenostomatida	0.000486	0.000198	3.6e-05	2.7e-05	0.000138
Hypocreales	0.00223	0.001632	0.000315	0.000444	0.001819
Ig0vibacteriales	0.00813	0.003632	0.000464	0.000149	0.001789
Immundisolibacterales	0.000466	0.000285	2.8e-05	0	9e-06
Isochrysidales	0.000706	0.000674	1.8e-05	4.8e-05	0.000112
Jaapiales	0.000251	0.000105	3e-06	1.9e-05	3.8e-05
Jiangellales	0.000511	0.000551	0.0001	0.000492	0.000587
Kickxellales	4e-06	1.3e-05	1e-05	1.5e-05	3.3e-05
Kiloniellales	0.000153	0.00012	1.9e-05	4.8e-05	0.000344
Kineosporiales	0.000258	0.00029	0.000145	0.000262	0.00037
Kinetoplastida	0.002079	0.002078	0.000414	0.00018	0.000575
Kiritimatiellales	0.000415	0.000267	7.8e-05	1.7e-05	0.000218
Kordiimo0dales	0.000306	0.000281	0.000121	0.000168	0.000367
Kosmotogales	0.002032	0.001774	0.000422	0.000253	0.001309
Ktedonobacterales	0.001637	0.001707	0.000328	9e-05	0.001812
Legionellales	0.006915	0.007338	0.001901	0.001162	0.008165
Lentisphaerales	0.000817	0.000615	7e-06	1.7e-05	0.000152
Limnochordales	0.001432	0.001093	1.2e-05	5e-05	0.000241
Longamoebia	0.000202	0.000296	3.3e-05	4e-05	0.000259
Mag0porthales	0.000851	0.000441	0.000162	0.000398	0.000395
Magnetococcales	0.000753	0.000443	4.5e-05	1.5e-05	0.000702
Malasseziales	4.2e-05	4.6e-05	6e-06	1.5e-05	7.3e-05
Mamiellales	0.000424	0.000429	5.8e-05	5.6e-05	0.000153
Marinilabiliales	0.038166	0.02475	0.000991	0.001964	0.036243
Mariprofundales	3.1e-05	5.1e-05	7e-06	6e-06	2.9e-05
Marsupiomo0dales	0	0	0	0	1e-06
Mesoaciditogales	0.000793	0.000616	4.6e-05	2.3e-05	0.000204
Methanobacteriales	0.010415	0.010753	0.003481	0.005761	0.011089
Methanocellales	0.000442	0.000468	1.8e-05	6.3e-05	0.0005
Methanococcales	0.002538	0.002032	0.001688	0.00089	0.003231
Methanomassiliicoccales	0.002696	0.001958	6.6e-05	0.00027	0.001038
Methanomicrobiales	0.011031	0.008711	0.002967	0.001261	0.007727
Methanopyrales	1.1e-05	1e-06	0	2e-06	4e-06
Methanosarci0les	0.024422	0.024225	0.007099	0.023195	0.017985
Methylacidiphilales	7.8e-05	8.9e-05	5.8e-05	3.1e-05	7.7e-05
Methylococcales	0.005763	0.00533	0.001307	0.001889	0.004079
Methylophilales	0.003402	0.002316	0.000179	0.000174	0.002269
Microascales	0.000224	0.000196	0.000112	3.1e-05	0.000228
Microbotryales	1.8e-05	1.8e-05	0	2.1e-05	9.9e-05
Micrococcales	0.114005	0.121032	0.050618	0.092124	0.084957
Micromonosporales	0.009756	0.010756	0.003002	0.00214	0.008523
Microthamniales	2e-06	1e-06	0	0	1e-06
Mixiales	2.4e-05	3e-06	3.3e-05	1e-05	3e-06
Monoblepharidales	4.2e-05	5.5e-05	5.5e-05	3.3e-05	2.8e-05
Monomastigales	0	0	0	0	1e-06
Mortierellales	0.002048	0.001083	0.000145	0.000578	0.001393
Mucorales	0.006891	0.005995	0.004527	0.011032	0.007375
Mycoplasmatales	0.011013	0.009076	0.00208	0.006142	0.005885
Mytilinidiales	1.3e-05	2.4e-05	3e-06	1.9e-05	2.1e-05
Myxococcales	0.017167	0.015609	0.002752	0.00813	0.013391
0kamurellales	0.00032	0.000481	4.3e-05	2.5e-05	8e-05
0noarchaeales	2e-06	1e-06	1e-06	6e-06	2.9e-05
0tra0erobiales	0.00179	0.001124	6.7e-05	8.4e-05	0.000484
0trialbales	0.002401	0.001604	0.000154	0.000168	0.001052
0utiliales	0.001963	0.001551	9.2e-05	0.000611	0.00147
0viculales	0.000178	9.5e-05	9e-06	0	0.000177
Neisseriales	0.008865	0.006653	0.003825	0.00142	0.005382
Nemaliales	2.9e-05	3.4e-05	1e-06	0	0.000109
Neocallimastigales	0.001335	0.001344	0.000452	0.001047	0.002159
Neolectales	1.3e-05	1e-06	1e-06	6e-06	5e-06
Nevskiales	0.001088	0.000691	0.000295	6.7e-05	0.001186
Nitriliruptorales	0.00032	0.000255	1.2e-05	6.7e-05	0.000124
Nitrosomo0dales	0.002032	0.001429	0.001407	0.000339	0.002347
Nitrosopumilales	0.000258	0.000227	8.5e-05	0.000262	0.000554
Nitrososphaerales	0.000566	0.00042	4.2e-05	0.0001	0.000539
Nitrospi0les	0.000107	0.000107	0.000304	2.1e-05	0.000297
Nitrospirales	0.006442	0.004908	0.000352	0.001715	0.005409
Nostocales	0.021824	0.020107	0.007597	0.004969	0.020681
Oceanospirillales	0.03197	0.029128	0.010389	0.004557	0.013313
Onyge0les	0.000813	0.000504	0.000316	7.8e-05	0.000768
Ophiostomatales	0.00097	0.000349	1.6e-05	1.7e-05	0.00023
Opitutales	0.002274	0.002094	0.000374	0.000561	0.00135
Orbales	0.003453	0.003913	0.00196	0.001292	0.006274
Orbiliales	0.00097	0.000416	1.2e-05	1e-05	0.000156
Oscillatoriales	0.012316	0.012331	0.005368	0.005493	0.013593
Palmariales	0	1e-06	3e-06	0	5e-06
Palmophyllales	4e-06	1e-06	0	0	1e-06
Parachlamydiales	0.001956	0.001818	0.00045	0.001273	0.002239
Parmales	1.3e-05	6e-06	1e-06	0	1.9e-05
Parvularculales	0.000602	0.000569	1e-06	8e-05	0.000416
Pasteurellales	0.013738	0.015435	0.004082	0.002645	0.008688
Pavlovales	2e-06	0	0	0	3e-06
Pelagibacterales	0.000733	0.000657	0.001832	0.000335	0.000541
Pelagomo0dales	4.4e-05	1.3e-05	1.3e-05	8e-06	1.8e-05
Peltigerales	4e-06	2.5e-05	0	0	1e-06
Peniculida	6.2e-05	0.000116	2.2e-05	6e-06	0.000112
Perkinsida	0.000642	0.000501	0.00093	0.00258	0.000202
Peronosporales	0.000418	0.000495	3.4e-05	9.6e-05	0.00021
Petrotogales	0.004268	0.004452	0.001446	0.001223	0.004727
Pezizales	0.00044	0.000484	1.5e-05	0.000304	0.000391
Phaeomoniellales	4.7e-05	2.5e-05	1e-06	1e-05	2.1e-05
Philasterida	0.000109	9.8e-05	6e-06	3.6e-05	0.000152
Phycisphaerales	2.7e-05	8.9e-05	4e-06	2e-06	1.4e-05
Planctomycetales	0.009121	0.008451	0.002405	0.006293	0.007112
Pleosporales	0.003431	0.00393	9.5e-05	0.000354	0.003396
Pleurocapsales	0.002407	0.001783	0.001787	0.000844	0.001919
Pneumocystidales	7.1e-05	2.7e-05	4e-06	0	6e-06
Polyporales	0.001701	0.000955	0.000283	9.6e-05	0.000219
Porphyridiales	0	3e-06	1e-06	2e-06	3e-06
Propionibacteriales	0.02726	0.028162	0.008382	0.017668	0.023141
Prymnesiales	4.4e-05	3.1e-05	7.2e-05	2e-06	1.1e-05
Pseudonocardiales	0.019923	0.019689	0.002018	0.013731	0.017071
Pucciniales	0.000489	0.000196	0.000276	8.6e-05	0.000102
Puniceicoccales	0.000888	0.000651	1.2e-05	6.1e-05	0.000972
Pyrenomo0dales	0.0003	0.000278	9.8e-05	3.4e-05	0.000302
Rhizobiales	0.069934	0.063497	0.031946	0.031988	0.050671
Rhizophydiales	0.000122	9.2e-05	0.000274	3.6e-05	0.000255
Rhodobacterales	0.030704	0.027019	0.01572	0.012827	0.024714
Rhodocyclales	0.004975	0.005181	0.00049	0.001479	0.004993
Rhodospirillales	0.026767	0.030912	0.486955	0.048959	0.078391
Rickettsiales	0.00163	0.001401	0.000337	0.000218	0.00086
Rubrobacterales	0.0006	0.000532	0.000148	2.1e-05	0.000196
Russulales	0.000247	0.000147	0.000479	6.3e-05	0.000122
Saccharomycetales	0.006993	0.006116	0.003125	0.007151	0.007583
Salinisphaerales	7.3e-05	6.4e-05	3.4e-05	0	4.3e-05
Saprolegniales	0.001186	0.000994	0.000289	1.1e-05	0.000181
Saprospirales	0.004319	0.003182	0.001583	0.000413	0.0026
Schizopyrenida	4e-05	2.1e-05	4e-06	1e-05	3.5e-05
Schizosaccharomycetales	0.000315	0.00016	1e-05	1e-05	2.8e-05
Sebaci0les	0.000602	0.000818	7e-06	3.3e-05	0.000596
Sebdeniales	0	0	0	0	1e-06
Sneathiellales	0.000249	0.000235	1.2e-05	8e-06	0.000265
Solibacterales	0.002445	0.001575	2.4e-05	4.6e-05	0.00026
Solirubrobacterales	0.006136	0.005602	0.000288	0.002949	0.005816
Sordariales	0.001024	0.001072	0.000635	0.000568	0.001706
Sphaerobacterales	0.000813	0.00053	6.9e-05	1.7e-05	0.000123
Sphaeropleales	0.000542	0.000532	1.3e-05	1.5e-05	0.000575
Sphingobacteriales	0.088711	0.059043	0.003271	0.00677	0.086746
Sphingomo0dales	0.023989	0.019404	0.007196	0.003713	0.015464
Spirochaetales	0.071313	0.052063	0.007776	0.008712	0.031816
Spiruli0les	8.2e-05	0.000122	2.7e-05	2.9e-05	9.8e-05
Spizellomycetales	0.000247	0.000149	6e-06	2.3e-05	0.000322
Sporadotrichida	0.000557	0.000612	0.001611	0.000174	0.000273
Sporidiobolales	6e-05	0.000128	1.8e-05	2.7e-05	0.000114
Streptomycetales	0.053134	0.055588	0.013537	0.03661	0.041652
Streptosporangiales	0.011877	0.01254	0.00369	0.003943	0.009448
Suessiales	0.000902	0.000928	0.000657	7.8e-05	0.000161
Sulfolobales	0.000375	0.000541	0.000222	9.6e-05	0.000409
Sulfuricellales	1.1e-05	9e-06	4e-06	2e-06	3.1e-05
Synechococcales	0.010136	0.009085	0.00737	0.004974	0.007042
Synergistales	0.029709	0.021044	0.003877	0.002079	0.006801
Syntrophobacterales	0.006498	0.005273	0.000514	0.001035	0.00522
Synurales	0	1e-06	0	2e-06	1e-06
Taphri0les	5.6e-05	3.7e-05	1e-06	2e-06	4.8e-05
Thalassiosirales	0.000386	0.000352	9.2e-05	1.1e-05	0.000108
Thermales	0.005157	0.00318	0.000146	0.000207	0.000568
Thermoa0erobacterales	0.158032	0.149053	0.02768	0.045062	0.180312
Thermococcales	0.002376	0.002582	0.000584	0.000392	0.002812
Thermodesulfobacteriales	0.002034	0.00183	0.00061	0.002117	0.001188
Thermogemmatisporales	0.000904	0.001303	1e-05	0.000362	0.001951
Thermoleophilales	0.00014	0.000238	6e-06	0.0001	0.000162
Thermomicrobiales	5.6e-05	8.8e-05	3e-06	2e-06	2.8e-05
Thermoplasmatales	0.003002	0.002219	0.000298	0.000105	0.001159
Thermoproteales	0.000569	0.000383	3.7e-05	5.7e-05	0.000223
Thermotogales	0.006174	0.005925	0.005337	0.001106	0.00452
Thiotrichales	0.014169	0.012703	0.008208	0.01085	0.013107
Tilletiales	0.000207	0.000365	0.00058	0.000168	0.000259
Tissierellales	0.084785	0.076579	0.025709	0.020606	0.066562
Toxariales	1.8e-05	4.5e-05	0	0	3.6e-05
Trechisporales	0.000193	8.8e-05	0.000161	8e-06	0.000627
Tremellales	0.004353	0.003345	0.000306	9.8e-05	0.001678
Trichomo0dida	0.000999	0.001012	0.000863	0.002435	0.000773
Trichosporo0les	2.7e-05	1.8e-05	4e-05	2e-06	6e-06
Tritrichomo0dida	0.001557	0.001181	0.000146	0.000109	0.001159
Ulotrichales	9e-06	1.2e-05	0	0	4e-06
Ulvales	2e-06	0	0	0	1e-06
Umbilicariales	3.1e-05	2.5e-05	0.000112	1e-05	7.9e-05
unclassified	22.514	18.9297	10.9298	16.1758	19.027
Ustilagi0les	0.000244	0.000398	3.4e-05	1.9e-05	0.000223
Veillonellales	0.122764	0.079657	0.020849	0.077647	0.201557
Venturiales	1.8e-05	2.2e-05	6e-06	2e-06	2.9e-05
Verrucariales	0.000973	0.000499	0	2e-06	6e-06
Verrucomicrobiales	0.007291	0.006196	0.003211	0.001868	0.004184
Vibrio0les	0.028208	0.022831	0.019809	0.011285	0.021538
Viruses	0.023991	0.019323	0.820756	0.379229	0.032807
Wallemiales	6.9e-05	5.1e-05	0	3.3e-05	0.000114
Xanthomo0dales	0.013178	0.011578	0.005717	0.003688	0.009695
Xylariales	0.001006	0.000863	0.000174	2.7e-05	0.000353
Xylonomycetales	1.6e-05	0	1.5e-05	0	1e-06
Candidatus Peribacterales	0	0	0	2e-06	0
Eutreptiales	2e-06	1e-06	1e-06	4e-06	0
Physariida	2e-06	4e-06	0	2e-06	0
Chaetophorales	0	0	1e-06	0	0
Chattonellales	0	3e-06	1e-06	0	0
Euplotida	0	0	2.2e-05	0	0
Fucales	0	1e-06	1e-06	0	0
Gonyaulacales	4e-06	1e-05	1e-06	0	0
Gracilariales	0	0	2.5e-05	0	0
Halymeniales	0	0	1e-06	0	0
Micropepsales	2e-06	4e-06	1.5e-05	0	0
Rhizosoleniales	0	0	1e-06	0	0
Togniniales	3.8e-05	5.3e-05	1e-06	0	0
Chromuli0les	0	1e-06	0	0	0
Coralli0les	1.1e-05	2.8e-05	0	0	0
Leucosporidiales	5.8e-05	0.000141	0	0	0
Oedogoniales	2e-06	1e-06	0	0	0
Pedinomo0dales	2e-06	6e-06	0	0	0
Phaeocystales	0	1e-06	0	0	0
Plocamiales	2e-06	4e-06	0	0	0
Rhodymeniales	0	1e-06	0	0	0
Thermoflexales	2e-06	1e-06	0	0	0
Vaucheriales	0	1e-06	0	0	0
Goniochloridales	2e-06	0	0	0	0
Peridiniales	7e-06	0	0	0	0
Pyramimo0dales	2e-06	0	0	0	0
Trentepohliales	2e-06	0	0	0	0

## Sheet: family
	PBR1_26	PBR1_75	PBR5_5	PBR5_12	PBR4_19
Clostridiaceae	29.2497	35.0007	25.6314	13.9012	54.3061
Lactobacillaceae	12.2953	11.8343	31.6534	52.6452	5.54847
Bifidobacteriaceae	5.30884	5.05052	0.312504	4.69717	5.44516
Leuconostocaceae	0.862269	0.600553	15.348	2.55781	0.166497
Ruminococcaceae	9.07846	5.09448	0.098436	0.17281	0.518983
Prevotellaceae	5.11261	3.27952	0.016607	0.254802	5.59876
Streptococcaceae	1.18537	1.93737	7.11498	1.96033	0.339065
Enterobacteriaceae	0.104072	2.48633	0.469907	0.466186	0.055685
Lachnospiraceae	1.34573	0.984433	0.180901	0.284267	0.556496
Bacillaceae	0.570112	0.522291	0.314944	0.338514	0.550931
Others	34.8876	33.2095	18.859	22.7217	26.9138
Others
	PBR1_26	PBR1_75	PBR2_5	PBR2_12	PBR3_19
Acanthamoebidae	0.000202	0.000296	3.3e-05	4e-05	0.000259
Acaryochloridaceae	0.001037	0.000649	0.001549	0.000195	0.001115
Acetobacteraceae	0.013071	0.018525	0.482168	0.046624	0.067887
Acholeplasmataceae	0.007391	0.005927	0.004653	0.002048	0.002173
Acidaminococcaceae	0.042919	0.029098	0.007723	0.015091	0.016602
Acidiferrobacteraceae	7.6e-05	0.000104	9e-06	1e-05	0.000114
Acidilobaceae	0.000313	0.000685	4.5e-05	0.001064	0.001155
Acidimicrobiaceae	0.002434	0.003105	7.3e-05	0.000299	0.00166
Acidithiobacillaceae	0.000153	0.000192	0.000133	3.1e-05	0.000285
Acidobacteriaceae	0.005981	0.004447	0.000338	0.000794	0.006237
Acidothermaceae	0.000133	0.000264	1.5e-05	4e-06	8e-06
Actinomycetaceae	0.038088	0.037408	0.009117	0.040953	0.024498
Actinopolysporaceae	0.000668	0.000529	0.000194	4.4e-05	6.8e-05
Actinospicaceae	0.000253	0.00023	2.4e-05	7.3e-05	0.000156
Aerococcaceae	0.018348	0.011375	0.028351	0.044011	0.006741
Aeromo0daceae	0.019516	0.003997	0.659333	0.00173	0.004711
Agaricaceae	3.6e-05	1.2e-05	2.5e-05	1.7e-05	1e-05
Ajellomycetaceae	0.000158	0.000135	0.000155	1.7e-05	8.8e-05
Akkermansiaceae	0.002707	0.00217	3.1e-05	0.000425	0.001512
Albugi0ceae	5.6e-05	4.2e-05	3e-05	2.3e-05	2.1e-05
Alcalige0ceae	0.008854	0.009877	0.004972	0.003173	0.009637
Alcanivoracaceae	0.000966	0.000226	4.8e-05	8e-06	0.00018
Algiphilaceae	2.7e-05	1e-05	0	2e-06	5e-06
Alicyclobacillaceae	0.023827	0.024556	0.006969	0.033182	0.018797
Alteromo0daceae	0.009691	0.008653	0.00237	0.002207	0.007601
Amanitaceae	0.000431	0.000514	0.000104	0.000649	0.001761
Amoebophilaceae	0.000131	0.000137	7e-06	2e-06	3.4e-05
Amphiacanthidae	0	1e-06	0	0	1e-06
Amylocorticiaceae	1.6e-05	1.9e-05	3e-06	1.9e-05	4e-06
A0erolineaceae	0.015645	0.014819	0.00374	0.002714	0.010244
A0eromyxobacteraceae	0.002954	0.002371	0.000179	0.005166	0.002726
A0plasmataceae	0.000571	0.000426	0.000107	0.0001	0.000372
Ancylistaceae	3.6e-05	7.6e-05	1e-06	2e-06	5.3e-05
Aphanizomeno0ceae	0.002023	0.0021	0.001804	0.001462	0.003323
Aphanothecaceae	0.00127	0.001879	0.000969	0.000612	0.001502
Apusomo0didae	6.9e-05	3.7e-05	7.5e-05	6e-06	5.4e-05
Aquificaceae	0.000662	0.000701	3e-05	6.3e-05	0.00036
Archaeoglobaceae	0.002074	0.002466	0.00058	0.000132	0.002447
Archangiaceae	0.004655	0.003834	0.00068	0.002419	0.005478
Ardenticate0ceae	0.000688	0.000556	1.3e-05	9.2e-05	0.001049
Argyn0ceae	1.3e-05	2.4e-05	3e-06	1.9e-05	2.1e-05
Arthrodermataceae	0.000135	7.7e-05	0.000125	2.3e-05	1.4e-05
Ascoideaceae	7.8e-05	4.9e-05	1.9e-05	3.8e-05	7.5e-05
Ascosphaeraceae	9e-06	6e-06	3e-06	8e-06	6.2e-05
Aspergillaceae	0.007269	0.005887	0.000772	0.001734	0.006074
Atheliaceae	0.000837	0.000235	1.9e-05	2.3e-05	0.000165
Atopobiaceae	0.289129	0.44973	0.002543	0.006387	0.023639
Aurantimo0daceae	0.002039	0.001432	0.001146	0.000159	0.000979
Aureobasidiaceae	0.000127	0.000113	0.000234	3.3e-05	4.5e-05
Auriculariaceae	9.3e-05	0.000178	1.3e-05	6.1e-05	8.3e-05
Babesiidae	0.000102	4.3e-05	4.3e-05	0.000109	0.000195
Bacillales Family X. Incertae Sedis	0.000706	0.000726	4.5e-05	2.3e-05	0.000269
Bacillariaceae	0.000311	0.000266	1.5e-05	2.3e-05	0.000327
Bacteriovoracaceae	0.0002	0.000305	3.4e-05	1e-05	6.4e-05
Bacteroidaceae	0.759708	0.504886	0.017049	0.054729	0.803058
Balneolaceae	0.001361	0.001496	0.000124	6.7e-05	0.001907
Bangiaceae	0.000302	0.000218	0.000139	3.6e-05	0.000218
Bartonellaceae	0.001739	0.002484	0.000194	0.001524	0.003291
Basidiobolaceae	0.000309	9.2e-05	6e-05	6e-06	0.000128
Bathycoccaceae	0.000213	0.000284	3e-05	1e-05	3.4e-05
Batrachospermaceae	0	0	0	0	1e-06
Bdellovibrio0ceae	0.000566	0.000475	0.000616	0.000134	0.000449
Beijerinckiaceae	0.000946	0.000759	0.000332	6.9e-05	0.000377
Ber0rdetiaceae	0.000773	0.000609	5.1e-05	0.000511	0.001084
Beutenbergiaceae	0.002239	0.001471	0.000128	0.000373	0.000575
Blastocladiaceae	9e-06	2.7e-05	7e-06	0	9e-06
Blattabacteriaceae	0.000546	0.000374	3.3e-05	1.9e-05	0.000267
Bodonidae	3.3e-05	5.5e-05	2.8e-05	1.5e-05	4.5e-05
Bogoriellaceae	1.3e-05	4.8e-05	1.9e-05	0	8e-06
Bondarzewiaceae	7.3e-05	1.6e-05	3e-06	0	3e-05
Borreliaceae	0.000195	0.000217	8.3e-05	1.9e-05	0.000549
Botryobasidiaceae	0.000509	0.000345	2.4e-05	4e-06	9e-06
Botryosphaeriaceae	0.000144	7.1e-05	3e-05	6e-06	1.5e-05
Brachyspiraceae	0.005463	0.004406	0.001289	0.000976	0.003671
Bradyrhizobiaceae	0.016569	0.016627	0.005428	0.002494	0.010335
Brevibacteriaceae	0.002481	0.002151	0.00042	0.000469	0.000614
Brevinemataceae	0.001592	0.001937	9e-06	8.4e-05	0.002145
Brucellaceae	0.001159	0.00098	0.001044	0.000268	0.000996
Bryobacteraceae	0.000242	0.0001	3e-06	2.9e-05	9.9e-05
Budviciaceae	0.001055	0.000648	0.001364	0.000184	0.000768
Burkholderiaceae	0.022645	0.019733	0.008206	0.004532	0.013241
Caldicoprobacteraceae	0.002889	0.002689	0.000146	0.000817	0.003339
Caldilineaceae	0.00066	0.000894	2.1e-05	3.6e-05	0.000635
Caldisericaceae	0.000262	0.000209	7.5e-05	3.3e-05	0.000284
Calditrichaceae	0.000622	0.000452	4e-05	3.3e-05	0.000518
Campylobacteraceae	0.017768	0.016373	0.005829	0.004193	0.017652
Candidatus Actinomari0ceae	2.7e-05	2.2e-05	1.6e-05	1.3e-05	3.5e-05
Candidatus Brocadiaceae	0.005554	0.004162	0.002032	0.001612	0.004769
Candidatus Desulfofervidaceae	8.2e-05	0.000144	2.2e-05	6e-06	9.1e-05
Candidatus Methanoperede0ceae	0.000209	0.000227	2.1e-05	8e-06	6.4e-05
Candidatus Midichloriaceae	2.7e-05	9e-06	3.9e-05	2e-06	5.5e-05
Candidatus Paracaedibacteraceae	0.002463	0.00093	0.00017	4.8e-05	0.001184
cannot be assigned to a (non-viral) family	5.89951	8.78942	3.65642	3.35214	2.89761
Cardiobacteriaceae	0.001415	0.001439	0.000198	0.000442	0.001553
Carnobacteriaceae	0.056958	0.051842	0.097954	0.118531	0.040467
Catabacteriaceae	0.011919	0.009486	0.000604	0.000308	0.000915
Catalimo0daceae	0.001488	0.000943	1.2e-05	9e-05	0.001617
Cate0riaceae	0.000164	0.000156	9.8e-05	4e-06	3.1e-05
Catenulisporaceae	0.000331	0.000316	4.2e-05	4.2e-05	0.000763
Caulerpaceae	5.3e-05	5.6e-05	0	5.4e-05	1.9e-05
Caulobacteraceae	0.009312	0.007595	0.000947	0.000448	0.004525
Cellulomo0daceae	0.005308	0.006377	0.001826	0.004733	0.003935
Cellvibrio0ceae	0.004952	0.005028	0.002767	0.010498	0.005101
Ce0rchaeaceae	0.001235	0.000866	1e-06	2e-06	1e-06
Ceraceosoraceae	0.0002	0.000113	7e-06	4e-06	3e-06
Ceratobasidiaceae	0.000207	0.000486	4.2e-05	1.7e-05	3.1e-05
Ceratocystidaceae	2.4e-05	3e-05	0.000112	6e-06	1.1e-05
Chaetomiaceae	0.000437	0.000447	0.000517	7.1e-05	0.000316
Chamaesipho0ceae	0.000162	0.000168	9.2e-05	5.6e-05	0.000174
Chitinispirillaceae	0.000446	0.000273	1.2e-05	4e-06	7.5e-05
Chitinivibrio0ceae	0.001046	0.000582	2.5e-05	4e-05	0.000194
Chitinophagaceae	0.053481	0.038604	0.003505	0.004404	0.055646
Chlamydiaceae	0.011606	0.008608	0.007628	0.013899	0.009214
Chlamydomo0daceae	0.000218	0.000156	4e-06	2e-06	3.5e-05
Chlorellaceae	0.000138	0.000154	2.4e-05	0.000124	8.8e-05
Chlorobiaceae	0.004948	0.006702	0.000838	0.001786	0.008725
Chlorodendraceae	0	0	0	0	1e-06
Chloroflexaceae	0.000648	0.00048	5.7e-05	1.5e-05	5.5e-05
Chlorogloeopsidaceae	4e-05	0.000146	3e-06	1e-05	3.4e-05
Choanephoraceae	0.003591	0.00273	8.8e-05	0.006385	0.002884
Choreocolacaceae	4e-06	3e-06	0	0	3e-06
Christensenellaceae	0.039836	0.021534	0.002011	0.000915	0.004374
Chromatiaceae	0.004839	0.003761	0.002399	0.002528	0.003136
Chromobacteriaceae	0.003922	0.003483	0.000711	0.000831	0.003119
Chroococcaceae	0.00199	0.00138	9.7e-05	2.7e-05	0.000616
Chroococcidiopsidaceae	0.000304	0.000242	9e-06	3.3e-05	0.000245
Chrysioge0ceae	0.000224	0.000165	6e-06	1.7e-05	0.000347
Chrysochromuli0ceae	4.4e-05	3.1e-05	7.2e-05	2e-06	1.1e-05
Chthoniobacteraceae	0.000144	0.000162	1e-05	1.3e-05	0.000108
Chthonomo0daceae	0.000544	0.000358	9e-06	8e-06	0.000166
Chytriomycetaceae	9.3e-05	9.8e-05	6e-06	2.7e-05	0.000176
Cladosporiaceae	0.000158	0.00011	7e-06	5.6e-05	0.00027
Clavicipitaceae	0.000569	0.00038	5.2e-05	5.7e-05	0.000277
Clostridiales Family XII. Incertae Sedis	0.010069	0.009525	0.000343	0.005409	0.015256
Clostridiales Family XIII. Incertae Sedis	0.043427	0.031984	0.004407	0.002632	0.013357
Clostridiales Family XVI. Incertae Sedis	0.001714	0.001453	7.6e-05	0.000335	0.001418
Clostridiales Family XVII. Incertae Sedis	0.002454	0.001855	0.000207	0.00014	0.000855
Coccomyxaceae	0.000435	0.000244	3e-06	3.4e-05	0.000453
Cohaesibacteraceae	2.7e-05	1.8e-05	7e-06	1.3e-05	5.7e-05
Coleofasciculaceae	0.000926	0.000581	2.5e-05	0.00023	0.000778
Colwelliaceae	0.001934	0.001641	0.000325	0.000243	0.002325
Comamo0daceae	0.015925	0.01395	0.009338	0.009598	0.012852
Competibacteraceae	0.001168	0.00127	0.001288	0.00048	0.001038
Conexibacteraceae	0.000413	0.000388	4.6e-05	3.4e-05	0.000191
Coniochaetaceae	0.000129	0.000202	0.000601	8.2e-05	0.00017
Coniophoraceae	3.6e-05	3.1e-05	2.5e-05	2e-06	2.3e-05
Cordycipitaceae	0.000173	0.00018	4.2e-05	8e-05	9.7e-05
Coriobacteriaceae	0.080285	0.116432	0.008274	0.003703	0.014335
Coriolaceae	0.000153	0.000192	4.5e-05	2.3e-05	8.3e-05
Corti0riaceae	3.8e-05	9.7e-05	1e-06	6e-06	4e-06
Corynebacteriaceae	0.022139	0.021881	0.047972	0.038045	0.016051
Coscinodiscaceae	0	0	0	0	1e-06
Coxiellaceae	0.001606	0.001072	0.00013	0.000121	0.00092
Crenotrichaceae	0.000864	0.000903	0.000106	0.000555	0.001147
Criblamydiaceae	0.000207	0.000178	1.2e-05	1.9e-05	0.000197
Crocinitomicaceae	0.001641	0.000866	0.001583	0.00026	0.00104
Cryomorphaceae	0.001772	0.001231	3.7e-05	0.000122	0.001593
Cryphonectriaceae	0	0	0	0	3e-06
Cryptococcaceae	0.004255	0.003206	3.6e-05	8.6e-05	0.001631
Cryptomo0daceae	2e-06	0	0	0	1e-06
Cryptosporangiaceae	0.000227	0.000438	5.5e-05	1.3e-05	2.1e-05
Cryptosporidiidae	7.8e-05	3.7e-05	1e-05	1e-05	1.3e-05
Cucurbitariaceae	0.000486	0.000533	9e-06	1e-05	0.000224
Culicosporidae	0.000333	0.000541	3e-06	1e-05	0.000704
Cuniculitremaceae	4.7e-05	6.8e-05	0.000261	2e-06	4.1e-05
Cunninghamellaceae	0.000342	0.000212	2.5e-05	5e-05	0.000361
Cyanidiaceae	0.001002	0.00057	1.6e-05	1.3e-05	6.5e-05
Cyanobacteriaceae	0.000213	0.000303	1.8e-05	3.3e-05	0.000256
Cyanothecaceae	0.002492	0.002041	0.000902	0.00035	0.00092
Cyclobacteriaceae	0.0169	0.012148	0.001656	0.00219	0.019075
Cyphellophoraceae	3.8e-05	1.3e-05	0.000274	3.4e-05	1.8e-05
Cytophagaceae	0.030829	0.02231	0.003105	0.003828	0.029992
Dacrymycetaceae	0.000251	0.000166	2.4e-05	2.9e-05	0.000212
Debaryomycetaceae	0.000622	0.000425	0.000319	0.00049	0.000967
Deferribacteraceae	0.002858	0.002641	0.000262	0.000427	0.002801
Defluviitaleaceae	0.004375	0.004009	0.000584	0.0009	0.004862
Dehalococcoidaceae	0.015994	0.007305	0.000198	0.000184	0.00104
Deinococcaceae	0.005889	0.00462	0.002165	0.007755	0.003027
Demequi0ceae	0.00455	0.00404	0.001641	0.001003	0.001919
Dermabacteraceae	0.00225	0.001938	0.003633	0.001673	0.00166
Dermacoccaceae	0.003482	0.002843	0.001619	0.005261	0.005674
Dermateaceae	1.1e-05	1.2e-05	0	2e-06	1.4e-05
Dermatophilaceae	0.000411	0.000619	0.000161	0.000172	0.000448
Dermocarpellaceae	0.000486	0.0004	0.000118	0.000337	0.000829
Desertifilaceae	0.000939	0.000404	4e-06	4e-06	2.1e-05
Desulfarculaceae	0.00525	0.005257	0.000414	0.000829	0.004481
Desulfobacteraceae	0.022607	0.019994	0.003575	0.007667	0.022422
Desulfobulbaceae	0.007739	0.006667	0.002312	0.001992	0.006259
Desulfohalobiaceae	0.001559	0.001074	0.000474	0.000113	0.000557
Desulfomicrobiaceae	0.001561	0.00164	0.000389	5.2e-05	0.001177
Desulfo0tro0ceae	0.000919	0.000738	1.9e-05	8.8e-05	0.00036
Desulfovibrio0ceae	0.02646	0.020353	0.003646	0.005327	0.019093
Desulfurellaceae	0.001897	0.001484	6e-05	3.3e-05	0.000557
Desulfurobacteriaceae	0.000509	0.000845	1.5e-05	5e-05	0.000669
Desulfurococcaceae	0.000251	0.000143	1.5e-05	0.000111	0.000292
Desulfuromo0daceae	0.005299	0.005319	0.001893	0.00041	0.002776
Diaporthaceae	4.4e-05	2.4e-05	6e-06	6e-06	2.9e-05
Diatrypaceae	4e-05	4.6e-05	1e-06	0	3.8e-05
Dictyoglomaceae	0.001521	0.001059	0.000543	0.001755	0.000893
Didymellaceae	4e-05	3.7e-05	9e-06	1e-05	6e-06
Didymosphaeriaceae	0.000184	0.000131	3e-06	1.3e-05	0.000174
Dietziaceae	0.000704	0.000624	0.000118	0.000249	0.000495
Dipodascaceae	1.6e-05	3e-05	0.000182	3.3e-05	8e-06
Ectocarpaceae	2.9e-05	2.5e-05	4.2e-05	8e-06	1.8e-05
Ectothiorhodospiraceae	0.005601	0.003656	0.001486	0.000697	0.001803
Eggerthellaceae	0.05062	0.050723	0.001981	0.001705	0.006971
Eimeriidae	0.000435	0.000331	2.8e-05	4.8e-05	7.7e-05
Elusimicrobiaceae	7.1e-05	7.1e-05	4.8e-05	5.7e-05	0.000131
Endomicrobiaceae	0.00219	0.001196	0.000577	0.000249	0.001538
Entamoebidae	0.001901	0.000931	0.000255	7.1e-05	4.5e-05
Enterococcaceae	0.142533	0.136794	0.388589	0.46196	0.111526
Enterocytozoonidae	2e-05	1.8e-05	6e-06	2e-06	6e-06
Entomoplasmataceae	0.000282	0.000195	0.00114	0.000149	0.00025
Erwiniaceae	0.010424	0.017775	0.007306	0.00458	0.005436
Erysipelotrichaceae	0.13023	0.092816	0.032505	0.032623	0.067555
Erysiphaceae	4.7e-05	2.4e-05	1.8e-05	2e-06	3e-06
Erythrobacteraceae	0.002789	0.003033	0.000657	0.000147	0.00326
Eubacteriaceae	0.428902	0.322021	0.034439	0.086124	0.177243
Eugle0ceae	0	1e-06	0	0	1e-06
Eupodiscaceae	2e-06	1e-06	1e-06	0	4e-06
Exidiaceae	0.000406	0.000489	0.000705	0.000224	0.000263
Ferrimo0daceae	0.000673	0.000654	0.000277	2.5e-05	0.000347
Ferroplasmaceae	2.2e-05	2.7e-05	1.2e-05	8e-06	1.3e-05
Ferrovaceae	6.9e-05	0.000114	1.9e-05	3.1e-05	9.7e-05
Fervidicoccaceae	0.000362	0.000434	0	0	8e-06
Fervidobacteriaceae	0.003702	0.003419	0.002369	0.000406	0.002118
Fibrobacteraceae	0.013682	0.009834	0.002449	0.001319	0.010848
Fimbriimo0daceae	0.001093	0.000406	3.4e-05	1.5e-05	0.000103
Fistuli0ceae	1.6e-05	2.2e-05	1e-06	2e-06	6e-06
Flammeovirgaceae	0.011577	0.007947	0.002548	0.00138	0.008415
Flavobacteriaceae	0.142822	0.107515	0.023968	0.019365	0.151826
Fomitopsidaceae	7e-06	6e-06	1.3e-05	2e-06	1e-06
Fortieaceae	1.3e-05	9e-06	0	0	1.4e-05
Fragilariaceae	0	0	0	0	1e-06
Francisellaceae	0.001781	0.001597	0.0003	0.000764	0.002269
Frankiaceae	0.004859	0.004281	0.001002	0.002676	0.002977
Fusobacteriaceae	0.037724	0.037068	0.015035	0.065953	0.04064
Gaiellaceae	1.3e-05	1e-05	3e-06	2e-06	6e-06
Galaxauraceae	2.2e-05	1.5e-05	0	0	0.000109
Gallionellaceae	0.000489	0.00045	3.4e-05	5.2e-05	0.000434
Gelidiaceae	2e-06	0	0	0	1e-06
Geminigeraceae	0.0003	0.000278	9.8e-05	3.4e-05	0.000302
Gemmataceae	0.001577	0.002163	6e-05	0.00067	0.002932
Gemmatimo0daceae	0.001077	0.001047	0.000249	0.000151	0.000758
Geobacteraceae	0.006276	0.004384	0.000239	0.000618	0.003734
Geodermatophilaceae	0.003651	0.003252	0.000602	0.000523	0.001044
Gigarti0ceae	0.000151	0.00011	7.8e-05	2.1e-05	3.3e-05
Glaucocystaceae	0	0	0	0	1e-06
Gloeobacteraceae	0.000986	0.001555	0.000101	5.4e-05	0.001423
Gloeomargaritaceae	3.3e-05	3.7e-05	2.5e-05	6e-06	1.3e-05
Gloeophyllaceae	0.0001	0.000172	1.3e-05	1.9e-05	1.9e-05
Glomeraceae	0.000158	8e-05	2.2e-05	2.3e-05	5.5e-05
Glomerellaceae	0.000304	0.000508	0.00041	7.1e-05	0.000262
Gloniaceae	0.000162	8.9e-05	0.004135	0.031086	0.00019
Glycomycetaceae	0.002552	0.002512	0.000204	0.001648	0.002631
Gomontiellaceae	3.8e-05	3.1e-05	8.8e-05	6e-06	1.1e-05
Go0podyaceae	4.2e-05	5.5e-05	5.5e-05	3.3e-05	2.8e-05
Gordoniaceae	0.003673	0.003985	0.000572	0.001855	0.003744
Gracilibacteraceae	0.006649	0.004501	0.000267	0.001346	0.004882
Gregarinidae	1.1e-05	1e-05	1e-06	1.1e-05	8e-06
Gymnodiniaceae	0	0	3e-06	2e-06	3e-06
Hafniaceae	0.001337	0.001598	0.00148	0.003849	0.00169
Hahellaceae	0.011042	0.011353	0.001567	0.000256	0.000884
Hala0erobiaceae	0.013598	0.011879	0.002241	0.001705	0.008728
Halieaceae	0.00125	0.000946	6e-05	3.8e-05	0.00091
Haliscomenobacteraceae	0.002112	0.000992	3.4e-05	6.7e-05	0.001105
Haloarculaceae	0.000266	0.000208	2.4e-05	2.1e-05	0.000199
Halobacteriaceae	0.000966	0.001205	0.00089	0.000589	0.00167
Halobacteriovoraceae	2.7e-05	3.4e-05	6e-06	2e-06	3e-06
Halobacteroidaceae	0.015801	0.0172	0.006105	0.005307	0.018802
Halococcaceae	0.000788	0.000496	1.8e-05	0.000413	0.000512
Haloferacaceae	0.001501	0.001209	9.5e-05	0.000124	0.001056
Halomo0daceae	0.009523	0.008818	0.006277	0.003506	0.007212
Haloplasmataceae	0.001515	0.001444	0.001568	0.001901	0.001768
Halorubraceae	0.000142	0.00012	1e-05	5.7e-05	0.00017
Halothiobacillaceae	1.6e-05	3e-05	5.5e-05	2.3e-05	6.8e-05
Hapalosipho0ceae	0.000984	0.001025	0.00021	0.000599	0.001755
Helicobacteraceae	0.01402	0.01373	0.001664	0.004287	0.013556
Heliobacteriaceae	0.018188	0.018737	0.02838	0.033073	0.022473
Helotiaceae	1.8e-05	3e-05	9e-06	1.1e-05	1.3e-05
Herpetosipho0ceae	0.001064	0.000969	4.3e-05	0.000729	0.001778
Herpotrichiellaceae	0.001026	0.001099	0.003898	7.7e-05	0.000304
Hexamitidae	0.000675	0.000636	3.3e-05	0.000281	0.000619
Hildenbrandiaceae	0	1e-06	0	0	1e-06
Holophagaceae	0.000415	0.000266	1.6e-05	1.5e-05	0.000212
Hydnodontaceae	0.000193	8.8e-05	0.000161	8e-06	0.000627
Hydrococcaceae	0.00012	8.5e-05	3e-06	0.000149	0.000151
Hydrogenophilaceae	0.000342	0.000343	0.000458	0.000117	9.9e-05
Hydrogenothermaceae	0.00131	0.001068	0.000259	9.6e-05	0.000905
Hyellaceae	0.001159	0.000811	1.9e-05	2.9e-05	0.00038
Hymenobacteraceae	0.010107	0.006793	0.001336	0.001824	0.009162
Hymenochaetaceae	0.000291	8.8e-05	3e-06	2e-06	1.5e-05
Hyphomicrobiaceae	0.006585	0.005621	0.003184	0.004098	0.004737
Hyphomo0daceae	0.003795	0.003544	0.001002	0.000201	0.001437
Hypocreaceae	0.000393	0.000212	9e-06	1.1e-05	0.000279
Ichthyobacteriaceae	0.000153	0.000147	4.8e-05	6e-06	1.5e-05
Idiomari0ceae	0.002689	0.001714	0.000136	9e-05	0.000429
Ig0vibacteriaceae	0.001204	0.000483	8.2e-05	1.5e-05	0.000216
Immundisolibacteraceae	0.000466	0.000285	2.8e-05	0	9e-06
Intrasporangiaceae	0.006742	0.006074	0.001115	0.004121	0.005372
Isosphaeraceae	0.00076	0.000514	4.3e-05	3.4e-05	0.000255
Jaapiaceae	0.000251	0.000105	3e-06	1.9e-05	3.8e-05
Jiangellaceae	0.000511	0.000551	0.0001	0.000492	0.000587
Jonesiaceae	0.000389	0.000441	4e-05	0.00018	0.000473
Kangiellaceae	5.8e-05	3.4e-05	4.2e-05	6e-06	3.5e-05
Kickxellaceae	4e-06	1.3e-05	1e-05	1.5e-05	3.3e-05
Kiloniellaceae	0.000153	0.00012	1.9e-05	4.8e-05	0.000344
Kineosporiaceae	0.000258	0.00029	0.000145	0.000262	0.00037
Kiritimatiellaceae	0.000415	0.000267	7.8e-05	1.7e-05	0.000218
Kofleriaceae	0.000158	0.000128	0.000136	2.5e-05	3.6e-05
Kordiimo0daceae	0.000306	0.000281	0.000121	0.000168	0.000367
Kosmotogaceae	0.002032	0.001774	0.000422	0.000253	0.001309
Ktedonobacteraceae	0.001637	0.001707	0.000328	9e-05	0.001812
Labilitrichaceae	0.001741	0.002264	1.6e-05	4e-06	0.000685
Lasiosphaeriaceae	0.000424	0.000315	1e-06	0.000477	0.001119
Legeriomycetaceae	0.001022	0.001655	5.2e-05	9.2e-05	0.001696
Legionellaceae	0.005232	0.0062	0.001764	0.001018	0.007217
Lentimicrobiaceae	0.000333	0.000253	4.2e-05	3.3e-05	0.00037
Lentisphaeraceae	0.000817	0.000615	7e-06	1.7e-05	0.000152
Leptolyngbyaceae	0.001881	0.001937	0.001133	0.000272	0.001733
Leptosphaeriaceae	0.000395	0.000492	7e-06	0.000144	0.000754
Leptospiraceae	0.005483	0.003471	0.00216	0.001093	0.003748
Leptotrichiaceae	0.026225	0.024851	0.010835	0.012714	0.023381
Lewinellaceae	0.001221	0.001524	0.000185	4e-05	0.000723
Lichtheimiaceae	4.9e-05	2.2e-05	8.9e-05	2.9e-05	3e-05
Limnochordaceae	0.001432	0.001093	1.2e-05	5e-05	0.000241
Lindgomycetaceae	6.4e-05	0.000169	9e-06	1.7e-05	6.8e-05
Lipomycetaceae	0.000608	0.000997	1e-05	1.1e-05	0.000987
Listeriaceae	0.033085	0.030223	0.05831	0.095609	0.027134
Lyophyllaceae	0.000129	0.0001	2.5e-05	1.1e-05	7.8e-05
Mag0porthaceae	0.000851	0.000441	0.000162	0.000398	0.000395
Magnetococcaceae	0.000753	0.000443	4.5e-05	1.5e-05	0.000702
Malasseziaceae	4.2e-05	4.6e-05	6e-06	1.5e-05	7.3e-05
Mallomo0daceae	0	1e-06	0	2e-06	1e-06
Mamiellaceae	0.000193	0.000137	2.1e-05	4.6e-05	0.000117
Marasmiaceae	2.2e-05	2.5e-05	0.000191	7.7e-05	9.9e-05
Marinifilaceae	0.00097	0.00056	9e-06	3.8e-05	0.000757
Marinilabiliaceae	0.017906	0.011279	0.000535	0.000901	0.017185
Mariprofundaceae	3.1e-05	5.1e-05	7e-06	6e-06	2.9e-05
Marsupiomo0daceae	0	0	0	0	1e-06
Massari0ceae	0.000173	8.2e-05	3e-06	2e-06	6e-06
Melampsoraceae	4.2e-05	2.4e-05	0.00017	1.1e-05	6.2e-05
Melioribacteraceae	0.005912	0.002276	0.000289	9.4e-05	0.001109
Merismopediaceae	0.00024	0.000163	1e-05	6.1e-05	0.000294
Meruliaceae	0.001339	0.00033	9.2e-05	4e-05	3.9e-05
Mesoaciditogaceae	0.000793	0.000616	4.6e-05	2.3e-05	0.000204
Methanobacteriaceae	0.010344	0.010594	0.003481	0.005761	0.010957
Methanocaldococcaceae	0.000839	0.000798	0.001121	0.000268	0.001075
Methanocellaceae	0.000442	0.000468	1.8e-05	6.3e-05	0.0005
Methanococcaceae	0.001692	0.001234	0.000566	0.000622	0.002155
Methanocorpusculaceae	0.000946	0.000738	2.7e-05	5.6e-05	0.000287
Methanomassiliicoccaceae	0.002538	0.001814	4.8e-05	0.000251	0.000915
Methanomicrobiaceae	0.006238	0.003648	0.001995	0.000329	0.002341
Methanopyraceae	1.1e-05	1e-06	0	2e-06	4e-06
Methanoregulaceae	0.002243	0.003311	0.000877	0.000701	0.003857
Methanosaetaceae	0.000939	0.001089	0.000631	0.0001	0.000949
Methanosarci0ceae	0.022892	0.022525	0.006437	0.023013	0.016522
Methanospirillaceae	0.000882	0.000472	1.9e-05	1e-05	0.000108
Methanothermaceae	6.9e-05	0.000157	0	0	0.000132
Methylacidiphilaceae	7.8e-05	8.9e-05	5.8e-05	3.1e-05	7.7e-05
Methylobacteriaceae	0.004815	0.004902	0.003311	0.006094	0.005485
Methylococcaceae	0.004857	0.004363	0.001196	0.001324	0.002921
Methylocystaceae	0.000939	0.001178	0.000143	0.000145	0.001514
Methylophilaceae	0.003302	0.002259	0.000113	0.000163	0.002137
Methylothermaceae	3.1e-05	5.3e-05	6e-06	1e-05	1.1e-05
Metopidae	2e-06	3e-06	0	0	1e-06
Metschnikowiaceae	0.0003	0.000512	0.001725	0.000459	0.000612
Microascaceae	0.0002	0.000166	0	2.5e-05	0.000216
Microbacteriaceae	0.051382	0.058546	0.028917	0.028235	0.035976
Microbotryaceae	1.8e-05	1.8e-05	0	2.1e-05	9.9e-05
Microbulbiferaceae	0.000289	0.000254	0.000253	0.00026	0.000337
Micrococcaceae	0.02535	0.025864	0.006273	0.018181	0.022621
Microcoleaceae	0.004228	0.005691	0.002187	0.001083	0.006945
Microcystaceae	0.000982	0.001197	0.000222	0.000172	0.001477
Microdochiaceae	0.000251	0.000154	4e-06	1.3e-05	0.000248
Micromonosporaceae	0.009756	0.010756	0.003002	0.00214	0.008523
Microscillaceae	0.001126	0.000602	2.1e-05	6.7e-05	0.000708
Microthrixaceae	0.000233	0.00014	0.000134	1.9e-05	0.000285
Mixiaceae	2.4e-05	3e-06	3.3e-05	1e-05	3e-06
Monodopsidaceae	0.000251	0.000419	2.1e-05	0.000469	0.000526
Monomastigaceae	0	0	0	0	1e-06
Moraxellaceae	0.209701	0.0897	0.047855	0.100452	0.052374
Morganellaceae	0.009196	0.009349	0.058356	0.0028	0.009516
Moritellaceae	0.000153	7.1e-05	0.000224	4.4e-05	0.000148
Mortierellaceae	0.002048	0.001083	0.000145	0.000578	0.001393
Mrakiaceae	7e-06	1.9e-05	0.000131	8e-06	6e-06
Mucoraceae	0.002121	0.002412	0.003813	0.003108	0.003859
Mycobacteriaceae	0.035799	0.036416	0.024861	0.03608	0.021531
Mycoplasmataceae	0.011008	0.009072	0.002078	0.006142	0.005885
Mycosphaerellaceae	0.000731	0.000407	0.000449	7.7e-05	0.000539
Myxococcaceae	0.00205	0.001689	0.000139	0.000207	0.001398
Myxotrichaceae	0.000411	0.00025	8.6e-05	2.1e-05	0.000438
0emateliaceae	1.8e-05	5.1e-05	6e-06	2e-06	4e-06
0kamurellaceae	0.00032	0.000481	4.3e-05	2.5e-05	8e-05
0nnocystaceae	0.000195	0.000192	0.000155	1.3e-05	0.000165
0noarchaeaceae	0	0	0	0	1e-06
0nopusillaceae	2e-06	1e-06	1e-06	6e-06	2.8e-05
0tra0erobiaceae	0.00179	0.001124	6.7e-05	8.4e-05	0.000484
0trialbaceae	0.002401	0.001604	0.000154	0.000168	0.001052
0utiliaceae	0.001963	0.001551	9.2e-05	0.000611	0.00147
Nectriaceae	0.000704	0.000588	0.000173	0.000144	0.00083
Neisseriaceae	0.004941	0.003168	0.003111	0.000589	0.002263
Neocallimastigaceae	0.001335	0.001344	0.000452	0.001047	0.002159
Neolectaceae	1.3e-05	1e-06	1e-06	6e-06	5e-06
Nitriliruptoraceae	0.00032	0.000255	1.2e-05	6.7e-05	0.000124
Nitrosomo0daceae	0.002019	0.001425	0.001403	0.000339	0.002345
Nitrosopumilaceae	0.000255	0.000226	8.5e-05	0.000262	0.000553
Nitrososphaeraceae	0.000566	0.00042	4.2e-05	0.0001	0.000539
Nitrospi0ceae	0.000107	0.000107	0.000304	2.1e-05	0.000297
Nitrospiraceae	0.006442	0.004908	0.000352	0.001715	0.005409
Nocardiaceae	0.01825	0.017845	0.004503	0.007614	0.01186
Nocardioidaceae	0.009989	0.009643	0.002885	0.007099	0.007967
Nocardiopsaceae	0.004744	0.005016	0.00085	0.00121	0.00353
Noelaerhabdaceae	0.000706	0.000674	1.8e-05	4.8e-05	0.000112
Nosematidae	0.000355	0.000327	0.000821	0.002555	0.000161
Nostocaceae	0.006382	0.005253	0.001124	0.00079	0.00439
Oceanospirillaceae	0.009403	0.007769	0.002193	0.00071	0.004698
Odoribacteraceae	0.020296	0.014026	0.001772	0.001231	0.019828
Oleiphilaceae	0.000138	0.000113	4.6e-05	1.5e-05	0.000128
Omphalotaceae	9.3e-05	5.5e-05	1.6e-05	1.7e-05	6.7e-05
Onyge0ceae	1.1e-05	4e-06	0	0	3e-06
Ophiocordycipitaceae	0.000315	0.000218	2.1e-05	8e-05	0.00024
Ophiostomataceae	0.00097	0.000349	1.6e-05	1.7e-05	0.00023
Ophryoscolecidae	6.2e-05	1.9e-05	0	0	5.5e-05
Opitutaceae	0.002274	0.002094	0.000374	0.000561	0.00135
Orbaceae	0.003453	0.003913	0.00196	0.001292	0.006274
Orbiliaceae	0.00097	0.000416	1.2e-05	1e-05	0.000156
Oscillatoriaceae	0.00161	0.001398	0.000502	0.000193	0.001423
Oscillochloridaceae	0.000195	0.000331	1.5e-05	4e-06	0.000385
Oscillospiraceae	0.190869	0.137295	0.004331	0.01285	0.018386
Ostreobiaceae	0	1e-06	0	0	1e-06
Oxalobacteraceae	0.008976	0.008332	0.005274	0.008079	0.006785
Oxytrichidae	0.000557	0.000612	0.001611	0.000174	0.000273
Paenibacillaceae	0.331845	0.337817	0.120546	0.158854	0.329307
Palmariaceae	0	1e-06	3e-06	0	5e-06
Parachlamydiaceae	0.001548	0.001479	0.00041	0.001164	0.001882
Parameciidae	6.2e-05	0.000116	2.2e-05	6e-06	0.000112
Parvularculaceae	0.000602	0.000569	1e-06	8e-05	0.000416
Pasteurellaceae	0.013738	0.015435	0.004082	0.002645	0.008688
Patulibacteraceae	0.001157	0.001243	4.2e-05	3.8e-05	0.001352
Paulinellidae	1.1e-05	4e-06	3e-06	4e-06	8.7e-05
Pavlovaceae	2e-06	0	0	0	3e-06
Paxillaceae	0.000162	0.000131	0.000732	6.1e-05	0.000114
Pectobacteriaceae	0.006853	0.005801	0.00203	0.002559	0.004809
Pelagibacteraceae	0.000733	0.000657	0.001832	0.000335	0.000541
Peltigeraceae	4e-06	2.5e-05	0	0	1e-06
Peniophoraceae	0.000153	9.8e-05	0.000471	6.1e-05	8.8e-05
Peptococcaceae	0.27715	0.258564	0.065731	0.057727	0.223471
Peptoniphilaceae	0.048064	0.039164	0.016437	0.010877	0.033347
Peptostreptococcaceae	0.227682	0.181423	0.083993	0.167271	0.207509
Perkinsidae	0.000642	0.000501	0.00093	0.00258	0.000202
Peronosporaceae	2e-06	3.4e-05	9e-06	8e-06	5e-06
Persicobacteraceae	0.001783	0.000906	9.5e-05	9.8e-05	0.001021
Phaeodactylaceae	0.000178	9.5e-05	9e-06	0	0.000177
Phaeosphaeriaceae	0.000797	0.000735	6e-06	2e-06	8e-06
Phaffomycetaceae	0.000131	0.000247	4.8e-05	1e-05	1.9e-05
Phanerochaetaceae	0.000113	0.000316	7e-06	1.5e-05	1.1e-05
Phycisphaeraceae	2.7e-05	8.9e-05	4e-06	2e-06	1.4e-05
Phycomycetaceae	7e-06	1.2e-05	1.3e-05	4e-06	1.4e-05
Phyllobacteriaceae	0.005294	0.00518	0.001983	0.004626	0.00454
Physalacriaceae	3.6e-05	4.3e-05	1.8e-05	3.3e-05	4.9e-05
Pichiaceae	0.000104	7e-05	0.000505	5.9e-05	4.8e-05
Picrophilaceae	1.6e-05	5.2e-05	1e-06	1.3e-05	2.5e-05
Piscirickettsiaceae	0.005101	0.003449	0.001649	0.006883	0.002508
Pisolithaceae	0.000193	0.000107	2.1e-05	6e-06	6e-05
Planctomycetaceae	0.005838	0.004805	0.002275	0.005564	0.003742
Planococcaceae	0.029641	0.028244	0.012746	0.008919	0.025255
Plasmodiidae	0.001832	0.001615	0.002114	0.00076	0.002687
Plasmodiophoridae	2e-06	7e-06	1e-06	2e-06	5e-06
Plectosphaerellaceae	0.000113	8.5e-05	9e-06	1.3e-05	8e-06
Pleistophoridae	5.1e-05	1.9e-05	0	2e-06	4e-06
Pleosporaceae	0.001008	0.001512	4.5e-05	0.00014	0.002088
Pleurotaceae	0.000109	0.0001	4e-06	6e-06	0.000174
Pneumocystidaceae	7.1e-05	2.7e-05	4e-06	0	6e-06
Polyangiaceae	0.002316	0.002537	0.001312	0.000234	0.002162
Polyphysaceae	1.1e-05	2.8e-05	0	0	6e-06
Polyporaceae	8.4e-05	0.000104	0.000124	1.3e-05	8e-05
Porphyridiaceae	0	1e-06	1e-06	2e-06	3e-06
Porphyromo0daceae	0.237416	0.156129	0.007312	0.013859	0.237781
Porticoccaceae	0.0003	0.000196	3e-06	8e-06	1.3e-05
Prochloraceae	0.001699	0.002048	0.00058	0.001263	0.000637
Prolixibacteraceae	0.017482	0.011698	0.000394	0.000907	0.016447
Promicromonosporaceae	0.002716	0.003663	0.000441	0.001566	0.002007
Propionibacteriaceae	0.017258	0.018497	0.005495	0.010567	0.015169
Proteinivoraceae	0.004952	0.005698	0.000471	0.000689	0.00628
Protomycetaceae	4.4e-05	3.6e-05	1e-06	2e-06	4.8e-05
Psathyrellaceae	9.3e-05	6.1e-05	4e-06	6e-06	3.3e-05
Pseuda0bae0ceae	0.002367	0.001826	0.002993	0.002771	0.001668
Pseudeurotiaceae	0.000544	0.00053	0.000177	0.000182	0.000779
Pseudoalteromo0daceae	0.004453	0.005523	0.004026	0.009177	0.007373
Pseudobacteriovoracaceae	0.000142	0.000177	9e-06	2e-06	1.6e-05
Pseudocohnilembidae	0.000109	9.8e-05	6e-06	3.6e-05	0.000152
Pseudomassariaceae	0.000542	0.00055	3.6e-05	2e-06	2.4e-05
Pseudomo0daceae	0.038386	0.026958	0.058504	0.055097	0.025966
Pseudonocardiaceae	0.019923	0.019689	0.002018	0.013731	0.017071
Psychromo0daceae	0.001577	0.001517	0.001389	0.00035	0.000598
Pucciniaceae	0.000446	0.000172	0.000106	7.5e-05	4e-05
Punctulariaceae	1.3e-05	1.6e-05	7e-06	2e-06	9e-06
Puniceicoccaceae	0.000888	0.000651	1.2e-05	6.1e-05	0.000972
Pyrodictiaceae	0.000888	0.00057	4e-06	0	3.8e-05
Pyronemataceae	0.000258	0.000299	1e-05	0.000266	0.000304
Reticulomyxidae	0.000171	0.000159	3.4e-05	1.7e-05	0.000142
Rhizobiaceae	0.020993	0.016891	0.011686	0.007658	0.013199
Rhizopodaceae	0.000258	7.7e-05	1e-05	6e-06	8.7e-05
Rhizopogo0ceae	7.6e-05	0.000153	4e-06	2e-06	9e-06
Rhodanobacteraceae	0.00547	0.00395	0.001391	0.00156	0.004784
Rhodobacteraceae	0.0268	0.023376	0.014667	0.012619	0.023093
Rhodobiaceae	0.001097	0.000875	0.000464	4.6e-05	0.000352
Rhodocyclaceae	0.004579	0.00467	0.00047	0.001346	0.004397
Rhodomelaceae	1.8e-05	6.5e-05	0	6e-06	2.8e-05
Rhodospirillaceae	0.010922	0.010453	0.00411	0.002075	0.009428
Rhodothermaceae	0.002043	0.001419	0.000103	0.000105	0.000744
Rickettsiaceae	0.000802	0.000885	0.000185	0.000117	0.000381
Rikenellaceae	0.059814	0.0379	0.001911	0.007864	0.057393
Rivulariaceae	0.003353	0.003194	0.000165	0.000302	0.002631
Roseiflexaceae	0.000926	0.000665	4.2e-05	5e-05	0.000787
Rotundellaceae	0.000413	0.000359	0	1e-05	0.000541
Ruaniaceae	0.00022	0.000364	0.002674	0.024217	0.000175
Rubritaleaceae	0.000329	0.000343	1.5e-05	0.000237	0.000434
Rubrobacteraceae	0.0006	0.000532	0.000148	2.1e-05	0.000196
Saccharomycetaceae	0.004462	0.003356	0.000265	0.006033	0.004749
Saccharomycodaceae	6.9e-05	7.1e-05	6e-06	1.1e-05	2.6e-05
Saccharospirillaceae	0.000302	0.000178	4.9e-05	3.6e-05	9.2e-05
Salinisphaeraceae	7.3e-05	6.4e-05	3.4e-05	0	4.3e-05
Salinivirgaceae	0.001794	0.001168	4.9e-05	0.000117	0.001812
Salpingoecidae	0.00032	0.00034	1e-05	0.000283	0.000676
Sandaraci0ceae	8.9e-05	7.6e-05	2.4e-05	2.7e-05	0.000211
Sanguibacteraceae	0.000382	0.000865	0.000116	1.1e-05	0.000101
Saprolegniaceae	0.001186	0.000994	0.000289	1.1e-05	0.000181
Saprospiraceae	0.000986	0.000664	0.001364	0.000306	0.000771
Sarcocystidae	0.000175	0.000337	9.8e-05	8e-06	4.5e-05
Scenedesmaceae	0	0	0	0	1e-06
Schizophyllaceae	8e-05	0.000215	0.000139	4e-06	5e-06
Schizoporaceae	0.000735	0.000771	1.3e-05	3.8e-05	0.000864
Schizosaccharomycetaceae	0.000315	0.00016	1e-05	1e-05	2.8e-05
Schleiferiaceae	0.000346	0.000355	9e-06	7.3e-05	0.00017
Sclerodermataceae	4e-05	6.4e-05	7e-06	0	3e-06
Sclerotiniaceae	9.1e-05	7.3e-05	0.000152	2.3e-05	0.000204
Scytonemataceae	0.000582	0.000469	7.9e-05	4.6e-05	0.000576
Sebdeniaceae	0	0	0	0	1e-06
Segniliparaceae	0.000946	0.001578	4.8e-05	0.000209	0.001714
Sele0straceae	0.000129	0.000172	1.3e-05	6e-06	3.3e-05
Selenomo0daceae	0.118407	0.090108	0.013278	0.024744	0.073127
Serendipitaceae	0.000602	0.000818	7e-06	3.3e-05	0.000596
Serpulaceae	9.1e-05	0.000288	4e-06	0	0.000304
Shewanellaceae	0.004244	0.002914	0.280377	0.001012	0.001497
Simkaniaceae	7.1e-05	5.9e-05	2.5e-05	5.4e-05	2.8e-05
Sinobacteraceae	0.001062	0.00068	0.000295	6.5e-05	0.001181
Sneathiellaceae	0.000249	0.000235	1.2e-05	8e-06	0.000265
Solibacteraceae	0.002203	0.001475	2.1e-05	1.7e-05	0.000161
Solirubrobacteraceae	0.000426	0.000524	3.7e-05	2.3e-05	0.000282
Sordariaceae	2.4e-05	2.4e-05	1e-05	1.9e-05	2.9e-05
Sphaerobacteraceae	0.000813	0.00053	6.9e-05	1.7e-05	0.000123
Sphaerobolaceae	0.000133	8.6e-05	2.7e-05	6e-06	1.6e-05
Sphingobacteriaceae	0.081433	0.05463	0.003129	0.006419	0.080072
Sphingomo0daceae	0.018726	0.014851	0.006346	0.003524	0.012095
Spirochaetaceae	0.071105	0.051842	0.007685	0.00868	0.031267
Spiroplasmataceae	0.002088	0.001576	0.000429	0.000109	0.000708
Spiruli0ceae	8.2e-05	0.000122	2.7e-05	2.9e-05	9.8e-05
Spizellomycetaceae	0.000247	0.000149	6e-06	2.3e-05	0.000322
Spongiibacteraceae	0.002301	0.002773	0.00064	5.2e-05	0.001573
Sporichthyaceae	0.000271	0.00018	7e-06	1.3e-05	1.9e-05
Sporidiobolaceae	6e-05	0.000128	1.8e-05	2.7e-05	0.000114
Sporocadaceae	2.2e-05	1.9e-05	1.9e-05	2e-06	8e-06
Sporolactobacillaceae	0.044131	0.046932	0.035728	0.055198	0.061226
Sporomusaceae	0.090836	0.084128	0.030053	0.038489	0.128333
Spraguidae	0	3e-06	1.2e-05	0	8e-06
Stachybotryaceae	5.6e-05	3e-05	7e-06	4e-05	5.8e-05
Staphylococcaceae	0.048373	0.047837	0.098474	0.108073	0.045613
Stentoridae	0.000278	0.000205	4e-06	4.6e-05	0.000289
Stereaceae	2e-05	3.3e-05	4e-06	2e-06	4e-06
Streptomycetaceae	0.053134	0.055588	0.013537	0.03661	0.041652
Streptosporangiaceae	0.004648	0.00445	0.001559	0.002214	0.004426
Strophariaceae	5.1e-05	4.9e-05	5.8e-05	2e-06	4e-05
Succinivibrio0ceae	0.008221	0.00492	0.000744	0.000425	0.003388
Suillaceae	0.000748	0.000799	1e-06	0	1e-06
Sulfolobaceae	0.000366	0.000511	0.000219	9.6e-05	0.000404
Sulfuricellaceae	1.1e-05	9e-06	4e-06	2e-06	3.1e-05
Sutterellaceae	0.00575	0.006312	0.000689	0.000478	0.019247
Symbiobacteriaceae	0.000999	0.000646	5.7e-05	0.00048	0.000783
Symbiodiniaceae	0.000902	0.000928	0.000657	7.8e-05	0.000161
Symphyonemataceae	0.001355	0.000749	0	1.7e-05	2.6e-05
Sympoventuriaceae	1.8e-05	2.2e-05	6e-06	2e-06	2.9e-05
Syncephalastraceae	0.000204	0.000206	6e-06	1.7e-05	5.9e-05
Synechococcaceae	0.002578	0.002194	0.000982	0.000337	0.001245
Synergistaceae	0.028655	0.02015	0.003769	0.002061	0.006387
Syntrophaceae	0.004406	0.003772	0.000414	0.00089	0.003338
Syntrophobacteraceae	0.00099	0.000823	5.5e-05	7.8e-05	0.00114
Syntrophomo0daceae	0.022228	0.021971	0.001361	0.004465	0.024259
Syntrophorhabdaceae	0.001006	0.000627	2.8e-05	5.7e-05	0.000725
Teratosphaeriaceae	1.8e-05	4e-06	9e-06	4e-06	9e-06
Tetrahymenidae	0.000482	0.000184	3.1e-05	1.3e-05	0.000111
Thalassiosiraceae	0.00038	0.000346	9.2e-05	1.1e-05	0.000108
Theileriidae	0.001717	0.000504	0.000304	0.000138	0.000228
Thermaceae	0.005157	0.00318	0.000146	0.000207	0.000568
Thermithiobacillaceae	5.3e-05	4.8e-05	3e-06	4e-06	1.8e-05
Thermoactinomycetaceae	0.01332	0.013243	0.005	0.00873	0.013196
Thermoa0erobacteraceae	0.080976	0.082616	0.01559	0.028552	0.106861
Thermoa0erobacterales Family III. Incertae Sedis	0.063259	0.053309	0.011519	0.01369	0.057502
Thermoa0erobacterales Family IV. Incertae Sedis	0.006345	0.004195	4.8e-05	0.000352	0.003128
Thermoascaceae	3.8e-05	9e-06	0	4e-06	3e-06
Thermococcaceae	0.002363	0.002562	0.00058	0.00039	0.002806
Thermodesulfobacteriaceae	0.002034	0.00183	0.00061	0.002117	0.001188
Thermodesulfobiaceae	0.001255	0.001205	2.1e-05	0.0001	0.001064
Thermofilaceae	0.000242	9.4e-05	3e-06	8e-06	2.6e-05
Thermogemmatisporaceae	0.000904	0.001303	1e-05	0.000362	0.001951
Thermoleophilaceae	0.00014	0.000238	6e-06	0.0001	0.000162
Thermomicrobiaceae	5.6e-05	8.8e-05	3e-06	2e-06	2.8e-05
Thermomonosporaceae	0.00243	0.00303	0.001275	0.000517	0.001461
Thermonemataceae	0.000129	9.5e-05	4e-06	8e-06	0.000177
Thermoplasmataceae	4.7e-05	3e-05	9e-06	0	1.4e-05
Thermoproteaceae	0.000326	0.00029	3.4e-05	5e-05	0.000196
Thermotogaceae	0.002256	0.002405	0.002923	0.000628	0.002069
Thiotrichaceae	0.005941	0.005856	0.006251	0.001981	0.005811
Thorselliaceae	0.000171	0.000125	4.5e-05	1e-05	2.1e-05
Tilletiaceae	0.000207	0.000365	0.00058	0.000168	0.000259
Tilletiariaceae	7e-06	0	0	0	1e-06
Tissierellaceae	0.007351	0.00749	0.006753	0.002915	0.007844
Tolypothrichaceae	0.003649	0.004247	0.00025	0.000653	0.005262
Toxariaceae	1.8e-05	4.5e-05	0	0	3.6e-05
Tremellaceae	1.3e-05	1.8e-05	3e-06	8e-06	3e-06
Trichocomaceae	0.000293	0.000294	0.000496	5.7e-05	0.000185
Tricholomataceae	0.000142	0.000146	8.5e-05	0.000101	6e-05
Trichomo0didae	0.000999	0.001012	0.000863	0.002435	0.000773
Trichomo0scaceae	5.1e-05	7.9e-05	4.2e-05	2e-06	6e-05
Trichosporo0ceae	2.7e-05	1.8e-05	4e-05	2e-06	6e-06
Trigonopsidaceae	7e-06	1e-05	0	0	3e-06
Triparmaceae	1.3e-05	6e-06	1e-06	0	1.9e-05
Tritrichomo0didae	0.001557	0.001181	0.000146	0.000109	0.001159
Trueperaceae	0.000169	0.000141	1e-06	4e-06	2.1e-05
Trypanosomatidae	0.002001	0.001912	0.000383	0.000163	0.000529
Tsukamurellaceae	0.000215	0.000199	5.5e-05	3.4e-05	4.8e-05
Tuberaceae	0.000182	0.000186	3e-06	3.8e-05	8.7e-05
Tubulinosematidae	2.4e-05	2.1e-05	1e-06	0	8e-06
Tulasnellaceae	0.000415	0.000129	3e-06	0	1e-05
Umbilicariaceae	3.1e-05	2.5e-05	0.000112	1e-05	7.9e-05
unclassified	22.514	18.9297	10.9299	16.1758	19.027
Unikaryonidae	0.000195	0.000186	1.2e-05	1.3e-05	0.000136
Ustilagi0ceae	0.000244	0.000398	3.4e-05	1.9e-05	0.000223
Vahlkampfiidae	4e-05	2.1e-05	4e-06	1e-05	3.5e-05
Valsaceae	1.1e-05	6e-06	7e-06	1.1e-05	8e-06
Veillonellaceae	0.122764	0.079657	0.020849	0.077647	0.201557
Ventosimo0daceae	0.000324	0.000166	0	0	4e-06
Verrucariaceae	0.000973	0.000499	0	2e-06	6e-06
Verrucomicrobia subdivision 3	0.000173	0.000251	0.003019	0.001005	0.000331
Verrucomicrobia subdivision 6	9e-06	4e-06	1e-06	0	4e-06
Verrucomicrobiaceae	0.002239	0.001695	0.000112	0.000165	0.001303
Vibrio0ceae	0.028186	0.022772	0.019133	0.01121	0.021518
Viruses	0.023991	0.019323	0.820756	0.379229	0.032807
Volvocaceae	0.001179	0.000297	3e-05	3.1e-05	3.4e-05
Vulgatibacteraceae	3.6e-05	2.8e-05	3e-06	4e-06	2.4e-05
Waddliaceae	7.8e-05	6.8e-05	3e-06	0	2.9e-05
Wenzhouxiangellaceae	7e-06	2.5e-05	4e-06	2e-06	4e-06
Williamsiaceae	0.000291	0.000253	0.000128	1.7e-05	6.2e-05
Woeseiaceae	0.000366	0.000125	2.4e-05	1.5e-05	2.3e-05
Xanthobacteraceae	0.001281	0.001111	0.000267	0.000168	0.00063
Xanthomo0daceae	0.007346	0.00721	0.004283	0.002109	0.004801
Xenococcaceae	0.000155	0.000157	0.001604	0.000119	0.000229
Xylariaceae	0.00014	9.2e-05	0.000113	1e-05	3.5e-05
Xylonomycetaceae	1.6e-05	0	1.5e-05	0	1e-06
Yersiniaceae	0.007824	0.011444	0.005517	0.00387	0.007722
Botryococcaceae	0	1e-06	0	2e-06	0
Caldisphaeraceae	2e-06	1e-06	6e-06	6e-06	0
Hartmannellidae	0	0	0	2e-06	0
Leucocytozoidae	0	0	0	4e-06	0
Physaraceae	2e-06	4e-06	0	2e-06	0
Ceramiaceae	0	0	1e-06	0	0
Chattonellaceae	0	3e-06	1e-06	0	0
Euplotidae	0	0	2.2e-05	0	0
Fucaceae	0	0	1e-06	0	0
Goniodomataceae	4e-06	1e-05	1e-06	0	0
Gracilariaceae	0	0	2.5e-05	0	0
Haemoproteidae	0	0	1e-06	0	0
Halimedaceae	0	0	1e-05	0	0
Halymeniaceae	0	0	1e-06	0	0
Holosporaceae	7e-06	2.5e-05	3e-06	0	0
Liagoraceae	4e-06	6e-06	1e-06	0	0
Methanocalculaceae	0	0	1e-06	0	0
Micropepsaceae	2e-06	4e-06	1.5e-05	0	0
Ordosporidae	0	0	1e-06	0	0
Rhizosoleniaceae	0	0	1e-06	0	0
Togniniaceae	3.8e-05	5.3e-05	1e-06	0	0
Udoteaceae	0	0	3e-06	0	0
Bryopsidaceae	2e-06	1e-06	0	0	0
Champiaceae	0	1e-06	0	0	0
Chromuli0ceae	0	1e-06	0	0	0
Cyanophoraceae	2e-06	4e-06	0	0	0
Delesseriaceae	5.6e-05	4.3e-05	0	0	0
Leucosporidiaceae	5.8e-05	0.000141	0	0	0
Mastigamoebidae	2e-06	3e-06	0	0	0
Methermicoccaceae	0	3e-06	0	0	0
Pedinomo0daceae	2e-06	6e-06	0	0	0
Phaeocystaceae	0	1e-06	0	0	0
Phragmonemataceae	0	1e-06	0	0	0
Plocamiaceae	2e-06	4e-06	0	0	0
Psalteriomo0didae	0	6e-06	0	0	0
Sci0iaceae	2e-06	1.3e-05	0	0	0
Sporolithaceae	9e-06	2.8e-05	0	0	0
Stephanodiscaceae	0	1e-06	0	0	0
Thermoflexaceae	2e-06	1e-06	0	0	0
Treubariaceae	2.2e-05	6e-06	0	0	0
Vaucheriaceae	0	1e-06	0	0	0
Coralli0ceae	2e-06	0	0	0	0
Inocybaceae	2e-06	0	0	0	0
Peridiniaceae	7e-06	0	0	0	0
Phacotaceae	2e-06	0	0	0	0
Pycnococcaceae	2e-06	0	0	0	0
Taphri0ceae	9e-06	0	0	0	0
Trentepohliaceae	2e-06	0	0	0	0
Ulvaceae	2e-06	0	0	0	0

## Sheet: genus
	PBR1_26	PBR1_75	PBR5_5	PBR5_12	PBR4_19
Clostridium	28.8132	34.5664	25.5064	13.783	53.7616
Lactobacillus	12.0154	11.5228	30.9214	51.9871	5.43542
Bifidobacterium	5.22321	4.9499	0.305617	4.66172	5.4018
Leuconostoc	0.756983	0.507843	14.3064	2.04913	0.131577
Prevotella	5.02356	3.22276	0.016334	0.249868	5.50159
Lactococcus	0.387618	0.736999	6.21894	0.977717	0.194728
Streptococcus	0.790383	1.19018	0.787062	0.961933	0.142347
Bacteroides	0.749739	0.497774	0.016958	0.05423	0.793142
Bacillus	0.383021	0.341611	0.174889	0.199336	0.376062
Ruminococcus	0.600956	0.37815	0.027335	0.070828	0.100456
Others	45.256	42.0856	21.7187	25.0052	28.1613
Others
	PBR1_26	PBR1_75	PBR5_5	PBR5_12	PBR4_19
Abiotrophia	0.001226	0.001159	0.002531	0.005805	0.000365
Absidia	0.000284	0.000166	2.5e-05	4e-05	0.000329
Acanthamoeba	0.000202	0.000296	3.3e-05	4e-05	0.000259
Acaricomes	9.3e-05	8.5e-05	4.2e-05	1.7e-05	1e-05
Acaryochloris	0.001037	0.000649	0.001549	0.000195	0.001115
Acetabularia	1.1e-05	2.8e-05	0	0	6e-06
Aceta0erobacterium	0.047767	0.029646	0.00106	0.000413	0.004805
Acetitomaculum	0.00209	0.0024	8.6e-05	0.000362	0.002078
Acetivibrio	0.037085	0.036692	0.006365	0.005851	0.035054
Acetoa0erobium	0.004821	0.005218	0.000431	0.002098	0.006955
Acetobacter	0.004442	0.008672	0.407271	0.039473	0.055248
Acetobacterium	0.057405	0.049675	0.004013	0.016089	0.046818
Acetohalobium	0.002392	0.001358	3.4e-05	3.6e-05	0.000582
Acetomicrobium	0.000591	0.000611	0.000868	0.000392	0.000881
Acetonema	0.007726	0.007231	0.000191	0.00182	0.006979
Achlya	1.6e-05	1.9e-05	0.000182	8e-06	6e-06
Acholeplasma	0.007044	0.005532	0.004025	0.001899	0.001861
Achromatium	6.2e-05	4.8e-05	8.8e-05	1.1e-05	3.5e-05
Achromobacter	0.001435	0.002109	0.001172	0.000212	0.001226
Acidaminobacter	0.003085	0.002865	6.9e-05	0.002285	0.004845
Acidaminococcus	0.019152	0.013922	0.004089	0.003011	0.009822
Acidianus	0.000115	0.000107	3e-06	4.6e-05	0.000265
Acidibacillus	0.002636	0.002256	0.000434	3.4e-05	0.000255
Acidiferrobacter	1.1e-05	1e-05	4e-06	0	1.1e-05
Acidihalobacter	0.001606	0.000844	0.001032	0.000113	9.8e-05
Acidilobus	0.000313	0.000685	4.5e-05	0.001064	0.001155
Acidimicrobium	0.001133	0.00135	1.6e-05	4.6e-05	0.000254
Acidiphilium	0.00223	0.002427	0.000601	0.000804	0.002856
Acidipropionibacterium	0.002372	0.002556	0.000355	0.000655	0.001763
Acidisphaera	5.6e-05	7.7e-05	8.6e-05	2e-06	2.4e-05
Acidithiobacillus	0.000153	0.000192	0.000133	3.1e-05	0.000285
Acidithrix	0.000642	0.001196	7e-06	6e-06	0.001071
Acidobacterium	0.00072	0.000471	1.2e-05	2.9e-05	0.000347
Acidocella	0.000535	0.000321	8.6e-05	2.7e-05	0.000334
Acidomo0s	2.7e-05	2.2e-05	0.000827	5.2e-05	0.000195
Acidomyces	2.7e-05	2.1e-05	2.8e-05	4.6e-05	3.3e-05
Acidothermus	0.000133	0.000264	1.5e-05	4e-06	8e-06
Acidovorax	0.00219	0.001368	0.000422	0.000861	0.001662
Aciduliprofundum	0.000191	0.000128	4e-06	8e-06	0.000277
Acinetobacter	0.202625	0.084475	0.043247	0.09382	0.045794
Acremonium	2e-06	4e-06	4e-06	6e-06	5e-06
Actibacterium	3.3e-05	5.2e-05	3e-06	2e-06	3e-06
Actinoalloteichus	0.001026	0.001624	4.5e-05	0.000448	0.00175
Actinobacillus	0.000313	0.000251	0.000265	0.000235	0.000435
Actinobaculum	0.001792	0.001983	0.000343	0.000318	0.000357
Actinocatenispora	0.000244	0.000408	4.8e-05	0.000264	0.000318
Actinokineospora	0.000502	0.000419	7.6e-05	1e-05	5e-05
Actinomadura	0.002079	0.002556	0.000666	0.000295	0.000865
Actinomyces	0.019327	0.020541	0.003004	0.009556	0.013416
Actinomycetospora	5.6e-05	0.000159	2.4e-05	2e-06	6e-06
Actinophytocola	0.000122	0.000137	1.9e-05	1.3e-05	0.000151
Actinoplanes	0.004282	0.004701	0.000492	0.000716	0.003533
Actinopolymorpha	0.002454	0.001243	4.8e-05	0.000545	0.00072
Actinopolyspora	0.000668	0.000529	0.000194	4.4e-05	6.8e-05
Actinospica	0.000253	0.00023	2.4e-05	7.3e-05	0.000156
Actinosynnema	0.000202	0.000431	1.2e-05	1.3e-05	4.4e-05
Actinotalea	0.000506	0.00026	0.000125	1.3e-05	8e-06
Actinotignum	0.001517	0.001545	0.000644	0.0001	5.2e-05
Acuticoccus	0	0	0	2e-06	1.4e-05
Acytostelium	0.000424	0.000305	9e-06	0	1.6e-05
Adhaeribacter	0.000642	0.000417	3e-06	2.9e-05	0.000684
Adlercreutzia	0.002174	0.001938	0.000244	1.3e-05	0.000129
Advenella	9.1e-05	6.1e-05	6.7e-05	2.1e-05	6.8e-05
Aequorivita	0.000973	0.000948	0.000107	9.8e-05	0.00108
Aeribacillus	0.000231	0.000117	5.2e-05	8e-06	0.000132
Aerococcus	0.00435	0.003587	0.009952	0.004082	0.003532
Aeromicrobium	0.001548	0.001316	0.000195	0.000612	0.001228
Aeromo0s	0.018748	0.003057	0.658024	0.001319	0.003176
Aeropyrum	5.1e-05	1.5e-05	1e-05	6e-06	1.5e-05
Aestuariibacter	0.00042	0.000258	7.6e-05	4.2e-05	8.7e-05
Aestuariimicrobium	0.000335	0.000383	2.2e-05	1e-05	7.8e-05
Aestuariivita	0.000209	4.3e-05	0	0	1.3e-05
Afifella	0.000557	0.000394	0.000385	0	1e-05
Afipia	0.002398	0.002441	6.1e-05	5.7e-05	0.001807
Agaricus	2.2e-05	7e-06	1.3e-05	1.3e-05	6e-06
Agarivorans	0.000147	0.000198	1.3e-05	1.3e-05	9.6e-05
Aggregatibacter	0.000451	0.000633	0.000203	1.7e-05	4.7e-05
Agreia	0.001044	0.001364	0.000301	0.000727	0.001137
Agrobacterium	0.001985	0.002025	0.001032	0.000739	0.002682
Agrococcus	0.00121	0.001059	0.000358	0.000442	0.001
Agromyces	0.002203	0.002158	0.00059	0.002301	0.003127
Ahrensia	0.000102	6.8e-05	4e-06	6e-06	3.5e-05
Aidingimo0s	3.3e-05	2.2e-05	9e-06	0	4e-06
Akkermansia	0.002707	0.00217	3.1e-05	0.000425	0.001512
Albimo0s	3.1e-05	4.9e-05	4e-06	1.9e-05	9e-06
Albugo	5.6e-05	4.2e-05	3e-05	2.3e-05	2.1e-05
Alcaligenes	0.000142	0.000512	1.5e-05	7.3e-05	2e-05
Alcanivorax	0.000942	0.000204	4.8e-05	8e-06	0.000158
Algibacter	0.00133	0.001511	3e-06	0.000113	0.00191
Algicola	0.000124	0.000168	0.000857	0.007901	0.000194
Algiphilus	2.7e-05	1e-05	0	2e-06	5e-06
Algoriella	0.000378	0.000539	7.3e-05	4.6e-05	0.000163
Algoriphagus	0.006607	0.004632	0.000282	0.000655	0.008244
Aliagarivorans	0.001075	0.001179	1.3e-05	0.000304	0.001927
Alicycliphilus	0.000153	7.4e-05	1.8e-05	4e-05	1.3e-05
Alicyclobacillus	0.015836	0.01766	0.004906	0.031638	0.011295
Aliicoccus	0.000457	0.000364	0.001112	0.002609	0.00018
Aliifodinibius	0.000135	0.000154	7.8e-05	2.1e-05	0.00015
Aliiglaciecola	1.3e-05	0.000183	1.9e-05	1e-05	1e-05
Aliiroseovarius	0.000311	0.000195	1e-06	4e-06	0.000419
Aliivibrio	0.001805	0.001485	0.000255	0.001204	0.001991
Alishewanella	0.00117	0.001218	4e-05	4e-06	3e-06
Alistipes	0.053407	0.03343	0.001866	0.007614	0.050993
Aliterella	0.000184	4e-05	1e-06	2.7e-05	7.9e-05
Alkalibacillus	0.000358	0.000302	0.000744	0.002287	0.000128
Alkalibacter	0.007693	0.007469	0.000361	0.001361	0.007542
Alkalibacterium	0.007999	0.00542	0.005259	0.009426	0.003584
Alkaliflexus	0.00066	0.000391	8.9e-05	6.9e-05	0.000637
Alkalilimnicola	0.000831	0.000434	3e-06	0	3.9e-05
Alkalimo0s	2.4e-05	1.2e-05	1e-06	0	3e-06
Alkaliphilus	0.018417	0.019225	0.007966	0.007736	0.026928
Alkalitalea	0.001228	0.000988	7e-06	6.7e-05	0.001829
Alkanindiges	0.000167	0.000119	2.1e-05	1.9e-05	0.000485
Allisonella	0.001499	0.000966	6.9e-05	0.000145	0.001158
Alloactinosynnema	0.000278	0.000212	3e-05	3.1e-05	0.000132
Allobaculum	0.00199	0.001018	0.000119	0.000557	0.001355
Allochromatium	3.8e-05	6.8e-05	0.000346	4.8e-05	1.4e-05
Allofrancisella	2.2e-05	6e-06	0	0	1e-06
Allofustis	0.002798	0.001426	0.000315	0.000128	0.000512
Alloiococcus	0.000135	0.000193	0.006486	0.028598	0.000103
Allokutzneria	0.000242	0.000218	1.8e-05	2.1e-05	0.00025
Allomyces	9e-06	2.7e-05	7e-06	0	9e-06
Alloprevotella	0.018999	0.011875	6.6e-05	0.00088	0.020679
Allosali0ctinospora	0.00042	0.000474	4.5e-05	2.3e-05	0.000549
Alloscardovia	0.011204	0.015154	0.00162	0.00836	0.009917
Altererythrobacter	0.001452	0.001671	3.4e-05	4.4e-05	0.001979
Alteribacillus	0.002507	0.001833	0.00038	0.000291	0.001408
Alter0ria	8.2e-05	3.9e-05	4e-06	0	4e-06
Alteromo0s	0.003238	0.00157	0.000563	0.000834	0.001482
Altibacter	0.000142	9.7e-05	4e-06	1.5e-05	0.000165
Alysiella	7e-06	1.6e-05	2.4e-05	4e-06	3e-06
Amanita	0.000431	0.000514	0.000104	0.000649	0.001761
Amantichitinum	7e-06	1.3e-05	1.9e-05	6e-06	9e-06
Aminiphilus	0.001044	0.001013	1.8e-05	0.000285	0.000406
Aminobacter	4.7e-05	0.000128	2.5e-05	2e-06	1.4e-05
Aminobacterium	0.000544	0.00064	0.000218	9.6e-05	0.000508
Aminomo0s	0.000231	0.000227	0.000285	7.3e-05	0.000103
Ammonifex	0.000513	0.000759	9e-06	1.9e-05	0.000591
Amorphus	7e-06	1.5e-05	3.3e-05	2e-06	1.6e-05
Amphiamblys	0	1e-06	0	0	1e-06
Amphibacillus	0.005825	0.005787	0.001234	0.000924	0.004627
Amphritea	0.000731	0.000686	0.000104	6e-06	0.000181
Amycolatopsis	0.001941	0.002837	0.000316	0.000798	0.002688
A0bae0	0.001062	0.001111	6.4e-05	5.7e-05	0.001081
A0eroarcus	0.000289	0.000165	0.000613	8.8e-05	0.00023
A0erobacillus	0.01179	0.012047	0.004812	0.004297	0.015878
A0erobiospirillum	0.000207	0.00011	1.2e-05	5.9e-05	0.000192
A0erobium	0.013003	0.00945	0.000151	0.001301	0.004903
A0erobranca	0.004952	0.005698	0.000471	0.000689	0.00628
A0erococcus	0.010942	0.009231	0.002989	0.003654	0.007569
A0erocolum0	0.04631	0.035298	0.029583	0.012322	0.031834
A0erofustis	0.0074	0.005224	8.8e-05	0.007237	0.004903
A0eroglobus	0.000997	0.000646	7e-06	2.5e-05	0.000387
A0erolinea	0.003409	0.003226	0.000323	0.001099	0.003168
A0eromassilibacillus	0.477084	0.27938	0.000273	0.00097	0.021998
A0eromusa	0.000682	0.000385	0.002378	6.1e-05	0.000272
A0eromyces	0.000293	0.000218	1.6e-05	0.000145	0.000445
A0eromyxobacter	0.002954	0.002371	0.000179	0.005166	0.002726
A0erophaga	0.004175	0.002635	4.5e-05	0.000174	0.004139
A0erorhabdus	0.001264	0.001301	7e-05	0.000113	0.000517
A0erosalibacter	0.022221	0.016378	0.001711	0.00217	0.013145
A0erosphaera	0.002605	0.002974	0.000224	0.000394	0.003071
A0erosporobacter	0.018435	0.013751	0.002375	0.004205	0.016476
A0erosporomusa	0.00398	0.002779	0.000656	0.001962	0.0028
A0erostipes	0.039348	0.035879	0.006932	0.007275	0.03372
A0erotruncus	0.125644	0.076248	0.008458	0.033278	0.016618
A0erovibrio	0.005974	0.004427	0.000976	0.002896	0.004409
A0erovorax	0.016625	0.011126	0.001744	0.000963	0.005067
A0plasma	1.8e-05	2.8e-05	9e-06	6e-06	2.5e-05
Ancylobacter	3.6e-05	6.5e-05	6.6e-05	6e-06	0.00014
Anditalea	0.000218	5.9e-05	2.5e-05	1e-05	5.9e-05
Andreprevotia	0.000167	0.000208	5.1e-05	1.9e-05	0.000114
Aneurinibacillus	0.013651	0.012573	0.001349	0.00298	0.013435
Angelakisella	0.020638	0.013113	9.4e-05	0.000182	0.004969
Angomo0s	0.000164	0.000337	4e-06	0	8e-06
Angustibacter	9e-06	2.4e-05	1.5e-05	2e-06	1e-06
Anncaliia	2.4e-05	2.1e-05	1e-06	0	8e-06
Anoxybacillus	0.008319	0.009718	0.002194	0.000769	0.007515
Anthococcus	0.000189	0.000208	0.001534	3.3e-05	3.8e-05
Anthracocystis	8e-05	0.000125	0	1e-05	0.000156
Aphanizomenon	8.7e-05	3e-05	1e-06	4e-06	0.000361
Aphanocapsa	1.1e-05	3e-06	0	0	8e-06
Aphanomyces	8.2e-05	4.3e-05	3.4e-05	0	9.2e-05
Apibacter	0.000899	0.000624	2.5e-05	4.6e-05	0.001003
Aquabacterium	4.7e-05	5.2e-05	0.000154	1.5e-05	6.2e-05
Aquaspirillum	0.000171	0.000131	1.2e-05	3.3e-05	0.00015
Aquibacillus	0.001312	0.000997	0.000292	0.000501	0.00101
Aquifex	0.000124	7.7e-05	3e-06	2e-06	0.000102
Aquiflexum	0.000435	0.000318	1e-06	9.2e-05	0.000614
Aquimari0	0.003056	0.003974	7.2e-05	0.001043	0.004429
Aquimixticola	7e-06	3e-06	0	2e-06	5e-06
Aquimo0s	2e-06	1.8e-05	0	0	8e-06
Aquincola	2.4e-05	1.9e-05	7e-06	1e-05	0.000109
Aquisalimo0s	9e-06	1e-05	1.9e-05	8e-06	2.3e-05
Aquitalea	1.8e-05	5.6e-05	7.6e-05	3.1e-05	0.000114
Arachidicoccus	0.004135	0.0026	2.2e-05	0.000255	0.003247
Arcanobacterium	0.00286	0.001255	6.1e-05	0.000547	0.001418
Archaeoglobus	0.00034	0.000272	0.000575	0.000119	0.000342
Archangium	0.001872	0.000576	0.000262	0.000588	0.000567
Arcobacter	0.006027	0.005082	0.001653	0.000679	0.003788
Arcticibacter	0.001233	0.000976	3.4e-05	6.5e-05	0.001487
Ardenticate0	0.000688	0.000556	1.3e-05	9.2e-05	0.001049
Arenibacter	0.002292	0.001371	0.000435	0.000186	0.002152
Arenimo0s	0.000147	7.6e-05	1.2e-05	1e-05	1e-05
Arenitalea	2.2e-05	7e-06	0	0	6e-06
Arhodomo0s	7.1e-05	4.9e-05	0.000119	2.7e-05	6.5e-05
Aromatoleum	0.000135	0.000168	1e-06	1e-05	0.000297
Arsenicibacter	0.001477	0.001111	1.8e-05	6.1e-05	0.001549
Arsenicicoccus	0.000175	8.9e-05	9.1e-05	2.7e-05	0.000142
Arsenophonus	0.000369	0.000296	0.000206	0.00031	0.000416
Arsukibacterium	5.8e-05	8.9e-05	3e-05	6e-06	3.3e-05
Arthrobacter	0.010784	0.011477	0.001866	0.004986	0.007288
Arthrobotrys	0.000113	5.6e-05	7e-06	4e-06	8.3e-05
Arthrospira	0.000204	5.5e-05	0.000474	5.7e-05	0.000269
Asaccharospora	0.003298	0.003633	0.002372	0.0009	0.00504
Asaia	3.8e-05	3.4e-05	0.001436	9e-05	0.0002
Asanoa	4.4e-05	2.7e-05	0.000182	1.5e-05	8.2e-05
Ascochyta	7e-06	7e-06	6e-06	0	3e-06
Ascoidea	7.8e-05	4.9e-05	1.9e-05	3.8e-05	7.5e-05
Ascosphaera	9e-06	6e-06	3e-06	8e-06	6.2e-05
Asinibacterium	4.2e-05	2.4e-05	3e-06	2e-06	2.8e-05
Aspergillus	0.003145	0.003012	0.000173	0.000689	0.002546
Asticcacaulis	0.003749	0.002201	0.000189	0.00014	0.001477
Atlantibacter	3.3e-05	2.4e-05	4e-06	0.000188	4.5e-05
Atopobacter	0.000908	0.00055	0.000531	0.000142	0.000268
Atopobium	0.076885	0.11994	0.000771	0.001784	0.006279
Atopococcus	8e-05	0.000114	0.000565	8e-05	9.6e-05
Atopostipes	0.002232	0.001481	0.000653	7.1e-05	0.000436
Aurantimicrobium	0.001917	0.003033	6.7e-05	4e-06	1.3e-05
Aurantimo0s	0.00143	0.000848	0.000505	8.4e-05	0.000686
Auraticoccus	5.1e-05	0.000131	9.8e-05	0	1e-06
Aureimo0s	0.000406	0.000368	0.000556	5.2e-05	0.00016
Aureispira	0.000855	0.000561	0.00136	0.000266	0.000551
Aureobasidium	0.000127	0.000113	0.000234	3.3e-05	4.5e-05
Aureococcus	4.4e-05	1.3e-05	1.3e-05	8e-06	1.8e-05
Auricularia	9.3e-05	0.000178	1.3e-05	6.1e-05	8.3e-05
Austwickia	0.000144	0.000196	1.6e-05	7.8e-05	0.000174
Auxenochlorella	9.3e-05	0.000113	1e-05	0.000122	7.9e-05
Avibacterium	4.7e-05	5.3e-05	7.9e-05	4e-06	1.3e-05
Azoarcus	0.000411	0.000364	3.9e-05	5.4e-05	0.000123
Azohydromo0s	0.000187	8.2e-05	0.000902	0.000128	0.000241
Azonexus	0.000195	0.000165	1.6e-05	4e-06	8e-05
Azorhizobium	6.4e-05	6.8e-05	4.2e-05	1e-05	8e-06
Azospira	9e-06	2.1e-05	6.3e-05	2e-06	3e-06
Azospirillum	0.004362	0.003908	0.000584	0.001361	0.005175
Azotobacter	0.000437	0.000411	0.004101	5.7e-05	0.00023
Azovibrio	0.000733	0.000282	4e-06	6e-06	5.3e-05
Babesia	0.000102	4.3e-05	4.3e-05	0.000109	0.000195
Babjeviella	0.000127	9e-06	0	6e-06	2e-05
Bacteriovorax	0.0002	0.000305	3.4e-05	1e-05	6.4e-05
Balneatrix	1.8e-05	2.8e-05	9e-06	6e-06	3.1e-05
Balneola	0.000418	0.000307	7e-06	1.9e-05	0.000445
Bangia	2e-06	0	0	0	1e-06
Bariatricus	0.017788	0.015992	0.00158	0.000856	0.00282
Barnesiella	0.003447	0.002096	0.000149	0.000216	0.002957
Bartonella	0.001739	0.002484	0.000194	0.001524	0.003291
Basfia	4.2e-05	0.000119	1.6e-05	1.5e-05	1.5e-05
Basidiobolus	0.000309	9.2e-05	6e-05	6e-06	0.000128
Basilea	0.000153	9.2e-05	2.2e-05	2e-06	1e-06
Bathycoccus	9.5e-05	0.000134	2.4e-05	2e-06	1e-06
Batrachochytrium	0.000122	9.2e-05	0.000274	3.6e-05	0.000255
Baudoinia	1.8e-05	4e-06	9e-06	4e-06	9e-06
Bauldia	0.000171	0.000294	0.000738	0.000216	0.000293
Bavariicoccus	0.000595	0.000515	0.005417	0.00035	0.000595
Bdellovibrio	0.000566	0.000475	0.000616	0.000134	0.000449
Beauveria	1.8e-05	6.5e-05	9e-06	3.3e-05	1e-06
Beduini	0.004759	0.003266	0.000209	0.0009	0.002249
Beggiatoa	0.001763	0.002187	0.003411	0.001192	0.002752
Beijerinckia	0.00056	0.000343	7.2e-05	1e-05	4.3e-05
Belliella	0.000802	0.000616	4.8e-05	0.000172	0.001257
Bellilinea	0.001037	0.00161	2.1e-05	0.000234	0.001603
Bel0pia	0.000104	0.000201	8.8e-05	4e-06	4.5e-05
Bergeriella	4.4e-05	3e-05	1e-05	0	6.4e-05
Bergeyella	0.000382	0.000407	6.9e-05	2e-06	2.5e-05
Bermanella	2.2e-05	2.4e-05	1e-06	0	3.4e-05
Ber0rdetia	1.6e-05	3e-06	1e-06	6e-06	1.8e-05
Beutenbergia	0.002239	0.001471	0.000128	0.000373	0.000575
Bhargavaea	0.00213	0.002549	0.00078	9.8e-05	0.001204
Bibersteinia	0.000291	0.000143	0.00079	7.8e-05	0.00051
Bilophila	0.001688	0.001245	0.000595	0.000142	0.000352
Bipolaris	3.8e-05	3.6e-05	1.5e-05	2.3e-05	2.9e-05
Bittarella	0.004219	0.002851	6e-06	3.1e-05	0.000429
Bizionia	0.000155	0.000128	0.000216	1.5e-05	3.3e-05
Blastochloris	2.7e-05	2.8e-05	5.5e-05	4e-06	2.3e-05
Blastococcus	0.002481	0.001777	2.8e-05	3.8e-05	0.000504
Blastocystis	0.00479	0.004239	7e-05	0.007072	0.004702
Blastomo0s	1.3e-05	2.1e-05	2.1e-05	0	1.6e-05
Blastomyces	1.1e-05	1.5e-05	1.9e-05	0	4e-06
Blastopirellula	7.3e-05	7.7e-05	1.9e-05	4e-06	6.3e-05
Blattabacterium	0.000546	0.000374	3.3e-05	1.9e-05	0.000267
Blautia	0.094862	0.07004	0.014277	0.022292	0.029527
Blumeria	3.1e-05	2.1e-05	9e-06	0	3e-06
Bodo	3.3e-05	5.3e-05	2.8e-05	1.5e-05	4.5e-05
Bombella	0.002347	0.003379	9.7e-05	1e-05	2e-05
Bombiscardovia	2.4e-05	7.3e-05	0	0	1e-06
Bordetella	0.002083	0.002653	0.000338	0.000214	0.002044
Borrelia	0.000164	0.000186	9e-06	8e-06	0.000493
Borreliella	2.7e-05	3e-05	7.3e-05	8e-06	5.7e-05
Bosea	0.002561	0.00204	0.000158	9.4e-05	0.001397
Botryobasidium	0.000509	0.000345	2.4e-05	4e-06	9e-06
Botrytis	1.3e-05	6e-06	0.00014	6e-06	6e-06
Brachybacterium	0.001939	0.001531	0.003523	0.001652	0.001541
Brachymo0s	0.00028	0.000266	1.9e-05	1.3e-05	0.000121
Brachyspira	0.005463	0.004406	0.001289	0.000976	0.003671
Brackiella	0.000486	0.000312	0	3.8e-05	0.000585
Bradyrhizobium	0.007198	0.006536	0.004936	0.002201	0.005088
Branchiibius	0.000147	0.000174	4e-05	4.8e-05	0.00014
Brenneria	0.000389	0.000328	0.000499	0.000496	0.00038
Brettanomyces	2e-06	3e-06	0	2e-06	1.3e-05
Brevibacillus	0.022434	0.024755	0.012536	0.056787	0.022128
Brevibacterium	0.002481	0.002151	0.00042	0.000469	0.000614
Brevinema	0.001592	0.001937	9e-06	8.4e-05	0.002145
Brevundimo0s	0.001257	0.001622	0.000295	9.2e-05	0.001748
Brochothrix	0.004515	0.003495	0.012564	0.052555	0.001813
Brucella	7.1e-05	4.3e-05	0.000821	0.000124	1.9e-05
Bryobacter	0.000242	0.0001	3e-06	2.9e-05	9.9e-05
Bryocella	4.2e-05	4.8e-05	1.2e-05	1e-05	5e-06
Buchnera	0.000804	0.000388	0.000224	0.000151	0.000691
Budvicia	0.00028	0.000101	0.001312	0.000142	0.000114
Bulleidia	0.000906	0.000658	1e-05	2.9e-05	0.000438
Burkholderia	0.006611	0.005884	0.006027	0.002999	0.005079
Buttiauxella	0.001273	0.001517	0.000173	0.001093	0.000381
Butyricicoccus	0.036785	0.027178	0.001161	0.000722	0.008679
Butyricimo0s	0.006402	0.004155	0.001631	0.000484	0.004642
Butyrivibrio	0.122984	0.085098	0.015243	0.037456	0.048888
Byssochlamys	3.8e-05	9e-06	0	4e-06	3e-06
Caballeronia	0.001579	0.001518	0.000124	0.000121	0.001207
Caecibacter	0.000668	0.000279	4.2e-05	1.9e-05	0.00046
Caedibacter	2.9e-05	5.2e-05	2.7e-05	8e-06	1.4e-05
Caenibacillus	0.002041	0.001035	0.00024	0.000534	0.001252
Caenimo0s	0.000595	0.000328	1.3e-05	1.5e-05	0.000317
Caenispirillum	0.000191	0.000135	1.8e-05	4e-06	4.3e-05
Caldalkalibacillus	0.00217	0.00153	0.002589	0.000295	0.0004
Calda0erobacter	0.004788	0.003963	0.000817	0.000325	0.001735
Calda0erobius	0.011159	0.010376	0.003214	0.002427	0.011328
Calda0erovirga	0.000193	0.000221	2.8e-05	2.1e-05	9.7e-05
Caldibacillus	0.002365	0.002381	0.000297	0.000184	0.001396
Caldicellulosiruptor	0.009731	0.008991	0.008364	0.002159	0.009041
Caldicoprobacter	0.002889	0.002689	0.000146	0.000817	0.003339
Caldilinea	0.00066	0.000894	2.1e-05	3.6e-05	0.000635
Caldimicrobium	2.4e-05	1.2e-05	0	4e-06	2.4e-05
Caldimo0s	0.001286	0.000758	7e-06	2e-06	9e-06
Caldisalinibacter	0.009141	0.013367	0.002703	0.00275	0.015047
Caldisericum	0.000262	0.000209	7.5e-05	3.3e-05	0.000284
Calditerricola	4e-05	9.7e-05	3.6e-05	1e-05	9.2e-05
Calditerrivibrio	0.000115	8.6e-05	6e-06	3.3e-05	0.000177
Caldithrix	0.000622	0.000452	4e-05	3.3e-05	0.000518
Caldivirga	7.1e-05	6.1e-05	6e-06	1e-05	8e-06
Calocera	9.1e-05	9.7e-05	2.1e-05	2.1e-05	6.5e-05
Caloramator	0.047167	0.055916	0.011677	0.013951	0.072988
Calora0erobacter	0.016176	0.017394	0.001895	0.004793	0.021147
Calothrix	0.003165	0.003078	0.000162	0.000251	0.002547
Caminibacter	0.00155	0.0012	3e-06	0.000589	0.001069
Caminicella	0.008197	0.006671	0.002537	0.003948	0.01023
Campylobacter	0.009771	0.010319	0.002127	0.002737	0.01199
Candida	5.3e-05	7.3e-05	2.1e-05	6e-06	5e-05
Candidatus Accumulibacter	0.000668	0.000218	0.000253	9.8e-05	0.000207
Candidatus Acetothermum	2.4e-05	3.3e-05	0	0	1e-06
Candidatus Actinomari0	2.7e-05	2.2e-05	1.6e-05	1.3e-05	3.5e-05
Candidatus Adiutrix	0.000413	0.000411	4e-06	1.1e-05	0.000495
Candidatus Aegiribacteria	0.000211	0.000206	4e-06	0.0003	0.000617
Candidatus Altiarchaeum	4.2e-05	6.2e-05	6e-06	2e-06	5.2e-05
Candidatus Amoebophilus	6.2e-05	4.8e-05	4e-06	2e-06	6e-06
Candidatus Aquilu0	2.7e-05	2.8e-05	6e-05	1.1e-05	3e-06
Candidatus Arthromitus	0.002585	0.002819	0.001386	0.000919	0.003338
Candidatus Atelocyanobacterium	0.000204	0.000416	1e-06	0	0.000337
Candidatus Azobacteroides	0.000826	0.000645	6e-06	1.3e-05	0.000676
Candidatus Babela	9e-06	0	1e-06	0	4e-06
Candidatus Berkiella	0.00072	0.000221	1.9e-05	2e-06	7.4e-05
Candidatus Blochmannia	5.6e-05	7.4e-05	6.1e-05	1.5e-05	1.8e-05
Candidatus Brocadia	0.001654	0.001521	4.8e-05	0.000798	0.002922
Candidatus Caldiarchaeum	4.7e-05	4.2e-05	7e-06	2.7e-05	3.8e-05
Candidatus Cardinium	6.9e-05	8.9e-05	3e-06	0	2.8e-05
Candidatus Carsonella	9e-06	1.2e-05	4e-06	4e-06	4e-06
Candidatus Chrysopegis	0.000251	0.000192	4e-06	5.7e-05	0.000244
Candidatus Cloacimo0s	0.003136	0.002197	7.2e-05	0.000647	0.002494
Candidatus Competibacter	0.000491	0.000407	0.000189	1.3e-05	6e-06
Candidatus Contendobacter	0.000677	0.000863	0.001099	0.000467	0.001032
Candidatus Desulfamplus	0.0041	0.00212	0.000347	0.000178	0.000526
Candidatus Desulfofervidus	8.2e-05	0.000144	2.2e-05	6e-06	9.1e-05
Candidatus Desulforudis	0.000304	0.000294	6e-06	1.7e-05	7.7e-05
Candidatus Endobugula	0.000382	0.000611	3e-06	0	0.00069
Candidatus Endolissoclinum	0.00014	0.00014	1.8e-05	0.000113	0.000497
Candidatus Endoriftia	0	0	0	0	4e-06
Candidatus Entotheonella	0.001033	0.000712	2.8e-05	0.000117	0.000605
Candidatus Fukatsuia	2e-05	2.8e-05	7e-06	1e-05	0.000171
Candidatus Glomeribacter	0.000728	0.000493	4e-06	3.3e-05	0.00059
Candidatus Gullanella	2e-06	0	7e-06	0	1e-06
Candidatus Halobonum	8.4e-05	9.5e-05	3e-06	0	4e-06
Candidatus Hamiltonella	0.000109	0.000165	7.2e-05	1.3e-05	0.000109
Candidatus Hepatobacter	4e-06	4e-06	0	0	5e-06
Candidatus Hepatoplasma	3.3e-05	1.3e-05	2.1e-05	2e-06	9e-06
Candidatus Hoaglandella	7e-06	4.3e-05	2.1e-05	2.7e-05	2.3e-05
Candidatus Hodgkinia	1.3e-05	1.6e-05	0	0	4e-06
Candidatus Ishikawaella	0	4e-06	1e-06	2e-06	1e-06
Candidatus Izimaplasma	0.000653	0.000821	4.9e-05	0.000157	0.001208
Candidatus Jettenia	0.001592	0.000538	1.8e-05	4.8e-05	6.8e-05
Candidatus Jidaibacter	2e-06	1e-06	1e-06	0	3e-06
Candidatus Kapabacteria	0.000209	0.000132	1e-06	6e-06	0.000239
Candidatus Korarchaeum	0.000184	0.000334	4e-06	4e-06	1.1e-05
Candidatus Koribacter	0.000104	0.000132	6e-06	2e-06	8.2e-05
Candidatus Kryptobacter	0.000273	0.000756	0.001443	0.000199	0.000289
Candidatus Kryptonium	0.00014	0.000174	5.4e-05	2e-06	0.000189
Candidatus Kuenenia	0.000298	0.000413	2.2e-05	0.000161	0.000536
Candidatus Magnetobacterium	0.002105	0.001214	2.2e-05	0.000241	0.000576
Candidatus Magnetoglobus	0.001335	0.000866	3.3e-05	0.000712	0.001941
Candidatus Magnetomorum	0.001108	0.000694	3.1e-05	0.000163	0.000981
Candidatus Magnetoovum	0.000102	0.000189	6e-06	2.5e-05	0.000202
Candidatus Marispirochaeta	0.00159	0.001139	5.2e-05	4e-05	0.000256
Candidatus Marithrix	0.000129	8.3e-05	9e-06	2.7e-05	0.000155
Candidatus Megaira	7e-06	1e-05	0	0	1.4e-05
Candidatus Methanomethylophilus	0.000311	0.000282	9e-06	0	2.9e-05
Candidatus Methanoperedens	0.000209	0.000227	2.1e-05	8e-06	6.4e-05
Candidatus Methanoplasma	0.000122	0.000102	0	4e-05	7.2e-05
Candidatus Methylomirabilis	6.4e-05	8.5e-05	0.000101	3.3e-05	0.000101
Candidatus Methylopumilus	0.000384	0.000523	1e-06	4e-06	0.000656
Candidatus Micrarchaeum	0.000358	0.000248	4e-06	3.1e-05	0.000473
Candidatus Microthrix	0.000233	0.00014	0.000134	1.9e-05	0.000285
Candidatus Midichloria	2.4e-05	7e-06	3.7e-05	2e-06	5.3e-05
Candidatus Mikella	8.7e-05	0.000129	0	1.1e-05	5.5e-05
Candidatus Moduliflexus	0.00107	0.001306	0.000702	0.000433	0.001594
Candidatus Moranella	4e-06	7e-06	1e-06	0	1e-06
Candidatus 0nopusillus	2e-06	1e-06	1e-06	6e-06	2.8e-05
Candidatus 0nosali0	4e-06	9e-06	0	0	1.3e-05
Candidatus 0nosali0rum	0	0	0	0	1e-06
Candidatus 0suia	0	4e-06	0	2e-06	5e-06
Candidatus Nitrosoarchaeum	0.000193	0.000174	6.4e-05	0.000247	0.000524
Candidatus Nitrosocosmicus	0.000158	0.000239	0	8.2e-05	0.000283
Candidatus Nitrosoglobus	7.6e-05	2.5e-05	3.6e-05	0	2.6e-05
Candidatus Nitrosopelagicus	0.000411	0.000307	1e-06	0.000591	0.001144
Candidatus Nitrosotalea	2e-06	6e-06	1e-06	0	3e-06
Candidatus Nitrosotenuis	1.8e-05	1.8e-05	1e-06	2e-06	8e-06
Candidatus Nucleicultrix	0.000104	7.6e-05	0.000247	3.1e-05	6.9e-05
Candidatus Odyssella	0.000982	0.000247	0.000149	1e-05	2.1e-05
Candidatus Omnitrophus	0.000142	0.000154	5.2e-05	4e-06	6.3e-05
Candidatus Paracaedibacter	0.001319	0.000573	2.1e-05	3.8e-05	0.001163
Candidatus Parvarchaeum	4e-06	7e-06	0	0	1e-05
Candidatus Pelagibacter	0.000311	0.000386	6.9e-05	0.000126	0.000342
Candidatus Phaeomarinobacter	0.000151	7.6e-05	3.3e-05	4e-06	3e-06
Candidatus Photodesmus	1.1e-05	3e-06	6e-06	0	3e-06
Candidatus Phytoplasma	0.00034	0.000379	0.000628	0.000149	0.0003
Candidatus Portiera	0.000151	0.000206	0.000589	0.000186	0.000254
Candidatus Profftella	0.000147	9.1e-05	0	8e-06	0.00014
Candidatus Protochlamydia	0.000366	0.000328	0.000285	5.9e-05	0.000256
Candidatus Puniceispirillum	0.002376	0.001236	6e-06	0	3e-05
Candidatus Regiella	0.000484	0.000866	9.4e-05	2.1e-05	0.0011
Candidatus Riesia	0.000133	9.4e-05	1.2e-05	1.1e-05	0.000473
Candidatus Ruthia	9e-06	1.2e-05	0	2e-06	4e-06
Candidatus Saccharimo0s	5.8e-05	1.6e-05	9e-06	2e-06	5e-06
Candidatus Scalindua	0.001996	0.001687	0.001939	0.000589	0.001206
Candidatus Schmidhempelia	4.4e-05	4.5e-05	1e-05	4e-06	0.000189
Candidatus Soleaferrea	0.019099	0.010909	0.000397	0.000147	0.00188
Candidatus Solibacter	0.002203	0.001475	2.1e-05	1.7e-05	0.000161
Candidatus Stoquefichus	0.01175	0.007198	0.001228	0.002829	0.007026
Candidatus Sulcia	0.00012	7e-05	1e-06	8e-06	0.000137
Candidatus Symbiobacter	1.8e-05	9e-06	4e-06	4e-06	5e-06
Candidatus Symbiothrix	0.001157	0.000645	0.000216	9e-05	0.001414
Candidatus Syntrophoarchaeum	0.00038	0.00038	6e-06	7.5e-05	0.00045
Candidatus Tachikawaea	0	1e-06	2.4e-05	0	3e-06
Candidatus Tenderia	1.6e-05	7e-06	4.2e-05	4e-06	2e-05
Candidatus Thiodiazotropha	0.000848	0.001116	2.5e-05	4.8e-05	0.001041
Candidatus Thioglobus	0.000808	0.000637	1.9e-05	0.000854	0.001639
Candidatus Tokpelaia	7e-06	1e-05	1.2e-05	0	6e-06
Candidatus Vecturithrix	0.001699	0.001212	0.000592	0.001269	0.002342
Candidatus Walczuchella	7e-06	1.5e-05	1e-06	0	8e-06
Candidatus Westeberhardia	0.000118	3.6e-05	0	0	3e-06
Candidatus Xenolissoclinum	0.000404	0.000202	1e-06	0	3e-06
Candidatus Xiphinematobacter	0	1e-06	1e-06	0	5e-06
Candidatus Zinderia	0	1e-06	0	2e-06	1e-06
Candidimo0s	1.3e-05	2.8e-05	7e-06	0	9e-06
cannot be assigned to a (non-viral) genus	13.6188	14.1753	5.21672	4.36779	3.59857
Capnocytophaga	0.00946	0.008289	0.000353	0.000572	0.011389
Capronia	0.000113	8.3e-05	6.3e-05	4e-06	9e-06
Carboxydocella	0.001714	0.001453	7.6e-05	0.000335	0.001418
Carboxydothermus	0.003944	0.003073	0.001136	0.002833	0.00389
Cardiobacterium	0.000722	0.000918	0.000145	7.8e-05	0.000962
Carnimo0s	0.000444	0.000501	6.3e-05	1.7e-05	7.8e-05
Carnobacterium	0.016722	0.017534	0.039228	0.039743	0.013565
Caryophanon	0.001033	0.00087	0.001067	0.000312	0.000559
Castellaniella	0.000155	0.00012	0.000221	0.000691	2.1e-05
Catabacter	0.011919	0.009486	0.000604	0.000308	0.000915
Catalinimo0s	0.001488	0.000943	1.2e-05	9e-05	0.001617
Catellicoccus	0.000919	0.001708	0.000954	9.8e-05	0.001408
Catelliglobosispora	5.6e-05	0.000122	1.6e-05	1e-05	5e-06
Cate0ria	0.000164	0.000156	9.8e-05	4e-06	3.1e-05
Catenibacterium	0.008208	0.005542	0.000552	0.001213	0.003126
Catenovulum	0.000526	0.000392	5.7e-05	0.000201	0.00043
Catenulispora	0.000331	0.000316	4.2e-05	4.2e-05	0.000763
Catenuloplanes	6.7e-05	0.000131	1.8e-05	4.4e-05	0.000161
Catonella	0.004668	0.004532	0.001367	0.001321	0.004653
Caulerpa	5.3e-05	5.6e-05	0	5.4e-05	1.9e-05
Caulobacter	0.001923	0.000536	0.000286	0.000145	0.00071
Caviibacter	0.000124	8.2e-05	1e-05	1.5e-05	9.1e-05
Cecembia	0.000624	0.000414	0.000982	4.6e-05	0.000705
Cedecea	5.1e-05	0.000642	0.000155	0.000287	1.8e-05
Celeribacter	7.8e-05	0.000101	1.6e-05	1.5e-05	3.4e-05
Cellulomo0s	0.003909	0.005241	0.001547	0.004329	0.003219
Cellulophaga	0.002774	0.00217	0.001455	0.000333	0.002136
Cellulosilyticum	0.028377	0.027348	0.000988	0.004394	0.022729
Cellulosimicrobium	0.000446	0.000618	0.000177	8.4e-05	0.000143
Cellvibrio	0.001426	0.001329	0.000329	0.000113	0.000671
Ce0rchaeum	0.001235	0.000866	1e-06	2e-06	1e-06
Cenococcum	0.000135	8e-05	1.8e-05	0	1.9e-05
Centipeda	0.000775	0.000683	5.8e-05	0.000243	0.000688
Cephaloticoccus	0.000133	0.000114	1e-06	8e-06	0.000287
Ceraceosorus	0.0002	0.000113	7e-06	4e-06	3e-06
Cesiribacter	0.000167	0.000175	0	1.7e-05	0.000136
Cetobacterium	0.00537	0.005307	0.004436	0.0218	0.005571
Chaetomium	0.000138	0.000171	0.000508	5.4e-05	6e-05
Chamaesiphon	0.000162	0.000168	9.2e-05	5.6e-05	0.000174
Chania	0.000697	0.000296	1.6e-05	0.000155	8.7e-05
Chelativorans	4.4e-05	7.1e-05	1.3e-05	4e-06	1.3e-05
Chelatococcus	9.8e-05	5.6e-05	1.9e-05	4.4e-05	0.000128
Chelonobacter	0.000382	0.000645	3e-05	0.000147	0.000792
Chishuiella	0.000318	0.000183	6.4e-05	1.3e-05	0.000313
Chitinibacter	4.4e-05	5.6e-05	8.8e-05	4e-06	1.4e-05
Chitinilyticum	7.1e-05	4.6e-05	1.8e-05	3.4e-05	7.4e-05
Chitinimo0s	0.000187	0.000149	5.5e-05	6e-06	0.000259
Chitiniphilus	3.6e-05	5.3e-05	2.8e-05	1.9e-05	8.3e-05
Chitinispirillum	0.000446	0.000273	1.2e-05	4e-06	7.5e-05
Chitinivibrio	0.001046	0.000582	2.5e-05	4e-05	0.000194
Chitinophaga	0.022159	0.01545	0.000204	0.001826	0.023743
Chlamydia	0.011559	0.008567	0.007628	0.013897	0.009173
Chlamydomo0s	0.000218	0.000153	4e-06	2e-06	3.3e-05
Chloracidobacterium	0.00018	0.000146	3e-06	0	2.4e-05
Chlorella	4.4e-05	3.1e-05	1.2e-05	0	9e-06
Chlorobaculum	0.000677	0.000654	0.000155	0.000448	0.000903
Chlorobium	0.002476	0.003607	0.000124	0.000991	0.00439
Chloroflexus	0.000648	0.00048	5.7e-05	1.5e-05	5.5e-05
Chlorogloeopsis	4e-05	0.000146	3e-06	1e-05	3.4e-05
Chloroherpeton	0.000144	0.00012	1e-06	2e-06	0.000179
Choanephora	0.003591	0.00273	8.8e-05	0.006385	0.002884
Chondromyces	0.000775	0.00093	0.000109	6e-06	0.000733
Chondrus	0.000151	0.00011	7.8e-05	2.1e-05	3.3e-05
Choreocolax	4e-06	3e-06	0	0	3e-06
Christensenella	0.039836	0.021534	0.002011	0.000915	0.004374
Chromobacterium	0.000531	0.000597	9.4e-05	6.1e-05	0.000255
Chromohalobacter	0.000708	0.000789	3e-06	0.000423	0.001632
Chroococcidiopsis	0.00012	0.000202	7e-06	6e-06	0.000166
Chroogloeocystis	7.1e-05	3.7e-05	0	0	3e-06
Chryseobacterium	0.022283	0.017366	0.007451	0.003973	0.020948
Chryseolinea	0.00036	0.000266	1.9e-05	2.1e-05	0.000351
Chrysiogenes	8.2e-05	7.1e-05	1e-06	1.5e-05	8.8e-05
Chrysochromuli0	4.4e-05	3.1e-05	7.2e-05	2e-06	1.1e-05
Chrysoporthe	0	0	0	0	3e-06
Chrysosporum	1.6e-05	1.3e-05	0	2e-06	4.1e-05
Chthoniobacter	0.000144	0.000162	1e-05	1.3e-05	0.000108
Chthonomo0s	0.000544	0.000358	9e-06	8e-06	0.000166
Citreicella	0.001905	0.001081	9e-06	0	3.4e-05
Citricoccus	5.3e-05	0.000169	2.2e-05	2e-06	3e-06
Citrobacter	0.004473	0.03851	0.046995	0.007579	0.002168
Citromicrobium	6.2e-05	6.1e-05	0.000425	3.4e-05	2.5e-05
Cladophialophora	9.1e-05	6.2e-05	4.8e-05	1.3e-05	0.000101
Clavibacter	0.000555	0.000872	0.000101	0.000224	0.000238
Claviceps	7e-06	6e-06	1e-06	0	3e-06
Clavispora	0.000182	0.0003	0.000707	0.000199	0.000353
Cloacibacillus	0.005585	0.002885	0.00017	5.6e-05	0.000381
Cloacibacterium	0.000389	0.00014	3e-06	4e-06	0.000131
Clohesyomyces	6.4e-05	0.000169	9e-06	1.7e-05	6.8e-05
Clostridiisalibacter	0.002603	0.002556	0.001901	0.000287	0.003131
Clostridioides	0.045692	0.051976	0.011453	0.019084	0.069318
Cnuella	0.000846	0.000628	4e-06	6.1e-05	0.001143
Cnuibacter	4.9e-05	8.3e-05	7.8e-05	2e-06	5e-06
Cobetia	6.7e-05	4.8e-05	6.9e-05	8e-06	6.5e-05
Coccidioides	0.000404	0.000251	9e-06	3.1e-05	0.000512
Coccomyxa	0.000435	0.000244	3e-06	3.4e-05	0.000453
Cohaesibacter	2.7e-05	1.8e-05	7e-06	1.3e-05	5.7e-05
Cohnella	0.011379	0.010104	0.0021	0.001434	0.00829
Coleofasciculus	0.000229	0.000192	9e-06	0.000211	0.000709
Colibacter	0.001384	0.001041	0.000897	0.000212	0.000754
Colletotrichum	0.000304	0.000508	0.00041	7.1e-05	0.000262
Collimo0s	0.0002	0.000134	5.1e-05	2.9e-05	0.000104
Collinsella	0.040007	0.057178	0.006078	0.002773	0.009069
Colwellia	0.001774	0.001529	0.000237	0.000199	0.002223
Comamo0s	0.000633	0.000533	0.006373	0.005143	0.000174
Commensalibacter	0.001539	0.000765	9.2e-05	4.2e-05	0.00028
Conexibacter	0.000413	0.000388	4.6e-05	3.4e-05	0.000191
Congregibacter	8.7e-05	5.6e-05	3e-06	2e-06	6e-06
Conidiobolus	3.6e-05	7.6e-05	1e-06	2e-06	5.3e-05
Coniochaeta	0.000129	0.000202	0.000601	8.2e-05	0.00017
Coniophora	3.6e-05	3.1e-05	2.5e-05	2e-06	2.3e-05
Coniosporium	0.000222	0.000529	1.9e-05	0	0.000399
Coprinopsis	9.3e-05	6.1e-05	4e-06	6e-06	3.3e-05
Coprobacillus	0.010244	0.010575	0.001995	0.004498	0.015
Coprobacter	0.000329	0.000239	0	1.9e-05	0.000459
Coprococcus	0.030054	0.023589	0.001664	0.003545	0.015041
Coprothermobacter	0.001028	0.001007	1.9e-05	8.6e-05	0.000371
Coraliomargarita	0.000888	0.000651	1.2e-05	6.1e-05	0.000972
Corallococcus	0.001208	0.000817	7.9e-05	0.000101	0.000445
Cordyceps	8.7e-05	7.1e-05	2.2e-05	1.1e-05	4.4e-05
Coriobacterium	0.005945	0.008096	0.001831	0.000653	0.00306
Corynebacterium	0.019292	0.018317	0.047629	0.037441	0.014496
Coscinodiscus	0	0	0	0	1e-06
Cosenzaea	9e-06	1.5e-05	8.2e-05	1.5e-05	7.4e-05
Couchioplanes	7.3e-05	0.000144	3.1e-05	2e-06	6e-06
Coxiella	0.000837	0.000777	2.1e-05	0.000111	0.000743
Crenobacter	0	3e-06	3e-06	2e-06	4e-06
Crenotalea	0.000635	0.000456	4e-06	4.8e-05	0.000636
Crenothrix	0.000864	0.000903	0.000106	0.000555	0.001147
Criblamydia	0.000193	0.000134	6e-06	1.7e-05	0.000196
Criibacterium	0.001828	0.001309	1.3e-05	8e-05	0.000762
Cri0lium	3.8e-05	3.1e-05	8.8e-05	6e-06	1.1e-05
Crithidia	1.6e-05	1.8e-05	0	0	1.8e-05
Croceibacter	7e-06	3e-06	1e-06	2e-06	1.5e-05
Croceicoccus	5.1e-05	0.000107	1.8e-05	2e-06	8e-06
Croceitalea	0.00058	0.000425	3.7e-05	6.7e-05	0.000707
Crocinitomix	0.000575	0.000365	2.4e-05	6.5e-05	0.000671
Crocosphaera	0.000891	0.001062	0.000954	0.000574	0.000991
Cronobacter	0.000435	0.006121	0.00045	0.001495	0.000151
Cruoricaptor	0.000593	0.000743	1e-06	6e-06	0.000895
Cryobacterium	0.001392	0.002037	0.000964	0.000408	0.001153
Cryptobacterium	0.001817	0.003676	0.000106	2.5e-05	0.000199
Cryptococcus	0.000728	0.000447	1.3e-05	3.6e-05	0.000683
Cryptomo0s	2e-06	0	0	0	1e-06
Cryptosporangium	0.000227	0.000438	5.5e-05	1.3e-05	2.1e-05
Cryptosporidium	7.8e-05	3.7e-05	1e-05	1e-05	1.3e-05
Cucumibacter	9.1e-05	0.000122	6e-06	4e-06	1.4e-05
Culturomica	0.000455	0.000273	0	2.5e-05	0.000552
Cupriavidus	0.000717	0.000838	0.000279	7.1e-05	0.000411
Curtobacterium	0.001517	0.002944	0.000446	0.000287	0.000812
Curvibacter	0.000775	0.001053	0.000783	0.000121	0.001178
Cuspidothrix	0	0	0	0	3e-06
Cutaneotrichosporon	2e-05	1.2e-05	7e-06	2e-06	5e-06
Cutibacterium	0.002712	0.001751	0.000835	0.001749	0.00282
Cyanidioschyzon	9e-06	1.5e-05	1.2e-05	0	1e-05
Cyanobacterium	0.000213	0.000303	1.8e-05	3.3e-05	0.000256
Cyanobium	5.3e-05	4.6e-05	4e-06	1.3e-05	2.6e-05
Cyanothece	0.002492	0.002041	0.000902	0.00035	0.00092
Cyberlindnera	9.5e-05	0.000193	2.8e-05	2e-06	8e-06
Cyclobacterium	0.00111	0.000771	0.000221	0.000105	0.000977
Cycloclasticus	0.000378	0.000373	1.2e-05	0.000438	0.000715
Cyclospora	0.000313	0.000181	1e-06	6e-06	4.5e-05
Cylindrobasidium	3.3e-05	4.3e-05	1.8e-05	3.3e-05	4.9e-05
Cylindrospermopsis	6.9e-05	9.2e-05	6e-06	1.3e-05	5.9e-05
Cylindrospermum	9e-06	2.1e-05	0	0	1.3e-05
Cyphellophora	3.8e-05	1.3e-05	0.000274	3.4e-05	1.8e-05
Cystobacter	0.000611	0.000639	0.000101	0.000547	0.001393
Cytophaga	0.000795	0.000663	1e-05	3.8e-05	0.001272
Dacryopi0x	0.000158	6.8e-05	3e-06	8e-06	0.000141
Dactylelli0	4e-06	1e-05	1e-06	0	5e-06
Dactylococcopsis	2e-05	1.8e-05	1e-06	0	3e-06
Dactylosporangium	0.000131	0.000238	6.1e-05	1.1e-05	9.1e-05
Daedalea	1.8e-05	2.1e-05	3.3e-05	4e-06	6e-06
Dakarella	0.001241	0.000955	7e-06	2e-06	0.003063
Daldinia	1.1e-05	1.3e-05	9.1e-05	4e-06	5e-06
Dasania	2e-05	1.3e-05	3e-06	4e-06	3.3e-05
Debaryomyces	0	3.1e-05	1.5e-05	0	5e-06
Dechloromo0s	0.000111	0.000114	8e-05	0.000107	0.000129
Deefgea	2.4e-05	3.1e-05	1.3e-05	2e-06	9e-06
Deferribacter	0.001199	0.001157	4.2e-05	0.000274	0.001398
Deferrisoma	0.000822	0.000573	9e-06	3.6e-05	0.000179
Defluviimo0s	0.000238	0.000174	0.00014	4e-06	6e-06
Defluviitalea	0.004375	0.004009	0.000584	0.0009	0.004862
Defluviitoga	0.000948	0.000648	1.5e-05	0.000119	0.000397
Dehalobacter	0.017788	0.014045	0.008068	0.002325	0.011846
Dehalococcoides	0.015994	0.007305	0.000198	0.000184	0.00104
Dehalogenimo0s	0.000584	0.000572	9.5e-05	0.000327	0.000605
Deinococcus	0.005889	0.00462	0.002165	0.007755	0.003027
Delftia	0.000715	0.000359	0.00013	0.001064	0.000862
Demequi0	0.003584	0.002632	0.000334	0.000582	0.001363
Demetria	0.000118	6.4e-05	1e-05	1e-05	4e-05
Dendrosporobacter	0.001848	0.001778	0.002081	0.00041	0.003103
Denitrobacterium	0.002503	0.003106	1.5e-05	0	0.000106
Denitrovibrio	0.000602	0.000648	6e-06	2.1e-05	0.000616
Dermabacter	0.000115	0.000166	1.8e-05	1.3e-05	5.9e-05
Dermacoccus	0.002694	0.002035	0.000174	0.004884	0.005072
Dermatophilus	2e-05	4.2e-05	1e-05	1.7e-05	9.2e-05
Derxia	0.000107	0.000189	1.5e-05	4e-06	9e-06
Desemzia	0.001883	0.001892	0.001161	0.000209	0.001212
Desertifilum	0.000939	0.000404	4e-06	4e-06	2.1e-05
Desmospora	8.9e-05	2.1e-05	0.00016	2.7e-05	1.8e-05
Desnuesiella	0.032765	0.039948	0.019918	0.012077	0.066504
Desulfacinum	0.000229	0.000221	1.5e-05	2.3e-05	9.1e-05
Desulfarculus	0.001845	0.001526	0	8e-06	6.5e-05
Desulfatibacillum	0.001057	0.000622	2.7e-05	4.2e-05	0.000441
Desulfatiglans	0.0001	0.0001	3e-06	6e-06	1.9e-05
Desulfatirhabdium	0.001441	0.000642	7e-06	8e-06	0.00026
Desulfatitalea	0.000227	0.000208	2.2e-05	2.1e-05	0.000158
Desulfitibacter	0.007506	0.00869	0.000729	0.003305	0.009032
Desulfitobacterium	0.066226	0.061	0.009861	0.008163	0.026289
Desulfobacca	0.000526	0.000559	2.7e-05	3.4e-05	0.000567
Desulfobacter	0.002811	0.003005	5.8e-05	0.000534	0.003954
Desulfobacterium	0.00097	0.000878	0.001318	0.003097	0.000693
Desulfobacula	0.003431	0.003362	0.001021	0.000521	0.003133
Desulfobulbus	0.003	0.002917	0.00069	0.001439	0.0017
Desulfocapsa	0.000426	0.000278	0	2e-06	0.000267
Desulfocarbo	7.6e-05	0.00011	1.8e-05	1.5e-05	0.000127
Desulfococcus	0.000295	0.000254	8.9e-05	3.6e-05	0.00025
Desulfocurvus	3.1e-05	3.6e-05	2.4e-05	6e-06	3e-06
Desulfofustis	0.000435	0.000239	6e-06	3.1e-05	0.000905
Desulfohalobium	0.000617	0.000294	0.000157	8e-06	3.4e-05
Desulfolu0	0.000517	0.00044	3.4e-05	0.000163	0.000347
Desulfomicrobium	0.000768	0.000599	0.000386	5e-05	0.000211
Desulfomonile	0.000167	0.00016	0.000103	5e-05	0.00027
Desulfo0tronospira	7.3e-05	5.1e-05	0.000286	2.7e-05	6.8e-05
Desulfo0tronovibrio	0.00012	0.000153	2.1e-05	3.1e-05	5.9e-05
Desulfo0tronum	0.000919	0.000738	1.9e-05	8.8e-05	0.00036
Desulfo0uticus	0.000453	0.000343	7e-06	4.6e-05	0.000362
Desulfonispora	0.005126	0.004932	0.000241	0.000909	0.005311
Desulfopila	0.00119	0.000673	7e-05	6.3e-05	0.000739
Desulfoplanes	0.000793	0.001041	3e-06	2e-06	0.000966
Desulforegula	0.000153	0.00044	1.9e-05	6.1e-05	0.000342
Desulforhopalus	4e-05	3.9e-05	9e-06	4e-06	3.1e-05
Desulfosarci0	0.000333	0.000556	4.5e-05	1.7e-05	0.000712
Desulfospira	0.000768	0.000798	1.3e-05	0.000775	0.0015
Desulfosporosinus	0.074147	0.069337	0.034555	0.023974	0.092886
Desulfotalea	0.001099	0.001151	0.001394	0.000333	0.001736
Desulfothermus	2e-06	3.6e-05	0	0	5e-06
Desulfotignum	0.001681	0.001071	0.000556	7.5e-05	0.000168
Desulfotomaculum	0.048573	0.045364	0.004342	0.012448	0.03262
Desulfovermiculus	0.000293	0.000195	3e-06	2e-06	2e-05
Desulfovibrio	0.021333	0.016836	0.002934	0.005066	0.018035
Desulfovirgula	0.000868	0.000471	1.3e-05	1e-05	7.4e-05
Desulfurella	0.000748	0.000674	2.2e-05	6e-06	5.3e-05
Desulfuribacillus	0.006409	0.004551	0.001507	0.000545	0.00244
Desulfurispirillum	0.00014	9.1e-05	4e-06	2e-06	0.000259
Desulfurispora	0.001865	0.001659	0.0001	0.000492	0.001543
Desulfurivibrio	0.000124	0.000105	8.2e-05	8e-06	7.8e-05
Desulfurobacterium	0.000449	0.000805	1e-05	3.4e-05	0.000596
Desulfurococcus	9e-06	1e-06	0	0	9e-06
Desulfuromo0s	0.001706	0.002103	7e-05	6.9e-05	0.00151
Desulfuromusa	0.000193	0.000419	4.8e-05	1e-05	8.4e-05
Dethiobacter	0.001364	0.001644	4.8e-05	0.000576	0.002061
Dethiosulfatarculus	0.003329	0.003622	0.000397	0.000806	0.004271
Dethiosulfatibacter	0.004046	0.004011	0.001324	0.000434	0.004346
Dethiosulfovibrio	0.003207	0.001961	6.6e-05	9.8e-05	0.000588
Devosia	0.002334	0.001751	0.002282	0.003726	0.001416
Devriesea	0.000162	0.000177	8.6e-05	8e-06	3.5e-05
Dialister	0.034475	0.02078	0.002264	0.001361	0.16571
Diaphorobacter	7e-06	1.2e-05	1e-06	0	1e-06
Diaporthe	4.4e-05	2.4e-05	6e-06	6e-06	2.9e-05
Dichelobacter	7.3e-05	7.4e-05	3e-06	6e-06	1.1e-05
Dichomitus	7.3e-05	0.000101	9.4e-05	8e-06	8e-05
Dichotomaria	2.2e-05	1.5e-05	0	0	0.000109
Dickeya	0.002643	0.002426	0.000613	0.000333	0.001956
Dictyoglomus	0.001521	0.001059	0.000543	0.001755	0.000893
Dictyostelium	0.002334	0.002154	0.000115	9.6e-05	0.001295
Dielma	0.001102	0.00098	0.002636	0.000258	0.000631
Dietzia	0.000704	0.000624	0.000118	0.000249	0.000495
Dinoroseobacter	9e-06	3e-06	4e-06	1.1e-05	1e-06
Diplodia	3.3e-05	5.1e-05	1.3e-05	6e-06	5e-06
Diplorickettsia	2e-06	4e-06	1e-06	0	3e-06
Diplosphaera	0	0	3.3e-05	0	3e-06
Dissulfuribacter	0.000204	0.000193	0.000525	8.2e-05	8.5e-05
Dokdonella	9e-06	1.9e-05	0.000139	1.3e-05	2e-05
Dokdonia	0.000331	0.000267	7e-06	3.6e-05	0.00038
Dolichospermum	2e-06	3e-06	0	4e-06	1e-06
Dolosicoccus	0.000493	0.000279	0.000422	5e-05	7.2e-05
Dolosigranulum	0.001697	0.001383	0.001671	0.000968	0.001391
Domibacillus	0.005909	0.005361	0.002355	0.001868	0.00701
Donghicola	0.000164	0.000131	0.00117	0.00017	0.000112
Dongia	2.7e-05	4.5e-05	7.2e-05	8e-06	2.3e-05
Dorea	0.06046	0.044881	0.003804	0.004431	0.016924
Dothistroma	9e-06	6e-06	0	0	5e-06
Draconibacterium	0.004408	0.002963	2.7e-05	0.000291	0.005293
Drancourtella	0.00012	0.000221	6e-06	2e-06	1e-06
Drechmeria	0.000198	0.000107	1e-06	1.3e-05	1.3e-05
Drechslerella	0.000853	0.000348	3e-06	6e-06	6.8e-05
Dubosiella	0.00157	0.001205	0.001058	0.002207	0.000527
Duganella	0.000977	0.000688	6.7e-05	0.000144	0.000876
Duodenibacillus	2e-05	5.5e-05	0	0	5.3e-05
Dyadobacter	0.005805	0.004321	0.000377	0.000436	0.005216
Dyella	0.000369	0.000365	0.000167	4.4e-05	0.000184
Dysgonomo0s	0.038923	0.025128	0.002513	0.002683	0.039733
Echinicola	0.003358	0.001962	1.3e-05	0.000122	0.002201
Ectocarpus	2.9e-05	2.5e-05	4.2e-05	8e-06	1.8e-05
Ectothiorhodosinus	7e-06	3e-06	1e-06	0	9e-06
Ectothiorhodospira	0.000131	0.000134	2.5e-05	6e-06	6.2e-05
Edaphobacillus	0.000113	0.000116	5.7e-05	0.000151	0.000288
Edaphobacter	5.1e-05	5.2e-05	1e-05	8e-06	4e-05
Edhazardia	0.000333	0.000541	3e-06	1e-05	0.000704
Edwardsiella	0.000984	0.001003	0.001275	0.003192	0.000751
Effusibacillus	0.002736	0.002542	5.7e-05	0.000827	0.003004
Eggerthella	0.015354	0.013266	0.000177	0.000184	0.001378
Eggerthia	0.001661	0.001524	0.000722	0.000153	0.000773
Ehrlichia	2.2e-05	1e-05	4.6e-05	4e-06	5.5e-05
Eikenella	0.000315	0.000223	0.000402	5.9e-05	3.5e-05
Eimeria	0.000107	0.000147	2.7e-05	4.2e-05	3.1e-05
Eisenbergiella	0.009381	0.010019	0.001315	0.000272	0.001709
Eisenibacter	0.00018	0.000137	1.2e-05	1e-05	0.000155
Elioraea	7.1e-05	0.000114	1.2e-05	3.3e-05	0.000141
Elizabethkingia	0.002187	0.001781	9.1e-05	0.000147	0.002943
Elstera	4e-06	7e-06	9e-06	2e-06	8e-06
Elusimicrobium	7.1e-05	7.1e-05	4.8e-05	5.7e-05	0.000131
Emergencia	0.002052	0.001376	0.000392	6.5e-05	0.000381
Emergomyces	1.6e-05	4e-06	1.2e-05	0	6e-06
Emiliania	0.000706	0.000674	1.8e-05	4.8e-05	0.000112
Emmonsia	5.8e-05	1.5e-05	7.5e-05	8e-06	1.3e-05
Empedobacter	0.000266	0.000235	3.9e-05	1.7e-05	0.000441
Emticicia	0.000948	0.000701	0.000651	0.000101	0.000883
Encephalitozoon	0.000195	0.000186	1.2e-05	1.3e-05	0.000136
Endocarpon	0.000973	0.000499	0	2e-06	6e-06
Endomicrobium	0.00219	0.001196	0.000577	0.000249	0.001538
Endozoicomo0s	0.010797	0.011138	0.001507	0.000241	0.000822
Enhydrobacter	0.000169	0.000119	1e-05	2.3e-05	5.4e-05
Enhygromyxa	7.6e-05	5.3e-05	4e-06	4e-06	8e-06
Enorma	0.000493	0.000486	3e-06	4.4e-05	0.00017
Ensifer	0.000322	0.000322	6e-05	2.7e-05	8.5e-05
Entamoeba	0.001901	0.000931	0.000255	7.1e-05	4.5e-05
Enteractinococcus	0.000902	0.000689	4.6e-05	0.000898	0.00122
Enterobacter	0.016405	1.00816	0.020305	0.048352	0.010326
Enterococcus	0.129662	0.125447	0.325408	0.394897	0.10259
Enterocytozoon	1.6e-05	1.5e-05	4e-06	2e-06	6e-06
Enterorhabdus	0.006058	0.007166	0.000461	0.000919	0.002322
Enterovibrio	0.001894	0.001026	8.3e-05	5.2e-05	0.000597
Entodinium	6.2e-05	1.9e-05	0	0	5.4e-05
Entomoplasma	0.000198	8.8e-05	0.001103	0.000113	0.000118
Epibacterium	0	0	4e-06	0	4e-06
Epicoccum	3.3e-05	2.8e-05	3e-06	1e-05	4e-06
Epidinium	0	0	0	0	1e-06
Epulopiscium	0.017007	0.012819	0.001555	0.00339	0.013366
Eremococcus	0.000982	0.000979	0.001088	0.000339	0.000499
Eremothecium	0.0001	9.1e-05	6e-06	1.7e-05	0.000145
Erwinia	0.002045	0.002819	0.000482	0.001141	0.001715
Erysipelatoclostridium	0.010447	0.006585	0.003043	0.001617	0.005011
Erysipelothrix	0.007873	0.005851	0.003581	0.004081	0.004505
Erythrobacter	0.000868	0.001077	0.000283	9.8e-05	0.001191
Escherichia	0.006378	0.052616	0.067768	0.013547	0.005953
Escovopsis	0.000224	2.8e-05	0	4e-06	1.9e-05
Estrella	1.3e-05	4.5e-05	6e-06	2e-06	1e-06
Ethanoligenens	0.332263	0.166409	0.004882	0.002339	0.012292
Ettlia	2e-06	0	0	0	1e-06
Eubacterium	0.286508	0.19852	0.028397	0.059275	0.099131
Eudoraea	4.9e-05	9.8e-05	4.9e-05	2e-06	1.8e-05
Eugle0	0	0	0	0	1e-06
Euryhalocaulis	0.001937	0.001933	3e-06	8e-06	5e-05
Eutypa	4e-05	4.6e-05	1e-06	0	3.8e-05
Ewingella	0.000511	0.001068	0.000252	7.7e-05	0.001279
Exidia	0.000406	0.000489	0.000705	0.000224	0.000263
Exiguobacterium	0.004901	0.262092	0.003806	0.001983	0.004145
Exophiala	0.000118	0.000217	8e-05	2.7e-05	0.000107
Ezakiella	0.002123	0.001246	4.2e-05	2e-06	0.000119
Fabibacter	0.002108	0.001202	9e-06	8.8e-05	0.000801
Facklamia	0.00231	0.002045	0.006608	0.032043	0.001412
Faecalibacterium	0.052495	0.037769	0.005456	0.004128	0.018477
Faecalibaculum	0.006993	0.005403	0.000484	0.000107	0.000479
Faecalicoccus	0.00306	0.002091	0.000222	0.000157	0.000655
Faecalitalea	0.000253	0.000352	0.000161	0.000113	0.000464
Falsirhodobacter	1.3e-05	4.3e-05	1.5e-05	0	4e-06
Fangia	0.00024	0.00016	3e-06	1.7e-05	0.000265
Fenollaria	0.000791	0.000594	7.3e-05	5.9e-05	0.000256
Fermentimo0s	0.000198	0.000101	0.000753	0.000121	0.000244
Ferrimicrobium	0.000375	0.000296	9e-06	2e-06	2.5e-05
Ferrimo0s	0.000673	0.000654	0.000277	2.5e-05	0.000347
Ferriphaselus	0.000262	0.000135	2.1e-05	4e-06	6e-06
Ferrithrix	0.000135	0.000129	4e-06	2.1e-05	0.000104
Ferroglobus	0.000475	0.000924	4e-06	4e-06	0.001191
Ferroplasma	1.3e-05	2.1e-05	4e-06	4e-06	1.3e-05
Ferrovum	6.9e-05	0.000114	1.9e-05	3.1e-05	9.7e-05
Fervidicella	0.012761	0.012784	0.004398	0.006427	0.023614
Fervidicoccus	0.000362	0.000434	0	0	8e-06
Fervidicola	0.000513	0.00044	1.8e-05	5.2e-05	0.000822
Fervidobacterium	0.001681	0.001533	0.002182	0.000316	0.001169
Fibrella	0.001659	0.00142	2.4e-05	6.5e-05	0.000605
Fibrisoma	0.000382	0.000218	0	1.5e-05	0.000405
Fibrobacter	0.013682	0.009834	0.002449	0.001319	0.010848
Fibulorhizoctonia	0.000726	0.000168	1.5e-05	6e-06	6.2e-05
Fictibacillus	0.00608	0.00708	0.000883	0.002015	0.006547
Filifactor	0.003553	0.002316	0.000234	8.6e-05	0.000856
Filimo0s	0.001259	0.001108	0.000207	8.8e-05	0.001768
Filomicrobium	2.2e-05	1.9e-05	5.2e-05	8e-06	1.9e-05
Fimbriimo0s	0.001093	0.000406	3.4e-05	1.5e-05	0.000103
Finegoldia	0.002918	0.001976	0.000329	0.000207	0.00088
Fischerella	0.000693	0.000677	6.6e-05	0.000544	0.001355
Fistuli0	1.6e-05	2.2e-05	1e-06	2e-06	6e-06
Flagellimo0s	0.000255	8.3e-05	2.2e-05	1.1e-05	0.000109
Flammeovirga	0.001628	0.001332	0.000183	0.000178	0.00176
Flaviflexus	0.000451	0.000443	3.9e-05	0.000335	0.000439
Flavihumibacter	0.00284	0.002127	7e-05	0.000314	0.003391
Flaviramulus	0.000997	0.000683	4e-06	0.000178	0.001173
Flavisolibacter	0.0028	0.001922	2.8e-05	0.000147	0.002977
Flavobacterium	0.030065	0.021035	0.004351	0.005093	0.03317
Flavonifractor	0.017442	0.01596	0.00233	0.002207	0.005834
Flectobacillus	0.003094	0.002586	0.001112	0.001307	0.003764
Flexibacter	0.000302	8.5e-05	2.1e-05	1.3e-05	0.000341
Flexilinea	0.002874	0.002408	6.4e-05	2.5e-05	0.000798
Flexistipes	0.000138	0.000132	0.000103	6e-06	4.9e-05
Flexithrix	0.001472	0.001151	0.000923	0.000498	0.001955
Fluoribacter	2e-06	1e-05	3e-06	2e-06	3.3e-05
Fluviicola	0.000879	0.000441	0.001555	0.000186	0.000317
Fodinicurvata	9e-06	1.2e-05	3e-06	0	4e-06
Fomitiporia	1.1e-05	1e-05	1e-06	2e-06	8e-06
Fomitopsis	7e-06	6e-06	1.3e-05	2e-06	1e-06
Fonsecaea	0.000651	0.000657	0.003618	8e-06	5.3e-05
Fontibacillus	0.002678	0.003492	0.003646	0.000928	0.004384
Fontimo0s	0	4e-06	3e-06	2e-06	6e-06
Formivibrio	0.000104	8e-05	6e-06	3.8e-05	6.7e-05
Formosa	0.00101	0.000758	2.2e-05	3.1e-05	0.000943
Fortiea	1.3e-05	9e-06	0	0	1.4e-05
Fournierella	0.024786	0.015394	0.000152	0.000457	0.001773
Fragilariopsis	0.0002	0.000212	1.5e-05	1.3e-05	0.000207
Francisella	0.001555	0.001404	0.000298	0.00072	0.001966
Franconibacter	5.1e-05	0.000172	3.4e-05	0.00058	1.6e-05
Frankia	0.00455	0.0041	0.000982	0.002392	0.002559
Frateuria	0.000138	0.000253	1.2e-05	8e-06	9e-06
Fretibacterium	0.00068	0.000686	4.5e-05	8e-05	0.000749
Friedmanniella	0.000335	0.000463	3.9e-05	0.000132	0.000157
Frigoribacterium	0.002356	0.001968	0.000291	0.001141	0.001504
Frischella	0.00034	0.000135	1.5e-05	1.3e-05	5e-05
Frondihabitans	0.000358	0.000686	0.000155	0.000235	0.000241
Fructobacillus	0.005445	0.00538	0.133457	0.067407	0.002112
Fuchsiella	0.000848	0.000734	3e-06	4e-06	0.000378
Fuerstia	0.000313	0.000193	1.8e-05	2e-06	0.000299
Fulvimari0	4.4e-05	6.4e-05	9e-06	1.3e-05	4.3e-05
Fulvivirga	0.001077	0.000636	3.9e-05	5.4e-05	0.000785
Fusarium	0.000657	0.000563	0.000164	0.000144	0.000821
Fusibacter	0.006971	0.006659	0.000274	0.003124	0.010409
Fusicatenibacter	0.009894	0.003148	0.000453	0.001571	0.000996
Fusobacterium	0.02521	0.024801	0.009976	0.043596	0.028569
Gabonia	0.000988	0.000746	0	7.8e-05	0.001197
Gabonibacter	0.000306	0.000206	0	1.9e-05	0.000303
Gaetbulibacter	0.001488	0.000836	4e-06	4.4e-05	0.000852
Gaeumannomyces	0.000262	0.000214	1.6e-05	0.000394	0.000378
Gaiella	1.3e-05	1e-05	3e-06	2e-06	6e-06
Galbibacter	0.000295	0.000217	1.9e-05	2.5e-05	0.000439
Galdieria	0.000993	0.000554	4e-06	1.3e-05	5.5e-05
Galeri0	2.4e-05	3e-05	1.3e-05	2e-06	2.9e-05
Gallaecimo0s	0.000589	0.00033	1.5e-05	3.3e-05	0.000616
Gallibacterium	0.000384	0.00056	0.000233	0.000224	0.000878
Gallicola	4e-06	1e-06	0	0	1e-06
Gallionella	0.000215	0.000307	3e-06	3.8e-05	0.000411
Garciella	0.006205	0.006107	0.000423	0.00106	0.008064
Gardnerella	0.012419	0.017608	0.001348	0.00334	0.005208
Gayadomo0s	1.3e-05	0.000116	0.000136	1e-05	4.1e-05
Geitlerinema	0.000662	0.000319	1.5e-05	1.1e-05	4.4e-05
Gelatoporia	7e-06	9e-06	0	0	3.4e-05
Gelidibacter	0.000737	0.000548	3e-06	3.3e-05	0.000938
Gelidium	2e-06	0	0	0	1e-06
Gemella	0.00292	0.002766	0.001704	0.00053	0.002596
Geminicoccus	5.3e-05	5.5e-05	1.9e-05	3.6e-05	3.8e-05
Geminocystis	0.000258	0.000186	1.8e-05	2.1e-05	0.000264
Gemmata	0.000131	0.000134	4.6e-05	1.7e-05	0.000111
Gemmatimo0s	0.00095	0.000879	6.4e-05	0.000132	0.00071
Gemmatirosa	3.8e-05	0.000107	2.5e-05	0	2.3e-05
Gemmiger	0.004724	0.003151	0.000347	0.001539	0.001341
Gemmobacter	0.002045	0.001061	8.6e-05	4e-06	1.6e-05
Geoalkalibacter	0.00105	0.000649	1.9e-05	2.1e-05	0.000135
Geobacillus	0.011504	0.013486	0.002188	0.001516	0.01013
Geobacter	0.003844	0.002644	0.000168	0.000492	0.002389
Geodermatophilus	0.000311	0.000364	0.000118	2.9e-05	0.00018
Geofilum	0.001657	0.001214	0.00013	0.000136	0.002136
Geoglobus	0.00062	0.000951	0	1e-05	0.000913
Geopsychrobacter	3.1e-05	2.7e-05	2.1e-05	0	1.6e-05
Georgenia	1.3e-05	4.8e-05	1.9e-05	0	8e-06
Geosporobacter	0.009145	0.009721	0.001916	0.003323	0.014622
Geothermobacter	0.000362	0.000315	9e-06	1e-05	0.000353
Geothrix	1.8e-05	1.3e-05	1e-05	0	8e-06
Geotoga	0.001579	0.001931	0.000976	0.000794	0.003118
Geotrichum	1.3e-05	2.1e-05	4e-06	1.5e-05	3e-06
Geovibrio	6.7e-05	7.6e-05	1e-05	2.3e-05	0.000329
Giardia	0.000664	0.000624	3.3e-05	0.000279	0.000616
Giesbergeria	0.000164	0.000157	4e-06	0.000111	0.000431
Gilliamella	0.003062	0.00373	0.001916	0.001267	0.006032
Gillisia	0.000773	0.000603	3.9e-05	3.3e-05	0.000697
Gilvimarinus	3.8e-05	3.9e-05	7e-06	2.5e-05	4.5e-05
Gimesia	0.000413	0.000377	0.000614	0.00195	0.000131
Glaciecola	0.000169	0.000187	0.000113	2.5e-05	0.000378
Glaciibacter	6.4e-05	6.4e-05	0.000128	8e-06	1.3e-05
Glarea	1.8e-05	3e-05	9e-06	1.1e-05	1.3e-05
Glaucocystis	0	0	0	0	1e-06
Globicatella	0.006849	0.002124	0.006778	0.001581	0.000761
Gloeobacter	0.000986	0.001555	0.000101	5.4e-05	0.001423
Gloeocapsa	0.00153	0.001055	3.6e-05	6e-06	0.000275
Gloeomargarita	3.3e-05	3.7e-05	2.5e-05	6e-06	1.3e-05
Gloeophyllum	2e-05	2.5e-05	6e-06	4e-06	4e-06
Gloeothece	5.1e-05	2.5e-05	0	3.3e-05	6.9e-05
Gloeotilopsis	0	1e-06	0	0	4e-06
Glonium	2e-05	7e-06	0.004117	0.031086	0.000171
Gluco0cetobacter	3.1e-05	3.4e-05	0.005074	0.000299	0.000469
Gluconobacter	0.000253	0.000556	0.008129	0.000647	0.001181
Glutamicibacter	0.000207	0.000368	1.6e-05	1.3e-05	0.000262
Glycomyces	0.002343	0.002066	0.000173	0.001644	0.002592
Go0podya	4.2e-05	5.5e-05	5.5e-05	3.3e-05	2.8e-05
Gonium	0.001155	0.000257	3e-06	8e-06	9e-06
Gordonia	0.003573	0.003881	0.000517	0.001841	0.003708
Gordonibacter	0.002687	0.003164	0.00079	0.000151	0.000461
Gorillibacterium	0.005981	0.005633	0.004584	0.001449	0.004033
Gottschalkia	0.021741	0.019345	0.008916	0.007436	0.022218
Gracilibacillus	0.01008	0.010238	0.004478	0.00432	0.008231
Gracilibacter	0.006649	0.004501	0.000267	0.001346	0.004882
Gracilimo0s	0.000711	0.000971	3e-06	2.3e-05	0.001225
Gramella	0.001317	0.00093	0.000118	0.000119	0.001428
Granulibacter	3.3e-05	5.2e-05	0.001106	6.7e-05	8e-05
Granulicatella	0.001999	0.00216	0.001935	0.000268	0.000554
Granulicella	0.001452	0.001246	6e-05	5.2e-05	0.00169
Granulicoccus	0.000242	0.000408	0.001045	0.000226	0.00029
Gregari0	1.1e-05	1e-05	1e-06	1.1e-05	8e-06
Grimontia	0.000702	0.000266	6e-06	4e-06	2.3e-05
Grosmannia	1.8e-05	1.6e-05	3e-06	1e-05	2.4e-05
Gryllotalpicola	0.000155	0.000177	9.8e-05	6.5e-05	0.000117
Guillardia	0.0003	0.000275	9.8e-05	3.4e-05	0.000302
Gulbenkiania	6.7e-05	7.3e-05	1.3e-05	4e-06	3.4e-05
Gulosibacter	0.000384	0.000324	0.000364	0.000178	0.000249
Gymnopus	6.4e-05	4.6e-05	1.5e-05	1.7e-05	6.5e-05
Gynuella	0.000107	0.000141	2.1e-05	2.1e-05	8e-05
Haematobacter	1.1e-05	1.2e-05	4e-05	6e-06	1e-06
Haematomicrobium	8.7e-05	8.2e-05	2.8e-05	0.000107	0.000192
Haematospirillum	9e-06	2.2e-05	4e-06	1e-05	1e-05
Haemophilus	0.002165	0.003783	0.001406	0.000986	0.00278
Hafnia	7.3e-05	0.000122	7.6e-05	0.000459	5.4e-05
Hahella	0.000195	0.000199	5.7e-05	8e-06	3.9e-05
Haladaptatus	0.000322	0.000297	2.2e-05	4e-05	0.000402
Halalkalibacillus	0.000862	0.000287	2.8e-05	1e-05	2.8e-05
Hala0eroarchaeum	0.001102	0.000775	0	0	1e-06
Hala0erobium	0.008226	0.008644	0.001449	0.001403	0.007676
Halapricum	2e-06	7e-06	0	4e-06	3e-05
Halarchaeum	1.1e-05	6.4e-05	0	2e-06	9e-06
Halarse0tibacter	0.000451	0.000296	0.000777	0.000151	0.000287
Haliangium	0.000158	0.000128	0.000136	2.5e-05	3.6e-05
Haliea	0.000167	0.000446	4e-06	2e-06	0.000489
Halioglobus	4e-06	1e-05	1.3e-05	2e-06	1.8e-05
Haliscomenobacter	0.000795	0.000499	7e-06	4.4e-05	0.0007
Haloactinobacterium	7.1e-05	0.000146	0.002652	0.024091	5.8e-05
Haloarchaeobius	2e-06	1e-06	7e-06	0	3e-06
Haloarcula	4.9e-05	4.5e-05	4e-06	8e-06	2.8e-05
Halobacillus	0.002923	0.002966	0.002074	0.000722	0.003307
Halobacteriovorax	2.7e-05	3.4e-05	6e-06	2e-06	3e-06
Halobacterium	0.000406	0.000553	1e-06	0.000245	0.000913
Halobacteroides	0.001372	0.001499	0.001462	0.000503	0.002044
Halobellus	4.7e-05	5.8e-05	1e-06	2.5e-05	0.000123
Halobiforma	1.8e-05	4e-06	7.8e-05	6e-06	6e-06
Halococcus	0.000788	0.000496	1.8e-05	0.000413	0.000512
Halocynthiibacter	1.1e-05	1.2e-05	1.9e-05	0	4e-06
Halodesulfovibrio	0.000107	0.00015	7e-06	2.1e-05	8.9e-05
Halodesulfurarchaeum	0.000213	0.000275	0.000854	0.000302	0.000343
Haloferax	0.000504	0.000603	1.8e-05	1e-05	0.000397
Haloferula	0.000922	0.000802	2.5e-05	1.1e-05	0.000371
Halofilum	2.4e-05	6.4e-05	6.3e-05	0	1e-06
Halogeometricum	0.0003	0.000284	2.1e-05	7.3e-05	0.000394
Haloglycomyces	4.9e-05	0.000104	6e-06	0	5e-06
Halogranum	0.000586	9.2e-05	0	0	5.7e-05
Halohasta	7e-06	6e-06	0	0	1e-06
Halolactibacillus	0.002767	0.002941	0.000887	0.001747	0.001991
Halolami0	5.3e-05	3e-05	1e-06	2.1e-05	7.8e-05
Halomicrobium	2e-05	1e-05	6e-06	6e-06	1.3e-05
Halomicronema	2.2e-05	2.5e-05	4e-06	6e-06	2.4e-05
Halomo0s	0.005912	0.004847	0.001814	0.001326	0.003373
Halo0tronum	0.002312	0.002668	0.001143	0.000787	0.003506
Halonotius	4e-06	3e-06	0	0	6e-06
Halopelagius	0	1e-06	2.7e-05	4e-06	4.3e-05
Halopenitus	7e-06	0	0	2e-06	6e-06
Halopiger	0.001541	0.000802	6e-06	1.7e-05	8.9e-05
Haloplanus	1.8e-05	2.4e-05	6e-06	0	5e-06
Haloplasma	0.001515	0.001444	0.001568	0.001901	0.001768
Haloprofundus	1.3e-05	3.4e-05	3e-06	2e-06	1.9e-05
Haloquadratum	2.4e-05	0.000107	1e-05	2e-06	5e-06
Halorhabdus	0.000133	0.000102	1e-06	2e-06	9.1e-05
Halorhodospira	0.0004	0.000334	7e-06	0.00036	0.000698
Halorientalis	1.3e-05	2.2e-05	3e-06	2e-06	5e-06
Halorubrum	6.9e-05	5.6e-05	6e-06	3.4e-05	7.8e-05
Halosimplex	0	1e-06	1e-06	0	3e-06
Halostagnicola	1.3e-05	1e-05	6e-06	0	5e-06
Halotalea	0.000944	0.001778	4.5e-05	1.1e-05	0.001534
Haloterrige0	4.4e-05	3e-05	2.1e-05	4e-06	3.6e-05
Halothece	7.6e-05	0.000302	3e-06	4e-06	2.8e-05
Halothermothrix	0.004908	0.002928	1.5e-05	0.000151	0.000766
Halothiobacillus	1.6e-05	3e-05	5.5e-05	2.3e-05	6.8e-05
Halovivax	2e-06	6e-06	9e-06	1.3e-05	1e-06
Hamadaea	2e-05	6.4e-05	1.5e-05	2e-06	4e-06
Hammondia	3.3e-05	5.6e-05	8.9e-05	2e-06	1e-06
Hanseniaspora	6.9e-05	7.1e-05	6e-06	1.1e-05	2.6e-05
Hapalosiphon	4e-06	4e-06	6e-06	2e-06	1.1e-05
Haramo0s	2e-06	3e-06	0	0	4e-06
Hassallia	0.000211	0.000258	1e-06	1.7e-05	0.000209
Hathewaya	0.009769	0.009848	0.003679	0.002886	0.016512
Hebeloma	3.8e-05	9.7e-05	1e-06	6e-06	4e-06
Helcobacillus	1.3e-05	1.3e-05	1e-06	0	2.3e-05
Helcococcus	0.002167	0.002608	0.00095	0.000831	0.003572
Helicobacter	0.012319	0.012149	0.001368	0.00383	0.010716
Helicosporidium	7e-06	1.2e-05	1e-06	2e-06	5e-06
Heliobacillus	1.1e-05	3.4e-05	3e-06	3.8e-05	0.000168
Heliobacterium	0.018177	0.018703	0.028377	0.033035	0.0223
Henriciella	0.000178	0.000211	5.1e-05	3.3e-05	0.000254
Herbaspirillum	0.000939	0.000677	0.000778	0.000423	0.000519
Herbiconiux	0.000244	0.00041	0.000771	0.000144	0.000277
Herbidospora	0.000262	0.000135	0.000881	0.000115	5.2e-05
Herbinix	0.016118	0.012261	0.000811	0.003702	0.010052
Herminiimo0s	9e-06	2.8e-05	1e-06	0	6e-06
Herpetosiphon	0.001064	0.000969	4.3e-05	0.000729	0.001778
Hespellia	0.015397	0.010024	0.002993	0.001958	0.007171
Hesseltinella	5.8e-05	4.6e-05	0	1e-05	3.1e-05
Heterobasidion	7.3e-05	1.6e-05	3e-06	0	3e-05
Hildenbrandia	0	1e-06	0	0	1e-06
Hippea	0.001148	0.00081	3.7e-05	2.7e-05	0.000503
Hirschia	0.000151	4.9e-05	2.4e-05	1.3e-05	4.8e-05
Hirsutella	2.2e-05	2.1e-05	3e-06	0	7.2e-05
Histophilus	5.8e-05	5.9e-05	3e-05	9.4e-05	5e-06
Histoplasma	6.2e-05	0.0001	4.6e-05	2e-06	6.4e-05
Hoeflea	0.001055	0.000925	6.3e-05	1.1e-05	5.3e-05
Holdemanella	0.006631	0.005172	7e-05	0.000544	0.00201
Holdemania	0.012079	0.00627	0.000231	0.001983	0.006176
Holophaga	0.000393	0.00025	4e-06	1.5e-05	0.000205
Hortaea	9.3e-05	0.000153	4.2e-05	6e-06	0.000123
Hoyosella	6e-05	9.1e-05	1e-05	0	3e-06
Hugenholtzia	0.000757	0.000606	4.9e-05	0.000505	0.001064
Humibacillus	9.5e-05	0.000105	9e-06	8e-05	9.2e-05
Humibacter	0.000149	0.000189	0.00011	1.1e-05	5.7e-05
Hungatella	0.021004	0.013994	0.004545	0.002911	0.006505
Hyalangium	0.000604	0.000685	9.1e-05	0.000459	0.001114
Hydnomerulius	0.000153	0.000125	0.000729	6.1e-05	0.000109
Hydrobacter	0.000207	0.000163	0	1.7e-05	0.000189
Hydrocarboniphaga	0.000289	0.000169	0.000101	4e-06	0.000313
Hydrococcus	0.00012	8.5e-05	3e-06	0.000149	0.000151
Hydrogenibacillus	0.000482	0.000535	2.2e-05	4.4e-05	0.000124
Hydrogenimo0s	0.000497	0.000354	3e-06	0.000295	0.000627
Hydrogenivirga	5.3e-05	6.5e-05	1.3e-05	1.1e-05	3e-05
Hydrogenoa0erobacterium	0.046989	0.026322	9.1e-05	0.000212	0.002039
Hydrogenobacter	0.000249	0.000324	3e-06	2e-06	1.1e-05
Hydrogenobaculum	0.000107	9.8e-05	1e-06	2.1e-05	5.8e-05
Hydrogenophaga	0.000771	0.001331	7.2e-05	0.000536	0.001951
Hydrogenovibrio	9e-06	3e-06	1.5e-05	0	1.4e-05
Hydrotalea	0.000746	0.000362	0.000544	0.000138	0.000307
Hylemonella	6.2e-05	0.000113	5.4e-05	1.5e-05	3.6e-05
Hymenobacter	0.006318	0.004193	0.000962	0.000986	0.005
Hyperthermus	2e-06	1e-06	1e-06	0	4e-06
Hypholoma	2.4e-05	1.8e-05	4.5e-05	0	9e-06
Hyphomicrobium	0.000515	0.000376	0.000637	0.000255	0.000523
Hyphomo0s	0.0006	0.000634	0.000835	0.000121	0.000551
Hyphopichia	0	1e-05	0.000218	8e-06	2.3e-05
Hypocrella	0	0	1e-06	0	1.3e-05
Hypomyces	0	0	0	0	1e-06
Hypoxylon	0.000118	6.5e-05	1.5e-05	6e-06	2.3e-05
Hypsizygus	8.7e-05	5.3e-05	2.4e-05	1.1e-05	3.5e-05
Hyunsoonleella	0.000571	0.000328	3e-06	3.3e-05	0.000441
Ichthyobacterium	0.000153	0.000147	4.8e-05	6e-06	1.5e-05
Ichthyophthirius	4e-06	1.3e-05	4e-06	1.3e-05	2.8e-05
Ideonella	0.00032	0.000351	6.9e-05	2.3e-05	0.000297
Idiomari0	0.002207	0.001435	0.000112	8.2e-05	0.000402
Ig0tzschineria	0.000753	0.001015	1.3e-05	1e-05	0.001618
Ig0vibacterium	0.001204	0.000483	8.2e-05	1.5e-05	0.000216
Ig0vigranum	0.002068	0.001135	0.000792	8.4e-05	7.7e-05
Ignicoccus	1.3e-05	7e-06	0	0	3e-06
Ignisphaera	5.1e-05	2.4e-05	4e-06	0	8e-06
Ileibacterium	2e-06	0.002414	0.000204	4.4e-05	0.000558
Ilumatobacter	0.00014	0.000128	3.4e-05	0.00022	0.000191
Ilyobacter	0.004053	0.004538	7.9e-05	0.000247	0.004194
Immundisolibacter	0.000466	0.000285	2.8e-05	0	9e-06
Imtechella	0.001368	0.000903	6e-06	8e-05	0.001294
Indibacter	0.000473	0.000481	2.8e-05	6e-06	0.000475
Inquilinus	0.001013	0.00098	0.000174	8.8e-05	0.000489
Insolitispirillum	1.8e-05	4e-06	7e-06	8e-06	6e-06
Intestinibacter	0.003351	0.00306	0.000675	0.000957	0.003693
Intestinimo0s	0.010935	0.007004	0.00179	0.000216	0.001085
Intrasporangium	0.000653	0.000737	8.6e-05	1.5e-05	5.2e-05
Isobaculum	0.00143	0.001462	0.002071	0.001294	0.000957
Isoptericola	0.0004	0.000567	4.5e-05	0.000205	0.000292
Isosphaera	0.000351	0.000349	4e-06	2e-06	8.2e-05
Izhakiella	0.000229	0.000449	4.8e-05	7.7e-05	0.000113
Jaapia	0.000251	0.000105	3e-06	1.9e-05	3.8e-05
Janibacter	0.000866	0.000857	9.8e-05	0.000214	0.000285
Jan0schia	0.000102	0.000135	0.000173	3.1e-05	0.000116
Janthinobacterium	0.002094	0.002299	0.00234	0.004963	0.001413
Jatrophihabitans	0.000309	0.000181	1.9e-05	0.000283	0.000419
Jejuia	6.4e-05	4e-05	3e-06	1.3e-05	7.4e-05
Jeongeupia	0.000249	0.000355	0.000177	1.7e-05	0.000497
Jeotgalibaca	0.001197	0.001396	0.007082	0.001292	0.00063
Jeotgalibacillus	0.003573	0.004141	0.000857	0.001832	0.006241
Jeotgalicoccus	0.00213	0.001221	0.00206	0.000367	0.00044
Jhaorihella	4e-06	1.6e-05	4e-06	0	1e-06
Jiangella	0.000511	0.000551	0.0001	0.000492	0.000587
Johnsonella	0.005476	0.004329	2.8e-05	0.000276	0.001316
Jonesia	0.000389	0.000441	4e-05	0.00018	0.000473
Jonquetella	0.002829	0.003789	0.001464	0.00027	0.000478
Joostella	0.000782	0.000706	4e-05	0.000111	0.001071
Kaistia	0.002263	0.001383	9.1e-05	1e-05	0.000148
Kallipyga	0.003491	0.002412	5.1e-05	4.2e-05	0.000268
Kamptonema	0.00074	0.001081	0.000391	3.1e-05	0.000996
Kandleria	0.001626	0.001558	0.000733	0.000167	0.001833
Kangiella	5.8e-05	3.4e-05	4.2e-05	6e-06	3.5e-05
Kazachstania	2.2e-05	1.3e-05	1e-06	6e-06	0.000126
Ketogulonicigenium	4.7e-05	5.1e-05	6.3e-05	6.7e-05	7.2e-05
Kibdelosporangium	0.000517	0.00048	2.5e-05	4.8e-05	0.000578
Kiloniella	0.000153	0.00012	1.9e-05	4.8e-05	0.000344
Kineococcus	0.000204	0.000198	0.000115	0.00026	0.000365
Kineosphaera	2.4e-05	3.6e-05	5.4e-05	4e-06	9e-06
Kinetoplastibacterium	0.000158	0.000152	3e-06	1.1e-05	0.000101
Kingella	0.000326	0.000171	7.6e-05	2.9e-05	5.5e-05
Kiritimatiella	0.000415	0.000267	7.8e-05	1.7e-05	0.000218
Kitasatospora	0.000737	0.000818	0.00018	0.0001	0.000323
Klebsiella	0.006556	0.15334	0.022802	0.015402	0.010018
Kluyvera	0.000537	0.001791	0.000531	0.001847	7.8e-05
Kluyveromyces	0.000102	4.8e-05	1e-05	6.1e-05	0.000182
Knoellia	0.000442	0.000327	3.3e-05	0.00022	0.000606
Kockovaella	4.7e-05	6.8e-05	0.000261	2e-06	4.1e-05
Kocuria	0.005894	0.005778	0.001303	0.005154	0.008556
Komagataeibacter	0.000424	0.000483	0.015179	0.001862	0.00158
Komagataella	1.8e-05	3.6e-05	0	4e-06	3e-06
Kordia	0.000309	0.000331	6.1e-05	0.000115	0.0004
Kordiimo0s	0.000306	0.000281	0.000121	0.000168	0.000367
Kosakonia	0.000466	0.001537	0.001036	0.001231	0.000298
Kosmotoga	0.000484	0.000716	8.6e-05	7.5e-05	0.000758
Kouleothrix	0.000575	0.000633	0.000112	0.00027	0.000754
Kozakia	6.7e-05	4.2e-05	0.001422	9e-05	0.000176
Krasilnikoviella	0.000191	0.00031	3.1e-05	2e-06	5e-06
Kribbella	0.000704	0.000974	0.000329	9.4e-05	0.000297
Kribbia	0.000169	0.000278	0.0002	1.9e-05	1.8e-05
Kriegella	9.8e-05	0.000168	0	9.8e-05	0.000503
Kroppenstedtia	7e-06	9e-06	3e-06	6e-06	2.4e-05
Ktedonobacter	0.001637	0.001707	0.000328	9e-05	0.001812
Kumanoa	0	0	0	0	1e-06
Kuraishia	1.6e-05	7e-06	0	2e-06	3e-06
Kurthia	0.001381	0.000952	0.001307	0.001112	0.001657
Kushneria	0.000455	0.000196	7.6e-05	3.3e-05	2.1e-05
Kutzneria	0.001757	0.001136	0.000268	1.7e-05	0.000243
Kwoniella	0.001579	0.000979	1.6e-05	4.8e-05	0.000934
Kyrpidia	0.002336	0.001448	0.000344	0.000389	0.000768
Kytococcus	0.000198	0.000211	2.5e-05	0.000147	0.000293
Labilibacter	0.001943	0.00108	0.000143	0.000147	0.001974
Labilithrix	0.001741	0.002264	1.6e-05	4e-06	0.000685
Labrenzia	0.000298	0.000104	0.001121	6.9e-05	0.000117
Labrys	0.00032	0.000254	2.4e-05	0.0001	0.000295
Laccaria	6e-05	5.9e-05	6.6e-05	1.1e-05	3.1e-05
Lachancea	0.000593	0.000315	2.1e-05	1.5e-05	0.000206
Lachnoa0erobaculum	0.00445	0.003825	0.005659	0.038993	0.002465
Lachnobacterium	0.005519	0.00488	0.00016	0.000103	0.003445
Lachnoclostridium	0.218177	0.159691	0.029384	0.034263	0.086299
Lachnospira	0.004921	0.003313	0.002554	0.000823	0.003128
Lacimicrobium	0.000118	7.6e-05	1e-06	4e-06	1.6e-05
Lacinutrix	0.000966	0.000328	4e-06	1.3e-05	0.000357
Lacticigenium	0.001108	0.000657	0.001137	0.002306	0.000465
Lactonifactor	0.009216	0.00705	0.000149	0.000691	0.005072
Lacunisphaera	2e-05	3.4e-05	1.9e-05	1.5e-05	2.9e-05
Laetiporus	3.1e-05	8.9e-05	3e-06	0	1e-06
Lagierella	0.003762	0.002469	0.004741	0.000151	0.000607
Lamprocystis	0.000113	0.000198	6e-06	2e-06	1e-05
Lampropedia	6.4e-05	0.000104	3e-05	2.1e-05	4.9e-05
Laribacter	0.00022	0.000122	4e-06	0.000199	0.000239
Lascolabacillus	0.000371	0.000198	0	1.3e-05	0.000313
Lautropia	0.000913	0.000611	1.6e-05	9.6e-05	0.000179
Lawsonella	0.000311	0.000278	1.9e-05	0.00036	0.000365
Lawsonia	0.0002	0.000236	2.8e-05	2.5e-05	7.8e-05
Leadbetterella	0.001046	0.000695	0.000215	7.3e-05	0.001259
Lebetimo0s	0.000393	0.000327	4e-06	1.7e-05	0.000376
Lechevalieria	0.000895	0.000661	7.6e-05	0.000704	0.001091
Leclercia	0.025308	0.001133	0.007106	0.247906	0.001427
Leeia	0.000218	0.000212	1.9e-05	0.000203	0.000344
Leeuwenhoekiella	0.002003	0.001416	5.1e-05	0.000119	0.002366
Legionella	0.005185	0.006138	0.001752	0.001007	0.007119
Leifsonia	0.002907	0.0043	0.000862	0.002356	0.003226
Leishmania	4.7e-05	0.000138	1.5e-05	1.3e-05	5.2e-05
Leisingera	6.9e-05	7.6e-05	4.3e-05	1.1e-05	9.3e-05
Lelliottia	6.9e-05	0.000804	0.000195	0.002054	7.2e-05
Leminorella	9.3e-05	0.000104	2.1e-05	1.5e-05	8.5e-05
Lentibacillus	0.002123	0.002155	0.00016	0.000165	0.000781
Lentimicrobium	0.000333	0.000253	4.2e-05	3.3e-05	0.00037
Lentinula	1.8e-05	9e-06	1e-06	0	1e-06
Lentisphaera	0.000817	0.000615	7e-06	1.7e-05	0.000152
Lentzea	0.000535	0.000492	1.3e-05	5.6e-05	0.000438
Lepidodinium	0	0	3e-06	2e-06	3e-06
Lepidopterella	1.3e-05	2.4e-05	3e-06	1.9e-05	2.1e-05
Leptolinea	0.000819	0.000902	1.5e-05	2.3e-05	9.9e-05
Leptolyngbya	0.00107	0.001383	0.001096	0.000232	0.001289
Leptomo0s	0.00121	0.000799	0.000142	1.1e-05	2.5e-05
Leptonema	0.000242	0.00012	4.6e-05	8e-06	0.000332
Leptosphaeria	0.000395	0.000492	6e-06	0.000144	0.000754
Leptospira	0.004932	0.003265	0.000422	0.000691	0.003289
Leptospirillum	0.000455	0.000538	1.9e-05	0.000241	0.000786
Leptothrix	4.9e-05	1.6e-05	3.9e-05	2e-06	2.6e-05
Leptotrichia	0.014486	0.015441	0.002789	0.008823	0.014246
Leucoagaricus	1.3e-05	3e-06	1.2e-05	4e-06	4e-06
Leucobacter	0.005163	0.003981	0.001191	0.001635	0.001389
Leucothrix	2.4e-05	7.7e-05	6e-06	1.9e-05	0.000141
Levilinea	0.000746	0.000453	0.000125	5e-05	0.000127
Levyella	0.004672	0.001781	3e-06	2e-06	0.000138
Lewinella	0.001221	0.001524	0.000185	4e-05	0.000723
Libanicoccus	0.014379	0.019998	0.000301	6e-06	0.000927
Liberibacter	0.000162	7.7e-05	2.2e-05	1.7e-05	1.4e-05
Lichtheimia	4.9e-05	2.2e-05	8.9e-05	2.9e-05	3e-05
Lihuaxuella	0.000817	0.000983	0.000619	0.000345	0.001357
Limimo0s	0.000418	0.000333	1e-06	4e-06	1.3e-05
Limnobacter	8.4e-05	5.1e-05	7e-06	6e-06	9e-06
Limnochorda	0.001432	0.001093	1.2e-05	5e-05	0.000241
Limnohabitans	6.9e-05	4.8e-05	0.000334	6.7e-05	8.4e-05
Limnoraphis	5.6e-05	6.1e-05	5.5e-05	4e-06	4.4e-05
Limnothrix	0.001292	0.000976	5.2e-05	4.8e-05	0.000904
Linderi0	4e-06	1.3e-05	1e-05	1.5e-05	3.3e-05
Lipomyces	0.000608	0.000997	1e-05	1.1e-05	0.000987
Lishizhenia	0.000187	5.9e-05	4e-06	1e-05	5.2e-05
Listeria	0.026945	0.025866	0.045036	0.042903	0.024579
Litoreibacter	1.1e-05	3.1e-05	1e-06	0	1e-05
Litorimicrobium	8e-05	8e-05	0.00014	0.000478	2.9e-05
Lobochlamys	0	3e-06	0	0	1e-06
Lobosporangium	0.001659	0.000804	5.2e-05	0.000121	0.000761
Lodderomyces	2.7e-05	7e-06	3e-06	6e-06	0.000127
Lokiarchaeum	0.000151	0.000153	0.000154	1.5e-05	9.3e-05
Loktanella	0.001668	0.001583	0.000708	0.00236	0.000191
Longilinea	0.000162	0.000183	0.000247	1.3e-05	9.8e-05
Longispora	1.6e-05	2.7e-05	1e-05	4e-06	5e-06
Lonsdalea	8.9e-05	0.000186	2.7e-05	4.4e-05	3.3e-05
Luminiphilus	2e-06	1.5e-05	1e-06	0	1.5e-05
Lu0timo0s	0.002436	0.002246	4.6e-05	0.000905	0.003677
Luteibacter	0.000515	0.00034	8.3e-05	4.6e-05	0.0005
Luteimo0s	7.3e-05	0.000137	0.000268	1.5e-05	2.6e-05
Luteipulveratus	0.000313	0.000355	0.001367	0.000172	0.000128
Luteococcus	9.8e-05	0.00014	3.4e-05	4.6e-05	0.000143
Lutibacter	0.002132	0.00154	0.00023	0.000103	0.002152
Lutibaculum	4e-06	6e-06	3e-06	0	5e-06
Lutimaribacter	0.000207	0.000159	1.3e-05	0.000272	0.000527
Lutispora	0.006645	0.007959	0.000219	0.001405	0.009605
Lyngbya	0.000657	0.000484	1e-05	2.9e-05	0.000136
Lysinibacillus	0.018532	0.019291	0.047506	0.015756	0.018957
Lysinimicrobium	0.000875	0.001343	0.001151	0.000367	0.000455
Lysobacter	0.000864	0.000885	0.000267	0.000195	0.000782
Macellibacteroides	0.004288	0.00298	1.6e-05	0.000245	0.004784
Macrococcus	0.000537	0.000483	0.000546	0.000182	0.000117
Macrophomi0	9.1e-05	1.2e-05	1.2e-05	0	4e-06
Madurella	0.000138	0.000287	3e-06	2e-06	0.000241
Mageeibacillus	0.001501	0.000728	5.2e-05	2.1e-05	0.00024
Mag0porthe	0.000529	0.000221	3e-06	2e-06	1.4e-05
Mag0porthiopsis	5.8e-05	4e-06	9e-06	2e-06	1e-06
Magnetococcus	0.000335	0.000119	9e-06	1.1e-05	0.000224
Magnetofaba	0.000411	0.000322	3.6e-05	4e-06	0.000478
Magnetospira	2.7e-05	4.8e-05	4.2e-05	0	6e-06
Magnetospirillum	0.000708	0.000719	0.00162	0.000149	0.000417
Magnetovibrio	8.4e-05	0.000119	0.000268	2.3e-05	4e-05
Mahella	0.006345	0.004195	4.8e-05	0.000352	0.003128
Mailhella	0.00268	0.00152	3.6e-05	4e-06	0.000128
Malassezia	4.2e-05	4.6e-05	6e-06	1.5e-05	7.3e-05
Maledivibacter	0.017497	0.017088	0.000696	0.004559	0.019934
Malonomo0s	0.001115	0.000654	1.2e-05	3.1e-05	0.00014
Mameliella	0	3e-06	1.8e-05	0	3e-06
Mangrovibacter	0.000837	0.001647	0.000146	8.8e-05	0.00136
Mangrovimo0s	0.001042	0.000677	9e-06	0.000103	0.001167
Mannheimia	0.005263	0.005991	0.000382	0.000168	0.000647
Maribacter	0.002383	0.001739	0.000689	0.000398	0.003186
Maribius	2.7e-05	7e-06	0	0	1e-06
Maricaulis	0.000555	0.000328	6.3e-05	1.9e-05	0.000366
Marichromatium	7.6e-05	9.2e-05	1e-06	6e-06	0.000219
Mari0ctinospora	1.3e-05	1e-05	3e-06	2e-06	4e-06
Mari0garivorans	0.000791	0.000636	9e-06	0	4e-06
Marinicella	2.4e-05	2.2e-05	0	0	2.1e-05
Marinifilum	0.00097	0.00056	9e-06	3.8e-05	0.000757
Marinilabilia	0.00119	0.000741	0	4.2e-05	0.001121
Marinilactibacillus	0.002736	0.002742	0.007828	0.008492	0.002824
Marinimicrobium	4.4e-05	3.3e-05	0.001115	0.009001	5.7e-05
Marininema	0.001817	0.002607	0.001285	0.001034	0.002447
Mariniphaga	0.001914	0.001653	0.000119	6.3e-05	0.002169
Mariniradius	0.00018	0.000113	0	8e-06	0.000146
Marinithermus	5.3e-05	4.9e-05	6e-06	0	2.3e-05
Marinitoga	0.000653	0.000753	0.000225	0.000201	0.000707
Marinobacter	0.002127	0.002525	0.000733	0.000697	0.002848
Marinobacterium	0.00097	0.000948	0.000151	0.000186	0.00071
Marinococcus	0.001084	0.000746	0.005495	0.002735	0.000245
Marinomo0s	0.003238	0.003207	0.000318	5.9e-05	0.00157
Marinospirillum	0.000193	0.000163	7e-06	1.3e-05	0.000292
Marinosulfonomo0s	1.6e-05	9e-06	1.8e-05	3.6e-05	0.000148
Marinovum	3.1e-05	6e-06	0	0	5e-06
Mariprofundus	3.1e-05	5.1e-05	7e-06	6e-06	2.9e-05
Maritalea	5.8e-05	7.6e-05	6e-06	2.9e-05	7.3e-05
Maritimibacter	1.1e-05	1.5e-05	1.5e-05	0	1e-06
Marivirga	0.000224	0.000244	1.8e-05	6.1e-05	0.000329
Marivita	4.7e-05	6.2e-05	3e-06	0	1.3e-05
Marmoricola	0.000269	0.000235	4.6e-05	1.3e-05	0.000225
Marssoni0	1.1e-05	1.2e-05	0	2e-06	1.4e-05
Marsupiomo0s	0	0	0	0	1e-06
Martelella	0.000124	0.000122	4e-05	1e-05	8.4e-05
Marvinbryantia	0.008765	0.007215	0.005043	0.000779	0.005506
Massilia	0.003444	0.003653	0.001889	0.002368	0.003209
Massilibacterium	0.001703	0.001655	8.9e-05	2e-06	0.000795
Massilimaliae	0.014606	0.008923	0.000104	9.6e-05	0.001183
Massilioclostridium	0.015323	0.009431	9.5e-05	0.000189	0.001914
Massiliomicrobiota	0.003811	0.002983	0.000104	0.000595	0.00243
Mastigocladopsis	0.001355	0.000749	0	1.7e-05	2.6e-05
Mastigocladus	0	7e-06	6e-06	4e-06	5e-06
Mastigocoleus	5.1e-05	6.2e-05	3e-06	2.5e-05	0.000113
Mediterranea	0.000948	0.000579	0	5e-05	0.000971
Megamo0s	0.014011	0.013142	0.003297	0.002725	0.013068
Meganema	6.7e-05	5.5e-05	2.4e-05	2e-06	2.9e-05
Megasphaera	0.061975	0.040502	0.004484	0.017396	0.023029
Meiothermus	0.001055	0.000608	4.3e-05	3.4e-05	0.000224
Melaminivora	0.00034	0.000278	3e-06	2.7e-05	0.000377
Melampsora	4.2e-05	2.4e-05	0.00017	1.1e-05	6.2e-05
Melghirimyces	0.00016	0.000156	0.000109	5.9e-05	0.000287
Melioribacter	0.005912	0.002276	0.000289	9.4e-05	0.001109
Melissococcus	0.000553	0.000611	0.002318	0.001212	0.000749
Merdibacter	0.003524	0.002011	0.000295	5.4e-05	0.000238
Mesoaciditoga	0.000793	0.000616	4.6e-05	2.3e-05	0.000204
Mesoflavibacter	0.000133	4e-05	7e-06	4e-06	6.5e-05
Mesonia	0.000469	0.000348	0.000355	6.3e-05	0.000557
Mesoplasma	8.4e-05	0.000107	3.7e-05	3.4e-05	0.000131
Mesorhizobium	0.003762	0.003622	0.001737	0.004511	0.004229
Mesotoga	0.001548	0.001058	0.000334	0.000178	0.000551
Metallibacterium	3.3e-05	2.7e-05	1.2e-05	1.5e-05	0.000101
Metallosphaera	9e-06	4e-06	0	4e-06	2e-05
Metarhizium	0.000249	0.000247	2.8e-05	4.4e-05	0.000236
Methanobacterium	0.002916	0.002732	0.00169	0.001269	0.003799
Methanobrevibacter	0.005792	0.005814	0.001753	0.004303	0.005479
Methanocaldococcus	0.000808	0.000744	0.00112	0.00026	0.000949
Methanocella	0.000442	0.000468	1.8e-05	6.3e-05	0.0005
Methanococcoides	0.002036	0.002317	0.000186	0.000105	0.001906
Methanococcus	0.001566	0.001145	0.00042	0.000589	0.002023
Methanocorpusculum	0.000946	0.000738	2.7e-05	5.6e-05	0.000287
Methanoculleus	0.002931	0.001882	0.000176	6.1e-05	0.001164
Methanofollis	0.002418	0.001077	0.000319	7.7e-05	0.00039
Methanogenium	4.2e-05	4e-06	3e-06	0	6e-05
Methanohalobium	0.000153	0.000153	6.3e-05	6e-06	5e-06
Methanohalophilus	0.000893	0.000241	1e-05	0	0.000172
Methanolacinia	0.000537	0.000309	0.001439	0.000163	0.00027
Methanolinea	0.000313	0.000385	0.000189	2e-06	7.3e-05
Methanolobus	0.003809	0.002907	9.7e-05	0.005713	0.003637
Methanomassiliicoccus	0.002105	0.001429	3.9e-05	0.000211	0.000815
Methanomethylovorans	7.3e-05	4.2e-05	1.3e-05	6e-06	5.9e-05
Methanomicrobium	0.000107	5.6e-05	3.1e-05	8e-06	2e-05
Methanoplanus	0.000202	0.000318	2.5e-05	2.1e-05	0.000436
Methanopyrus	1.1e-05	1e-06	0	2e-06	4e-06
Methanoregula	0.000522	0.000744	0.000632	0.000278	0.00106
Methanosaeta	0.000939	0.001089	0.000631	0.0001	0.000949
Methanosalsum	0.000115	6.4e-05	0.000665	7.5e-05	4.3e-05
Methanosarci0	0.015254	0.016517	0.005396	0.017078	0.010571
Methanosphaera	0.001201	0.001511	1.8e-05	1.1e-05	0.001067
Methanosphaerula	0.001408	0.002182	5.1e-05	0.000421	0.002724
Methanospirillum	0.000882	0.000472	1.9e-05	1e-05	0.000108
Methanothermobacter	0.00028	0.000279	1.6e-05	0.000176	0.000558
Methanothermococcus	0.000118	7.6e-05	0.000145	3.3e-05	0.000132
Methanothermus	6.9e-05	0.000157	0	0	0.000132
Methanotorris	2.9e-05	5.2e-05	1e-06	8e-06	0.000122
Methylacidiphilum	7.8e-05	8.9e-05	5.8e-05	3.1e-05	7.7e-05
Methylibium	0.001457	0.000882	0.000116	3.8e-05	0.000199
Methylobacillus	0.000766	0.000257	1e-05	6e-06	0.000387
Methylobacter	0.001048	0.001197	4.6e-05	0.000861	0.001292
Methylobacterium	0.003993	0.00413	0.001568	0.001684	0.004989
Methylobrevis	9e-06	4e-06	0	8e-06	1.9e-05
Methylocaldum	0.000149	6.4e-05	4.8e-05	1.1e-05	7.9e-05
Methylocapsa	7.1e-05	5.2e-05	3.7e-05	2e-06	7.8e-05
Methyloceanibacter	0.000104	5.3e-05	1.8e-05	1.1e-05	7.7e-05
Methylocella	4.2e-05	5.8e-05	1.6e-05	2e-06	1.3e-05
Methylococcus	4.7e-05	8.2e-05	0.000171	4e-06	1.3e-05
Methylocystis	0.000469	0.000648	2.1e-05	4.6e-05	0.000947
Methyloferula	0.000173	0.000248	0.000188	1.1e-05	0.000114
Methylogaea	4e-06	3e-06	7e-06	0	4e-06
Methyloglobulus	0.000135	0.000108	7e-06	1.7e-05	4.3e-05
Methylohalobius	4e-06	1.3e-05	1e-06	1e-05	1e-06
Methyloligella	1.8e-05	2.7e-05	1e-06	0	1e-06
Methylomarinum	4.7e-05	2.2e-05	1.3e-05	8e-06	5.5e-05
Methylomicrobium	0.001428	0.000967	1.8e-05	7.5e-05	0.00021
Methylomo0s	0.000722	0.000896	0.000244	0.000153	0.000856
Methylophaga	0.002192	0.001373	0.000143	7.1e-05	0.000392
Methylophilus	0.000173	0.000125	2.1e-05	4e-05	0.00025
Methylopila	1.3e-05	1.5e-05	1e-05	2.3e-05	0.000116
Methyloprofundus	0.000149	0.000201	0	0	1e-06
Methylosarci0	3.3e-05	2.5e-05	4.5e-05	6e-06	7.9e-05
Methylosinus	0.000104	8e-05	2.5e-05	2e-06	8.5e-05
Methylotenera	0.001905	0.00128	7.8e-05	0.000113	0.000795
Methyloversatilis	0.000657	0.000709	7.8e-05	0.000901	0.00091
Methylovorus	4.4e-05	5.1e-05	1e-06	0	2.1e-05
Methylovulum	0.000664	0.000278	0.000575	7.5e-05	2e-05
Metopus	2e-06	3e-06	0	0	1e-06
Metschnikowia	0.000118	0.000212	0.001018	0.00026	0.000259
Micavibrio	0.000193	0.000134	4.6e-05	0.000247	0.000307
Microbacterium	0.019272	0.022157	0.004162	0.006668	0.010029
Microbispora	0.000351	0.000496	0.000121	2.1e-05	8e-05
Microbotryum	1.8e-05	1.8e-05	0	2.1e-05	9.9e-05
Microbulbifer	0.000289	0.000254	0.000253	0.00026	0.000337
Microcella	0.000824	0.000683	8.6e-05	0.000511	0.000674
Micrococcus	0.00026	0.000346	0.000167	0.000119	0.000137
Microcoleus	0.000728	0.001209	0.000219	6.1e-05	0.001294
Microcystis	0.000982	0.001197	0.000222	0.000172	0.001477
Microdochium	0.000251	0.000154	4e-06	1.3e-05	0.000248
Microgle0	0	0	0	0	1e-06
Microlu0tus	0.000773	0.000758	0.00145	0.000478	0.000411
Micromo0s	0.000193	0.000137	2.1e-05	4.6e-05	0.000117
Micromonospora	0.003731	0.003601	0.001188	0.00098	0.003054
Microscilla	0.000946	0.000465	9e-06	5.7e-05	0.000553
Microsporum	9.3e-05	2.7e-05	0	0	4e-06
Microterricola	3.3e-05	8.6e-05	5.1e-05	4e-06	4.4e-05
Microtetraspora	0.000362	0.000408	8.6e-05	0.000245	0.000414
Microvirga	0.000755	0.000714	0.001719	0.004408	0.000468
Microvirgula	5.6e-05	0.0001	3e-06	0	4e-05
Millerozyma	5.8e-05	2.8e-05	1.5e-05	4e-06	3e-06
Millionella	0.001392	0.00112	1.6e-05	6.9e-05	0.001465
Millisia	6.4e-05	7e-05	3.3e-05	6e-06	8e-06
Minicystis	0.000195	0.000146	2.5e-05	4e-06	0.000108
Mitosporidium	6.7e-05	5.8e-05	8.9e-05	4e-06	1.8e-05
Mitsuaria	0.000244	0.000159	1.2e-05	4e-06	7.5e-05
Mitsuokella	0.010473	0.006251	0.000134	0.002094	0.006464
Mixia	2.4e-05	3e-06	3.3e-05	1e-05	3e-06
Mobilibacterium	0.002683	0.002357	0.000119	0.000568	0.001191
Mobilicoccus	0.000175	0.000261	2.4e-05	6.3e-05	0.000158
Mobiluncus	0.001022	0.001142	0.000103	0.000205	0.000308
Modestobacter	0.000731	0.000716	0.000391	0.000442	0.00029
Moellerella	0.001312	0.001459	6.1e-05	0.000834	0.002538
Moelleriella	2e-06	3e-06	7e-06	0	3e-06
Moesziomyces	7e-06	3.6e-05	6e-06	0	3e-06
Mogibacterium	0.006636	0.005475	3.9e-05	6.7e-05	0.00063
Moheibacter	0.00097	0.000648	3e-06	5.9e-05	0.001095
Mo0shia	5.8e-05	4.5e-05	6e-06	2.7e-05	7.2e-05
Moniliophthora	2.2e-05	2.5e-05	0.000191	7.7e-05	9.9e-05
Monomastix	0	0	0	0	1e-06
Monoraphidium	0.000129	0.000172	1.3e-05	6e-06	3.3e-05
Monosiga	4.4e-05	5.3e-05	1e-06	2e-06	1.3e-05
Moorea	0.000158	0.000138	5.7e-05	1.1e-05	0.000108
Moorella	0.007848	0.006575	0.000543	0.001204	0.004641
Moraxella	0.003897	0.003534	0.00186	0.005816	0.004478
Morganella	6.7e-05	0.000114	0.000155	4.8e-05	7e-05
Moritella	0.000153	7.1e-05	0.000224	4.4e-05	0.000148
Mortierella	0.000389	0.000278	9.2e-05	0.000457	0.000631
Motiliproteus	0.000271	0.000211	0.000619	7.1e-05	0.000241
Mucilaginibacter	0.01867	0.013345	0.000903	0.001935	0.020415
Mucinivorans	0.001326	0.000759	4e-06	4e-05	0.001235
Mucispirillum	0.000726	0.000539	9.5e-05	7.1e-05	0.000231
Mucor	0.002112	0.002408	0.003798	0.003106	0.003853
Mumia	4e-05	5.1e-05	1.5e-05	0	5e-06
Murdochiella	0.003085	0.002062	0.000155	2.9e-05	0.000366
Muribacter	0.0002	0.000193	7e-06	1.7e-05	0.00029
Muricauda	0.002014	0.00146	5.7e-05	0.000184	0.002548
Myce0	8.2e-05	8.6e-05	1.9e-05	8.8e-05	2.9e-05
Mycetocola	0.000851	0.000826	0.000435	0.000553	0.000645
Mycobacterium	0.035737	0.036325	0.02485	0.03608	0.021528
Mycoplasma	0.003942	0.004141	0.001857	0.000819	0.003374
Mycosphaerella	0.000422	0.000241	1e-06	1.7e-05	0.00042
Myroides	0.004781	0.003928	0.000206	0.000425	0.005068
Myxococcus	0.000842	0.000872	6e-05	0.000105	0.000953
Myxosarci0	0.000169	0.000218	4e-06	1.9e-05	0.000334
0dsonia	4e-06	4e-06	0	2e-06	9e-06
0egleria	4e-05	2.1e-05	4e-06	1e-05	3.5e-05
0ematelia	1.8e-05	5.1e-05	6e-06	2e-06	4e-06
0fulsella	0.000315	0.000177	0.000471	7.5e-05	0.000344
0kamurella	0.00032	0.000481	4.3e-05	2.5e-05	8e-05
0kaseomyces	8.9e-05	4.5e-05	3e-06	0	5e-06
0nnizzia	2e-06	1.2e-05	8.2e-05	1.7e-05	3e-06
0nnochloropsis	0.000251	0.000419	2.1e-05	0.000469	0.000526
0nnocystis	0.000169	0.000177	0.000146	1e-05	0.00016
0noarchaeum	0	0	0	0	1e-06
0tra0erobius	0.00179	0.001124	6.7e-05	8.4e-05	0.000484
0trialba	0.000102	7.4e-05	6e-06	3.4e-05	0.000368
0tribacillus	0.00028	0.000296	0.000405	0.000762	0.000197
0trinema	1.3e-05	2.7e-05	3e-06	0	1.6e-05
0tronincola	0.008201	0.010648	0.000987	0.002109	0.010952
0tronobacterium	4.7e-05	9.5e-05	0	0	1e-06
0tronococcus	9e-06	1e-05	1e-06	0	8e-06
0tronohydrobacter	0	3e-06	1e-06	2e-06	5e-06
0tronomo0s	4.9e-05	1.9e-05	7e-06	0	3e-05
0tronorubrum	0.000555	0.000498	4e-06	8.8e-05	0.000504
0umovozyma	0.000122	7.7e-05	9e-06	1e-05	0.000316
0utella	0	0	1.3e-05	0	1e-06
0utilia	1.3e-05	2.2e-05	8.5e-05	4e-06	2.5e-05
Ndongobacter	0.000637	0.000426	3.4e-05	0.000144	0.000259
Necropsobacter	5.3e-05	4.6e-05	0.000116	1.3e-05	3.5e-05
Negativibacillus	0.002776	0.00179	7e-06	9e-05	0.000146
Negativicoccus	0.000173	0.000202	0.000151	2.1e-05	0.000136
Neglecta	0.074593	0.04433	0.00023	0.000549	0.005941
Neisseria	0.002521	0.001419	0.001673	0.000264	0.00085
Nematocida	8.2e-05	7e-05	0	8e-06	0.000151
Neoasaia	9.3e-05	0.000128	0.000556	3.4e-05	0.000124
Neocallimastix	0.000811	0.000911	0.000338	0.000702	0.000728
Neochlamydia	0.000415	0.000239	6e-06	8e-06	7.8e-05
Neofamilia	0.001865	0.001722	3e-05	0.000911	0.002404
Neofusicoccum	2e-06	1e-06	3e-06	0	5e-06
Neokomagataea	7e-06	7e-06	0.000148	1.3e-05	5.8e-05
Neolecta	1.3e-05	1e-06	1e-06	6e-06	5e-06
Neolentinus	8e-05	0.000147	7e-06	1.3e-05	1.5e-05
Neomicrococcus	8.2e-05	0.000169	1.8e-05	6e-06	1.8e-05
Neonectria	4.4e-05	2.2e-05	9e-06	0	9e-06
Neorhizobium	0.000591	0.000616	4e-06	1e-05	9.1e-05
Neorickettsia	5.3e-05	0.000114	1.9e-05	4.6e-05	0.000148
Neospora	0.000111	0.000223	3e-06	4e-06	2.6e-05
Neosynechococcus	2e-06	1e-06	1e-06	0	5e-06
Neptuniibacter	3.1e-05	8.3e-05	1.6e-05	2e-06	1.1e-05
Neptunomo0s	0.000326	0.000489	0.000318	0.000291	0.000702
Nereida	2.4e-05	3.9e-05	0	0	6.3e-05
Nesiotobacter	0.001017	0.001292	8.8e-05	0.000513	0.002107
Nesterenkonia	0.00042	0.000469	0.000146	0.00018	0.00026
Neurospora	2e-05	1.9e-05	9e-06	1.3e-05	2.5e-05
Nevskia	0.0001	6.7e-05	1.2e-05	4e-06	0.000112
Niabella	0.008437	0.00585	9.7e-05	0.000662	0.009144
Niameybacter	0.009993	0.006812	0.002036	0.001081	0.003973
Niastella	0.003533	0.003531	0.000804	0.000241	0.004502
Nisaea	2e-05	3.3e-05	4e-05	4e-06	5e-06
Nissabacter	4.2e-05	6.4e-05	1.2e-05	3.1e-05	3e-06
Nitratifractor	0.001042	0.000755	1e-06	1.5e-05	0.000147
Nitratireductor	0.000207	0.000193	2.8e-05	6.7e-05	0.000141
Nitratiruptor	0.000386	0.000236	0.001553	0.00017	0.000218
Nitriliruptor	0.00032	0.000255	1.2e-05	6.7e-05	0.000124
Nitrincola	0.000819	0.00037	2.7e-05	1e-05	2.8e-05
Nitritalea	0.000195	8e-05	3e-05	2e-06	0.000117
Nitrobacter	0.002567	0.003807	0.000165	6e-06	5.8e-05
Nitrococcus	0.000124	0.0001	4e-06	1.1e-05	9.1e-05
Nitrolancea	0.000535	0.000325	1e-05	1e-05	9.3e-05
Nitrosococcus	0.000195	0.000192	0.000365	3.6e-05	0.000396
Nitrosomo0s	0.001634	0.001139	0.000361	0.000232	0.002155
Nitrosopumilus	6.2e-05	5.2e-05	2.1e-05	1.5e-05	2.9e-05
Nitrososphaera	0.000409	0.000181	4.2e-05	1.7e-05	0.000256
Nitrosospira	0.000273	0.000205	0.001029	0.000105	0.00017
Nitrosovibrio	8.7e-05	4.6e-05	4e-06	0	1.5e-05
Nitrospi0	0.000107	0.000105	0.000304	2.1e-05	0.000297
Nitrospira	0.002814	0.002047	0.000277	0.001156	0.003214
Nitrospirillum	4e-05	3.7e-05	3e-06	0	1.4e-05
Niveispirillum	2e-05	1.3e-05	8.5e-05	2e-06	5e-06
Nocardia	0.009674	0.008446	0.001371	0.001703	0.003532
Nocardioides	0.003746	0.004234	0.002097	0.00521	0.004856
Nocardiopsis	0.003982	0.004219	0.000726	0.001011	0.002663
Nodosilinea	0.000115	0.000137	3e-06	2e-06	2.3e-05
Nodularia	0.001137	0.001435	0.00179	0.001053	0.001939
Nonlabens	0.002554	0.001282	9e-06	0.000147	0.001306
Nonomuraea	0.001974	0.001788	0.000252	0.001541	0.002301
Nosema	0.000329	0.0003	0.000821	0.002553	0.00015
Nosocomiicoccus	0.002363	0.002129	1.8e-05	2.1e-05	0.001441
Nostoc	0.003824	0.002873	0.000273	0.000226	0.00203
Novibacillus	0.001008	0.00098	0.00011	4.2e-05	0.000436
Noviherbaspirillum	0.000431	0.000201	3e-06	1e-05	3.3e-05
Novispirillum	8.9e-05	0.000165	2.4e-05	2.1e-05	0.000253
Novosphingobium	0.003789	0.003177	0.001331	0.002065	0.00389
Numidum	0.001788	0.002966	4.3e-05	6.5e-05	0.002834
Obba	0.001332	0.000324	8.6e-05	4e-05	3.8e-05
Obesumbacterium	2e-06	3e-06	0.000118	2e-06	3e-06
Oblitimo0s	9.1e-05	0.000147	2.7e-05	1e-05	1.3e-05
Occidentia	9e-06	1.6e-05	4e-06	0	5e-06
Oceanibacterium	2.4e-05	4.2e-05	1e-05	2e-06	5e-06
Oceanibaculum	0.000289	8.9e-05	5.2e-05	2e-06	8.3e-05
Oceanibulbus	1.8e-05	4.3e-05	0	0	5.7e-05
Oceanicaulis	5.3e-05	0.000102	7e-06	2e-06	4.7e-05
Oceanicoccus	2e-06	3e-06	0	4e-06	3e-06
Oceanicola	0.000799	0.00051	0.000465	6.7e-05	5.4e-05
Oceaniovalibus	9e-06	3e-06	6e-06	1.3e-05	5e-06
Oceanisphaera	9e-06	1.6e-05	8.6e-05	1.1e-05	2.9e-05
Oceanithermus	0.00328	0.001722	6e-06	0	1.5e-05
Oceanivirga	0.000593	0.000744	1.9e-05	0.000193	0.001003
Oceanobacillus	0.0129	0.01298	0.006118	0.004444	0.016968
Oceanobacter	0.002261	0.001147	1e-06	0	1.4e-05
Oceanococcus	7e-06	1e-05	1e-06	6e-06	1.9e-05
Oceanospirillum	6.4e-05	7.9e-05	0.000203	1.9e-05	3.4e-05
Ochrobactrum	0.000844	0.000799	0.0002	0.0001	0.000725
Ochrovirga	0.00155	0.000963	7e-06	7.8e-05	0.001509
Octadecabacter	7.1e-05	1e-05	0.003257	0.00115	5.3e-05
Odontella	2e-06	1e-06	1e-06	0	4e-06
Odoribacter	0.009403	0.00676	0.000133	0.00057	0.011489
Oenococcus	0.017775	0.018265	0.077002	0.042049	0.006174
Oerskovia	0.000462	0.000504	0.000121	0.000381	0.000703
Ogataea	2e-05	3.1e-05	2.2e-05	4e-06	8e-06
Ohtaekwangia	0.000742	0.000398	3e-06	7.7e-05	0.000796
Oidiodendron	0.000411	0.00025	8.6e-05	2.1e-05	0.000438
Okibacterium	0.000571	0.001012	0.000513	0.004012	0.001627
Olegusella	0.002991	0.004535	1e-06	2e-06	4.4e-05
Oleiagrimo0s	0.000282	0.000192	1e-05	0	3.3e-05
Oleibacter	0.000124	8.5e-05	0.0003	2.9e-05	0.00066
Oleiphilus	0.000138	0.000113	4.6e-05	1.5e-05	0.000128
Oleispira	4e-06	7e-06	0	0	3e-06
Oligella	0.000484	0.000406	0.000268	1.1e-05	2.4e-05
Oligotropha	0.000153	9.7e-05	3e-06	1.5e-05	0.000223
Olivibacter	0.000593	0.000319	1.9e-05	3.6e-05	0.00042
Olleya	2.4e-05	7e-06	1e-06	6e-06	1.1e-05
Olsenella	0.193456	0.302336	0.001467	0.004582	0.016268
Ophiocordyceps	2.9e-05	3.1e-05	1e-05	5.7e-05	3.4e-05
Ophiostoma	9e-06	6e-06	1e-06	2e-06	3e-06
Opitutus	0.000426	0.000315	3.3e-05	1.9e-05	0.000251
Orenia	0.005516	0.007589	0.002788	0.002151	0.009573
Oribacterium	0.035852	0.022877	0.003379	0.009214	0.01003
Orientia	0.000653	0.000697	6e-06	7.1e-05	0.00025
Or0tilinea	0.000875	0.001026	0.002352	0.000457	0.000998
Ornithinibacillus	0.00282	0.002515	0.000938	0.00044	0.002409
Ornithinimicrobium	0.000191	0.000163	5.7e-05	0.000243	0.000269
Ornithobacterium	0.000469	0.000288	1.8e-05	1.1e-05	0.000444
Orrella	4.9e-05	9.5e-05	7.3e-05	6.3e-05	4e-06
Oscillatoria	0.000358	0.000379	3.7e-05	4.2e-05	0.000795
Oscillibacter	0.187344	0.134994	0.004323	0.012823	0.017744
Oscillochloris	0.000195	0.000331	1.5e-05	4e-06	0.000385
Ostreobium	0	1e-06	0	0	1e-06
Ostreococcus	0.000118	0.00015	4e-06	8e-06	3.3e-05
Ottowia	4e-05	3.3e-05	2.1e-05	4.2e-05	1.1e-05
Owenweeksia	0.000648	0.000573	4e-06	2.3e-05	0.000479
Oxalobacter	0.000415	0.000357	2.8e-05	6.5e-05	0.000192
Oxobacter	0.012592	0.016056	0.006075	0.003279	0.019306
Oxytricha	0.000122	0.000189	2.7e-05	2e-06	1.4e-05
Pachysolen	7.3e-05	8.9e-05	3.7e-05	1.7e-05	0.000155
Pacificibacter	0.000675	0.001081	1e-05	0.000287	0.001437
Pacificimo0s	9e-06	2.2e-05	1e-05	2e-06	5e-06
Pae0rthrobacter	0.00012	9.1e-05	0.000177	3.3e-05	4.3e-05
Paenibacillus	0.2686	0.274794	0.091624	0.091179	0.272044
Paeniclostridium	0.011728	0.011604	0.00891	0.005535	0.018076
Paeniglutamicibacter	0.000231	0.000166	3.9e-05	2.1e-05	4.3e-05
Paenirhodobacter	3.6e-05	1.3e-05	7.9e-05	0	5e-06
Paenisporosarci0	0.003131	0.004924	0.00138	0.000239	0.00361
Pajaroellobacter	2.9e-05	3.9e-05	0	4e-06	6.8e-05
Palaeococcus	0.000682	0.000312	0.000316	4.4e-05	7.8e-05
Palleronia	0.000551	0.000511	9e-06	0	3e-06
Palmaria	0	1e-06	3e-06	0	5e-06
Paludibacter	0.010471	0.006615	0.000133	0.000635	0.010834
Paludibacterium	0.000464	0.000755	1.9e-05	5e-05	0.000808
Paludisphaera	4.2e-05	6e-06	1.5e-05	1.3e-05	2.8e-05
Pandoraea	0.002074	0.001447	0.000189	1.9e-05	0.000952
Pannonibacter	0.000178	0.00015	0.000276	2.7e-05	2.4e-05
Pantoea	0.006709	0.013705	0.006511	0.003189	0.002737
Papillibacter	0.027096	0.015997	0.000605	0.000216	0.002381
Parabacteroides	0.088804	0.061848	0.00192	0.004421	0.089145
Paraburkholderia	0.002982	0.002389	0.000622	0.000618	0.001694
Parachlamydia	8.4e-05	6.5e-05	7.6e-05	1.5e-05	3.1e-05
Paraclostridium	0.005712	0.006077	0.002099	0.002019	0.007151
Paracoccidioides	6.7e-05	1.2e-05	2.4e-05	0	7e-05
Paracoccus	0.001663	0.0012	0.001297	0.001187	0.001341
Parafilimo0s	0.000724	0.000692	3e-06	0.000134	0.000616
Parageobacillus	0.003624	0.003766	0.000595	0.000984	0.004068
Paraglaciecola	0.000213	0.00027	0.000422	4.6e-05	7.7e-05
Paraliobacillus	0.00127	0.001104	0.000461	0.00022	0.000992
Paramaledivibacter	0.005221	0.00497	0.001652	0.00271	0.010743
Paramecium	6.2e-05	0.000116	2.2e-05	6e-06	0.000112
Paramesorhizobium	5.3e-05	5.5e-05	1e-06	4e-06	1.3e-05
Paraoerskovia	0.000424	0.000361	2.4e-05	6e-06	6e-06
Parapedobacter	0.008019	0.004416	8.3e-05	0.000341	0.006811
Paraphaeosphaeria	0.000184	0.000131	3e-06	1.3e-05	0.000174
Paraprevotella	0.016658	0.011462	6.4e-05	0.001386	0.020409
Pararhizobium	2.7e-05	2.8e-05	1e-06	0	1e-06
Pararhodospirillum	0.000222	0.000255	0.000319	5.6e-05	0.000239
Parasaccharibacter	2e-06	1e-06	1e-06	0	1e-06
Parascardovia	0.011242	0.009782	0.000449	0.002073	0.002244
Parasitella	9e-06	4e-06	1.5e-05	2e-06	5e-06
Parasporobacterium	0.006276	0.004131	0.003463	0.00071	0.002782
Parastagonospora	0.000797	0.000735	6e-06	2e-06	8e-06
Parasutterella	4e-05	1.2e-05	8.2e-05	2e-06	4.7e-05
Parengyodontium	0	0	0	0	3e-06
Parvibaculum	0.000164	0.000218	3e-06	3.3e-05	0.000145
Parvimo0s	0.002527	0.002662	0.000936	0.001146	0.004478
Parvularcula	0.000602	0.000569	1e-06	8e-05	0.000416
Pasteurella	0.000802	0.000624	0.000128	0.000385	0.001181
Patulibacter	0.001157	0.001243	4.2e-05	3.8e-05	0.001352
Paucimo0s	0	0	0	5e-05	1e-06
Paucisalibacillus	0.001717	0.001998	0.000459	0.000775	0.003547
Paulinella	1.1e-05	4e-06	3e-06	4e-06	8.7e-05
Pavlova	2e-06	0	0	0	3e-06
Paxillus	9e-06	6e-06	3e-06	0	5e-06
Pectobacterium	0.002907	0.002014	0.00034	0.000595	0.000841
Pediococcus	0.037602	0.041374	0.123665	0.166023	0.029393
Pedobacter	0.026349	0.018801	0.000939	0.00267	0.027047
Pedosphaera	0.000173	0.000251	0.003019	0.001005	0.000331
Pelagibaca	0.000338	0.000556	2.7e-05	2e-06	0.000813
Pelagibacterium	0.000795	0.000309	1.9e-05	1e-05	4.5e-05
Pelagicola	0	3e-06	7e-06	0	3e-06
Pelagirhabdus	0.000982	0.000677	4.9e-05	0.000348	0.000744
Pelistega	0.000258	0.000138	4e-06	0	3.8e-05
Pelobacter	0.001932	0.001708	0.001747	0.000222	0.000571
Pelodictyon	0.001357	0.002114	0.000426	0.000322	0.003019
Pelomo0s	0.000446	0.000425	1.5e-05	2.3e-05	0.000229
Pelosinus	0.024737	0.024336	0.00768	0.01389	0.050815
Pelotomaculum	0.004824	0.004234	0.00116	0.000251	0.002048
Peltigera	4e-06	2.5e-05	0	0	1e-06
Penicilliopsis	7e-06	1.6e-05	6e-06	0	6e-06
Penicillium	0.003842	0.002699	0.000578	0.000953	0.003188
Peniophora	0.000153	9.8e-05	0.000471	6.1e-05	8.8e-05
Peptoa0erobacter	0.022305	0.019548	0.032201	0.108167	0.007239
Peptoclostridium	0.011646	0.00847	0.002849	0.004245	0.010748
Peptococcus	0.003447	0.002696	0.000206	3.8e-05	0.000987
Peptoniphilus	0.019654	0.0149	0.005015	0.004322	0.012459
Peptostreptococcus	0.014042	0.009993	0.001728	0.001501	0.008321
Perkinsus	0.000642	0.000501	0.00093	0.00258	0.000202
Perlucidibaca	3.3e-05	1.3e-05	2.2e-05	0	9e-06
Persephonella	0.000857	0.000651	3.1e-05	5.6e-05	0.000607
Persicobacter	0.001783	0.000906	9.5e-05	9.8e-05	0.001021
Pestalotiopsis	2.2e-05	1.9e-05	1.9e-05	2e-06	8e-06
Petrimo0s	0.000402	0.000306	1.8e-05	2.7e-05	0.00049
Petrotoga	0.001073	0.001108	0.00023	0.000107	0.000504
Phaeobacter	5.6e-05	9.4e-05	1.3e-05	4.4e-05	3.4e-05
Phaeodactylibacter	0.001317	0.000493	2.7e-05	2.3e-05	0.000405
Phaeodactylum	0.000178	9.5e-05	9e-06	0	0.000177
Phaeomoniella	4.7e-05	2.5e-05	1e-06	1e-05	2.1e-05
Phaeospirillum	0.000915	0.001558	4.3e-05	8.8e-05	0.001407
Phanerochaete	1.3e-05	0.000126	0	1e-05	6e-06
Phascolarctobacterium	0.015643	0.010229	0.000689	0.001487	0.005116
Phaseolibacter	2e-06	1.9e-05	1.6e-05	6e-06	1e-06
Phenylobacterium	0.002147	0.002966	3.6e-05	4.4e-05	0.000259
Phialocephala	4.2e-05	3.9e-05	7.2e-05	2.7e-05	4.1e-05
Phialophora	1.3e-05	1.5e-05	7e-06	6e-06	1.9e-05
Phlebia	7e-06	6e-06	6e-06	0	1e-06
Phlebiopsis	0.0001	0.00019	7e-06	6e-06	5e-06
Phocaeicola	0.000291	0.000154	1e-06	1.7e-05	0.000194
Phocea	0.016249	0.010542	3.4e-05	5.7e-05	0.000933
Phoenicibacter	0.001683	0.001188	2.7e-05	0.00022	0.001045
Phormidesmis	0.000671	0.000391	2.7e-05	3.1e-05	0.000392
Phormidium	0.000369	0.000333	0.000343	0.000107	0.000337
Photobacterium	0.001597	0.00142	0.001673	0.000235	0.001624
Photorhabdus	0.002763	0.001212	0.000331	0.000268	0.000562
Phycicoccus	0.001992	0.001518	0.000127	0.001192	0.001555
Phycisphaera	2.7e-05	8.9e-05	4e-06	2e-06	1.4e-05
Phycomyces	7e-06	1.2e-05	1.3e-05	4e-06	1.4e-05
Phyllobacterium	4.9e-05	3.4e-05	4.5e-05	1.5e-05	6.7e-05
Phytomo0s	1.6e-05	3e-05	6.4e-05	1.5e-05	1.1e-05
Phytophthora	0.000411	0.00046	2.4e-05	8.8e-05	0.000205
Pichia	8.2e-05	3.6e-05	0.000482	5.4e-05	2.8e-05
Picocystis	2e-06	3e-06	0	0	1e-06
Picrophilus	1.6e-05	5.2e-05	1e-06	1.3e-05	2.5e-05
Pilibacter	0.001259	0.000709	0.017352	0.002628	0.000489
Piloderma	0.000111	6.7e-05	4e-06	1.7e-05	0.000103
Pimelobacter	0.000144	8e-05	1.3e-05	0.000138	0.000124
Pirellula	0.000338	0.000285	0.000215	2.3e-05	0.000168
Piromyces	0.000164	0.000149	8.2e-05	0.000113	0.000798
Piscibacillus	9.5e-05	8.6e-05	3.6e-05	2.5e-05	0.000241
Piscicoccus	4.7e-05	8.2e-05	5.1e-05	1e-05	1.4e-05
Pisciglobus	7.6e-05	3.1e-05	0.000343	8.2e-05	3.1e-05
Piscirickettsia	0.000449	0.000293	3e-06	4e-05	0.000431
Pisolithus	0.000193	0.000107	2.1e-05	6e-06	6e-05
Planctomicrobium	0.000195	0.000138	1.5e-05	4e-06	4.9e-05
Planctomyces	0.000195	0.000334	3.6e-05	0	7.2e-05
Planctopirus	0.000107	0.000163	0	0	5.5e-05
Planifilum	0.000657	0.000587	0.000908	0.002685	0.000456
Planktomari0	7e-06	0	1.6e-05	0	1.1e-05
Planktotalea	0.000109	3.4e-05	3e-06	0	1.3e-05
Planktothricoides	9.5e-05	4.3e-05	4.8e-05	8.4e-05	0.000142
Planktothrix	0.002203	0.003165	0.000212	0.000614	0.004048
Planobispora	5.8e-05	7.1e-05	9.5e-05	8e-06	1.5e-05
Planococcus	0.004088	0.003139	0.003603	0.002404	0.002409
Planomicrobium	0.000631	0.000383	0.000255	5.6e-05	0.000596
Planomonospora	7.8e-05	4.8e-05	1e-05	8e-06	1.5e-05
Plantibacter	0.001104	0.001071	0.000368	0.001169	0.00137
Plasmodiophora	2e-06	7e-06	1e-06	2e-06	5e-06
Plasmodium	0.001832	0.001615	0.002114	0.00076	0.002687
Plasmopara	2e-06	3.4e-05	9e-06	8e-06	5e-06
Pleomorphobacterium	2.7e-05	4.8e-05	6e-06	0	6e-06
Pleomorphomo0s	0.000262	0.000388	2.1e-05	1.9e-05	0.000133
Plesiocystis	2.7e-05	1.5e-05	9e-06	4e-06	5e-06
Plesiomo0s	0.000115	0.0001	0.000632	0.000117	0.000122
Pleurocapsa	0.00099	0.000593	1.5e-05	1e-05	4.5e-05
Pleurotus	0.000109	0.0001	4e-06	6e-06	0.000174
Plicaturopsis	1.6e-05	1.9e-05	3e-06	1.9e-05	4e-06
Pluralibacter	0.000224	0.001144	0.000121	0.000308	6.4e-05
Pneumocystis	7.1e-05	2.7e-05	4e-06	0	6e-06
Pochonia	7e-06	1e-05	1e-05	4e-06	4e-06
Podospora	0.000424	0.000315	1e-06	0.000477	0.001119
Polaribacter	0.002245	0.001829	0.000559	0.000612	0.001754
Polaromo0s	0.001004	0.000949	0.000136	0.000249	0.000972
Polycephalomyces	0	1e-06	0	0	4e-06
Polycyclovorans	9e-06	1e-06	3e-06	2e-06	1e-06
Polymorphum	5.1e-05	5.2e-05	0.000623	5.4e-05	5e-06
Polynucleobacter	0.000431	0.000514	0.00017	5.4e-05	9.8e-05
Polysphondylium	0.000191	9.2e-05	0.000179	0.00045	7.7e-05
Pontibaca	4.7e-05	0.000105	5.4e-05	9e-05	0.000225
Pontibacillus	0.004935	0.004771	0.00312	0.00084	0.003496
Pontibacter	0.001956	0.001316	0.000204	0.000523	0.001989
Ponticaulis	0.000171	0.000178	9e-06	2e-06	5.5e-05
Porphyra	0.000171	0.00012	0.000137	2.5e-05	3.5e-05
Porphyridium	0	1e-06	1e-06	2e-06	3e-06
Porphyrobacter	0.000369	0.000152	0.000161	4e-06	7.8e-05
Porphyromo0s	0.02919	0.018298	0.000538	0.001991	0.027508
Porticoccus	1.1e-05	1.2e-05	0	0	4e-06
Poseidonocella	4.4e-05	1.8e-05	0.000113	1.3e-05	4e-05
Postia	8.7e-05	4.6e-05	0	1.7e-05	3.5e-05
Pragia	0.000675	0.00042	3e-05	2.7e-05	0.000559
Prauserella	0.000477	0.000499	2.8e-05	0.000461	0.000519
Prevotellamassilia	0.001346	0.000933	4e-06	5.9e-05	0.001451
Pricia	0.000115	6.7e-05	9e-06	1.1e-05	0.000119
Prochlorococcus	0.001699	0.002048	0.00058	0.001263	0.000637
Prochlorothrix	6.2e-05	4.9e-05	0.000577	1.3e-05	2.5e-05
Prolixibacter	0.004808	0.003418	1.8e-05	0.000302	0.005529
Promicromonospora	0.000504	0.000695	4.5e-05	0.000283	0.000415
Propionibacterium	0.006152	0.007971	0.00068	0.00555	0.007112
Propionicicella	0.000295	0.00048	6.3e-05	0.000176	0.000185
Propionimicrobium	0.000529	0.00066	0.00013	9.6e-05	0.000269
Propionispira	0.014719	0.013174	0.002433	0.00262	0.01389
Propionispora	0.022656	0.023549	0.008731	0.009993	0.033881
Propionivibrio	0.000673	0.000876	2.7e-05	2.5e-05	0.00083
Prosthecobacter	0.00044	0.00022	2.5e-05	3.3e-05	3.9e-05
Prosthecochloris	0.000118	0.0001	0.000122	1.1e-05	0.000108
Prosthecomicrobium	0.000202	0.000128	2.7e-05	0	1.5e-05
Proteiniborus	0.008348	0.007687	0.003958	0.002197	0.007762
Proteiniclasticum	0.006482	0.006756	0.000562	0.001177	0.006626
Proteiniphilum	0.003931	0.002384	0.000113	0.000245	0.004084
Proteocatella	0.00183	0.002149	0.0003	0.000842	0.002306
Proteus	0.00036	0.000245	0.000556	0.000136	0.000253
Protomyces	4.4e-05	3.6e-05	1e-06	2e-06	4.8e-05
Provencibacterium	0.022352	0.013644	0.001248	0.000197	0.001221
Providencia	0.000675	0.001252	0.054417	0.000469	0.001152
Pseudacidovorax	0.000744	0.000373	2.4e-05	4e-05	0.000474
Pseudaminobacter	1.3e-05	4e-06	6e-06	2e-06	6e-06
Pseuda0bae0	0.001013	0.000801	0.002364	0.00271	0.000739
Pseudarcicella	0.000706	0.000444	7e-06	3.8e-05	0.000748
Pseudarthrobacter	0.000937	0.000848	8.6e-05	0.000681	0.001188
Pseudendoclonium	0	0	0	0	1e-06
Pseudo-nitzschia	0.000111	5.3e-05	0	1e-05	0.000119
Pseudoalteromo0s	0.004328	0.005355	0.003169	0.001277	0.007179
Pseudobacteriovorax	0.000142	0.000177	9e-06	2e-06	1.6e-05
Pseudobacteroides	0.016394	0.017885	0.00064	0.002752	0.020003
Pseudobutyrivibrio	0.016816	0.011062	0.003221	0.009801	0.006655
Pseudocercospora	0.000102	5.2e-05	0.00042	4.8e-05	3.8e-05
Pseudochrobactrum	0.000242	0.000138	1.6e-05	4.4e-05	0.000251
Pseudoclavibacter	0.002203	0.002304	0.015029	0.00217	0.002284
Pseudocohnilembus	0.000109	9.8e-05	6e-06	3.6e-05	0.000152
Pseudodonghicola	2e-05	7e-06	5.2e-05	6e-06	0.000135
Pseudoduganella	1.1e-05	3e-06	7e-06	2e-06	3e-06
Pseudoflavonifractor	0.01603	0.011419	0.003178	0.000377	0.002318
Pseudoglutamicibacter	0	0	0	0	1e-06
Pseudogulbenkiania	0.000919	0.000282	2.5e-05	1.1e-05	4e-05
Pseudogymnoascus	0.000544	0.00053	0.000177	0.000182	0.000779
Pseudohaliea	2.2e-05	1.6e-05	2.5e-05	4e-06	1.6e-05
Pseudohongiella	0.00076	0.00048	0.00011	8e-06	3e-05
Pseudolabrys	0.000187	0.000162	0	1.1e-05	9.8e-05
Pseudoloma	7e-06	4e-06	0	0	5e-06
Pseudomassariella	0.000542	0.00055	3.6e-05	2e-06	2.4e-05
Pseudomo0s	0.037538	0.026041	0.054297	0.054949	0.025608
Pseudonocardia	0.004106	0.00317	0.000535	0.000411	0.001848
Pseudooceanicola	0.000409	0.000349	1.8e-05	0.000199	0.000309
Pseudooctadecabacter	0	0	0	0	1e-06
Pseudopedobacter	0.002414	0.001083	1.8e-05	5.2e-05	0.001165
Pseudopelagicola	1.8e-05	1.2e-05	0	2e-06	5e-06
Pseudophaeobacter	1.3e-05	2.8e-05	0	2e-06	3e-06
Pseudopropionibacterium	0.000302	0.000333	3.3e-05	0.000249	0.00035
Pseudoramibacter	0.012943	0.007115	0.000197	0.000557	0.00196
Pseudorhizobium	0	0	3e-06	6e-06	1e-06
Pseudorhodobacter	6.9e-05	0.000104	6.3e-05	2e-06	5e-06
Pseudorhodoferax	0.001141	0.001098	2.4e-05	5.7e-05	0.00108
Pseudorhodoplanes	7e-06	1.6e-05	3.1e-05	4e-06	6e-06
Pseudoruegeria	0.000151	0.000166	6e-06	4e-05	0.000224
Pseudoscardovia	0.000155	0.000147	0	0.000132	0.00017
Pseudosphingobacterium	0.000937	0.000714	3.7e-05	5.7e-05	0.001191
Pseudospirillum	0	1e-06	5.5e-05	0	4e-06
Pseudothermotoga	0.000811	0.000716	0.001726	0.000352	0.000773
Pseudovibrio	0.000942	0.001196	0.000106	0.000235	0.001573
Pseudoxanthobacter	0.000302	0.000267	5.1e-05	6e-06	1.6e-05
Pseudoxanthomo0s	0.002019	0.001373	0.000291	3.3e-05	0.000108
Pseudozobellia	0.000833	0.000649	7e-06	0.00017	0.001279
Pseudozyma	1.6e-05	2.7e-05	0	0	1.4e-05
Psychrilyobacter	0.002994	0.002323	0.000541	0.00022	0.002125
Psychrobacillus	0.00179	0.00152	0.001756	0.001265	0.002494
Psychrobacter	0.001754	0.001031	0.00253	0.000624	0.001394
Psychroflexus	0.001221	0.000896	0.00025	0.000785	0.001808
Psychromo0s	0.001577	0.001517	0.001389	0.00035	0.000598
Psychroserpens	8.4e-05	3.6e-05	0.000377	4e-05	6e-05
Puccinia	0.000446	0.000172	0.000106	7.5e-05	4e-05
Punctularia	1.3e-05	1.6e-05	7e-06	2e-06	9e-06
Puniceibacterium	8.4e-05	5.6e-05	4e-06	0.0001	0.000214
Purpureocillium	2.2e-05	1.5e-05	6e-06	2e-06	3.6e-05
Pusillimo0s	0.000127	9.8e-05	0.000408	0.000103	8.4e-05
Pustulibacterium	0.000668	0.000561	0	4.6e-05	0.000806
Pyramidobacter	0.00461	0.002084	0.000131	3.3e-05	0.000394
Pyrenochaeta	0.000486	0.000533	9e-06	1e-05	0.000224
Pyrenophora	0.000509	0.000911	6e-06	3.1e-05	0.001408
Pyrinomo0s	0.000355	0.000251	1.6e-05	0.000281	0.000606
Pyrobaculum	5.8e-05	5.5e-05	0	6e-06	5e-06
Pyrococcus	0.000437	0.00029	0.00013	0.000109	0.000415
Pyrodictium	4e-05	1.3e-05	3e-06	0	3.1e-05
Pyrolobus	0.000846	0.000556	0	0	3e-06
Pyronema	0.000258	0.000299	1e-05	0.000266	0.000304
Pyropia	0.000127	9.7e-05	0	1.1e-05	0.000177
Quadrisphaera	4.4e-05	6.8e-05	1.5e-05	0	4e-06
Rachicladosporium	0.000158	0.00011	7e-06	5.6e-05	0.00027
Rahnella	0.000822	0.000875	0.000209	0.000117	0.000278
Raineyella	0.00044	0.000257	1.6e-05	0.000191	0.000194
Ralstonia	0.000515	0.000463	0.000282	3.6e-05	0.000302
Ramlibacter	7.3e-05	0.000149	1.3e-05	3.4e-05	4e-05
Raoultella	0.001066	0.002378	0.000122	0.000612	0.001516
Raphidiopsis	0.000393	0.000333	3e-06	0.000362	0.00083
Rappaport	0.000238	0.000205	4.3e-05	0.00031	0.00057
Rasamsonia	3.1e-05	2.5e-05	0	0	1.4e-05
Rathayibacter	0.000984	0.000894	0.000201	0.000436	0.000772
Reichenbachiella	0.000537	0.000376	9e-06	0.000107	0.000557
Reinekea	2e-05	6e-06	2.1e-05	1.3e-05	6e-06
Renibacterium	2e-05	2.8e-05	3.3e-05	0	5e-06
Reticulomyxa	0.000171	0.000159	3.4e-05	1.7e-05	0.000142
Reyranella	4e-06	0	0	0	3e-06
Rheinheimera	0.001721	0.001306	0.00086	0.001969	0.00112
Rhinocladiella	7e-06	9e-06	3e-06	2e-06	4e-06
Rhizobacter	0.00014	0.000204	4.2e-05	3.3e-05	0.000255
Rhizobium	0.010358	0.008626	0.007783	0.005223	0.005055
Rhizoclosmatium	9.3e-05	9.8e-05	6e-06	2.7e-05	0.000176
Rhizoctonia	0.000207	0.000486	4.2e-05	1.7e-05	3.1e-05
Rhizophagus	0.000158	8e-05	2.2e-05	2.3e-05	5.5e-05
Rhizopogon	7.6e-05	0.000153	4e-06	2e-06	9e-06
Rhizopus	0.000258	7.7e-05	1e-05	6e-06	8.7e-05
Rhodanobacter	0.002438	0.001922	0.000894	0.001384	0.003139
Rhodobacter	0.000915	0.000645	0.000236	0.000193	0.000254
Rhodocista	0.0002	0.000202	7e-06	6e-06	1.5e-05
Rhodococcus	0.008168	0.008985	0.003095	0.005537	0.007222
Rhodoferax	0.002134	0.002209	0.000294	0.000461	0.001592
Rhodohalobacter	9.3e-05	5.3e-05	3.3e-05	0	7.5e-05
Rhodolu0	6.2e-05	9.8e-05	7.6e-05	5e-05	4.8e-05
Rhodomicrobium	0.000631	0.000783	5.7e-05	1.7e-05	0.000699
Rhodonellum	4.4e-05	1.3e-05	0	2e-06	4.4e-05
Rhodopirellula	0.002543	0.001539	0.001306	0.003514	0.00132
Rhodoplanes	0.000249	0.000233	3.9e-05	2.9e-05	0.000402
Rhodopseudomo0s	0.000913	0.001003	2.5e-05	9.8e-05	0.001509
Rhodospira	1.8e-05	3.9e-05	2.1e-05	1.1e-05	1.5e-05
Rhodospirillum	0.000362	9.1e-05	4e-06	8e-06	9.8e-05
Rhodothermus	0.000766	0.000585	4e-05	1.7e-05	0.000284
Rhodotorula	6e-05	5.1e-05	1.3e-05	1.3e-05	0.000111
Rhodovibrio	1.8e-05	1e-05	0.000148	2e-06	1.4e-05
Rhodovulum	0.000646	0.000841	7.3e-05	2.3e-05	0.000904
Rhynchosporium	0.000626	0.000383	2.1e-05	3.1e-05	0.000539
Richelia	3.3e-05	2.1e-05	6e-06	4e-06	2.5e-05
Rickettsia	6.4e-05	5.9e-05	0.000161	4.6e-05	0.000106
Rickettsiella	4.2e-05	6.1e-05	8.6e-05	8e-06	0.000101
Riemerella	0.001697	0.001169	8.2e-05	9e-05	0.001739
Rikenella	0.001244	0.000859	1e-05	4.8e-05	0.001372
Risungbinella	0.000535	0.000465	3.6e-05	0.000144	0.000362
Rivularia	0.000189	0.000116	3e-06	5.2e-05	8.4e-05
Robiginitalea	7.6e-05	7e-05	0	4e-06	7e-05
Robiginitomaculum	1.6e-05	1.9e-05	0	0	9e-06
Robinsoniella	0.036094	0.022849	0.000705	0.001418	0.007704
Rodentibacter	0.001381	0.000994	0.00025	9.6e-05	0.000606
Romboutsia	0.008674	0.008887	0.007494	0.002503	0.012717
Roseateles	6.2e-05	8.3e-05	1.9e-05	0	2.5e-05
[truncated: 677 more rows]

## Sheet: species
	PBR1_26	PBR1_75	PBR5_5	PBR5_12	PBR4_19
Clostridium pasteurianum	15.8803	22.0267	0.249753	7.86771	32.004
Lactobacillus uvarum	4.77278	3.89458	11.0461	33.0179	1.82514
Clostridium tyrobutyricum	3.10851	2.40167	18.6191	1.99249	3.02144
Bifidobacterium crudilactis	2.89143	2.57424	0.08815	3.36856	3.84742
Leuconostoc fallax	0.174928	0.221029	11.0172	1.12662	0.072678
Ruminococcaceae bacterium CPB6	6.47668	3.47578	0.002788	0.008619	0.097624
Lactobacillus plantarum	0.249781	0.214867	3.54659	0.561351	0.109522
Clostridium sp. DMHC 10	0.658982	0.937871	0.073482	0.566718	2.27513
Lactobacillus aquaticus	0.378786	0.308006	0.855753	2.58158	0.15132
Lactococcus chungangensis	0.000995	0.000801	3.72806	0.158838	0.000695
Others	65.4068	63.9444	50.773	48.7496	56.595
Others
	PBR1_26	PBR1_75	PBR5_5	PBR5_12	PBR4_19
Lactobacillus sucicola	0.35453	0.293034	0.739102	2.26224	0.164105
Lactobacillus brevis	0.892145	1.44818	0.67287	0.150779	0.518741
Clostridium acetobutylicum	0.711766	0.964104	0.022136	0.379932	1.49892
Leuconostoc mesenteroides	0.442435	0.190574	0.984635	0.514622	0.026247
Bifidobacterium psychraerophilum	0.565308	0.76636	0.012777	0.374223	0.425421
Lactococcus lactis	0.361521	0.698662	0.206925	0.678473	0.175918
Clostridium kluyveri	0.276197	0.29243	0.240245	0.106704	0.712496
Clostridium botulinum	0.283377	0.324341	0.211029	0.161296	0.557225
Clostridium sp. W14A	0.841188	0.536869	0.00082	0.003351	0.032306
Clostridium ragsdalei	0.217185	0.212452	0.044276	0.085908	0.813816
Clostridium perfringens	0.028328	0.033192	1.18815	0.008395	0.039219
Viruses	0.023991	0.019323	0.820756	0.379229	0.032807
Clostridium butyricum	0.214235	0.053791	0.929979	0.009606	0.067819
Lactobacillus capillatus	0.081338	0.068355	0.218181	0.796516	0.032329
Lactobacillus 0gelii	0.348026	0.620444	0.046469	0.137902	0.011257
Bifidobacterium mongoliense	0.341634	0.227381	0.104145	0.195418	0.287169
Clostridium ljungdahlii	0.167413	0.162706	0.052454	0.0536	0.529407
Lactobacillus vaccinostercus	0.002501	0.002908	0.877179	0.042233	0.023389
Bifidobacterium subtile	0.552694	0.251359	0.050829	0.031775	0.047284
Clostridium acidisoli	0.165943	0.213079	0.034773	0.095889	0.358685
Prevotella sp. AGR2160	0.29373	0.184949	0.000598	0.013694	0.31572
bacterium MS4	0.393294	0.246388	0.005777	0.010885	0.033188
Lactobacillus hordei	0.072684	0.069787	0.119877	0.384242	0.024804
Clostridium magnum	0.111358	0.114995	0.052995	0.035222	0.349186
Enterobacter cloacae	0.00521	0.625891	0.009559	0.013541	0.002349
Lactobacillus mali	0.057147	0.058376	0.19649	0.303881	0.019666
Prevotella paludivivens	0.209794	0.137011	0.000464	0.011558	0.230922
Clostridium coskatii	0.0912	0.093064	0.043468	0.07232	0.28365
Clostridium beijerinckii	0.099306	0.121656	0.115422	0.055996	0.19075
Clostridium felsineum	0.111945	0.163147	0.002439	0.056429	0.231784
Clostridium carboxidivorans	0.098445	0.113951	0.030223	0.042798	0.276846
Prevotella albensis	0.200007	0.127047	0.000411	0.009734	0.217293
Prevotella bryantii	0.188128	0.124585	0.000629	0.010196	0.223078
Streptococcus gallolyticus	0.120355	0.190692	0.093908	0.119597	0.012194
Ethanoligenens harbinense	0.328692	0.164484	0.0047	0.00161	0.012214
Lactobacillus camelliae	0.002894	0.002295	0.487551	0.002235	0.001881
Prevotella multisaccharivorax	0.167513	0.115838	0.000414	0.009003	0.202242
Clostridium saccharobutylicum	0.068306	0.083526	0.041408	0.131237	0.154289
Clostridium roseum	0.08955	0.141455	0.013421	0.039339	0.194271
Clostridium akagii	0.092357	0.121558	0.017743	0.042214	0.200935
Lactobacillus satsumensis	0.042539	0.049382	0.088026	0.250603	0.018164
uncultured Ruminococcus sp.	0.246121	0.144398	0.008178	0.019032	0.02486
Clostridium arbusti	0.078986	0.093329	0.056202	0.040549	0.171502
Lactobacillus sunkii	0.218324	0.048342	0.056077	0.083536	0.02056
Leuconostoc gelidum	0.015752	0.016	0.31831	0.059327	0.006627
Prevotella oryzae	0.151308	0.095451	0.000298	0.008109	0.158621
Lactococcus raffinolactis	0.001628	0.001145	0.392292	0.014709	0.00026
Prevotella sp. kh1p2	0.149538	0.093569	0.000306	0.007156	0.159409
A0eromassilibacillus senegalensis	0.248191	0.145826	0.000176	0.000656	0.012427
Lactobacillus perolens	0.046072	0.004419	0.23912	0.082053	0.023635
Clostridium saccharoperbutylacetonicum	0.078387	0.104866	0.016975	0.036109	0.156794
Lactobacillus coryniformis	0.011408	0.009698	0.224669	0.12508	0.017341
Acetobacter aceti	0.000155	0.000224	0.344817	0.012531	0.005923
Leuconostoc citreum	0.012201	0.009568	0.285098	0.049753	0.003594
Lactobacillus paracasei	0.045539	0.020392	0.22383	0.035414	0.031232
Clostridium oryzae	0.074749	0.088142	0.010092	0.033025	0.143336
Lactobacillus pantheris	0.077882	0.114352	0.113437	0.004743	0.033105
Lactobacillus salivarius	0.03905	0.033434	0.041527	0.187691	0.034699
Clostridium estertheticum	0.058322	0.077779	0.021751	0.032208	0.132358
Clostridium aurantibutyricum	0.060458	0.083502	0.001792	0.032482	0.134499
Lactobacillus oeni	0.031217	0.027335	0.050628	0.176567	0.015598
A0eromassilibacillus sp. Marseille-P3371	0.182421	0.106907	7.9e-05	0.000256	0.007652
Lactobacillus diolivorans	0.158772	0.021488	0.08113	0.006689	0.028927
Prevotella sp. CAG:924	0.10419	0.067484	0.00021	0.005049	0.114506
Lactobacillus parabuchneri	0.057607	0.071022	0.056421	0.011214	0.090517
Leclercia adecarboxylata	0.025295	0.001101	0.007097	0.247852	0.001427
Lactobacillus similis	0.056405	0.059339	0.1069	0.019113	0.037195
Clostridium lundense	0.051029	0.062443	0.024898	0.025917	0.112413
Weissella hellenica	0.008101	0.008136	0.226027	0.028296	0.002723
Lactobacillus reuteri	0.009452	0.011595	0.041555	0.196373	0.006906
Clostridium tetanomorphum	0.045612	0.050142	0.018987	0.024608	0.117829
Clostridium sp. Maddingley MBC34-26	0.053227	0.066604	0.021271	0.022119	0.090851
Lactobacillus rhamnosus	0.024273	0.019386	0.12557	0.071917	0.010408
Prevotella sp. KH2C16	0.088849	0.057056	0.000219	0.004199	0.099457
Clostridiales bacterium oral taxon 876	0.048981	0.06624	0.010899	0.019955	0.100163
Clostridium drakei	0.039516	0.040763	0.014298	0.021698	0.120362
Prevotella baroniae	0.086046	0.053664	0.000174	0.004052	0.091224
Prevotella sp. CAG:1320	0.082861	0.052353	0.000194	0.003847	0.089453
Lactobacillus vini	0.029783	0.041126	0.043891	0.097225	0.010091
Leuconostoc carnosum	0.003982	0.00444	0.185418	0.021436	0.001348
Clostridium homopropionicum	0.038966	0.040212	0.024031	0.040608	0.067672
Lactobacillus 0suensis	0.000873	0.000634	0.207722	0.000806	0.00066
Prevotella sp. CAG:386	0.075322	0.04839	0.000136	0.003841	0.082585
Prevotella sp. CAG:732	0.075093	0.04673	0.000168	0.003518	0.080461
Lactobacillus wasatchensis	0.022567	0.018581	0.042973	0.112509	0.00912
Enterococcus faecalis	0.022146	0.019639	0.056709	0.086463	0.018859
Clostridium cellulovorans	0.043776	0.053979	0.008209	0.017095	0.079276
Clostridium sp. KNHs214	0.047453	0.042943	0.0156	0.016674	0.077758
Oscillibacter valericigenes	0.099524	0.080748	0.001354	0.011244	0.007165
Dialister sp. CAG:357	0.028148	0.015463	0.000136	0.000289	0.153378
Clostridium scatologenes	0.035521	0.038896	0.019122	0.014619	0.087526
uncultured Clostridium sp.	0.076299	0.057833	0.011899	0.012219	0.032193
Peptoa0erobacter stomatis	0.0203	0.017595	0.032179	0.107723	0.005059
Bifidobacterium asteroides	0.037558	0.035602	0.002151	0.048802	0.058655
Clostridium acetireducens	0.032468	0.034129	0.013822	0.012645	0.088889
Prevotella maculosa	0.066479	0.041875	0.000139	0.003087	0.069589
Clostridioides difficile	0.040873	0.04617	0.010811	0.018249	0.06447
Clostridium sporogenes	0.031859	0.038125	0.027088	0.018318	0.064633
Lactobacillus ghanensis	0.03201	0.045517	0.022835	0.063059	0.015742
Enterococcus faecium	0.022587	0.020903	0.048152	0.069448	0.014393
Clostridium intesti0le	0.034222	0.041805	0.008733	0.018747	0.068112
Desnuesiella massiliensis	0.032765	0.039948	0.019918	0.012077	0.066504
Clostridium sp. BL8	0.033096	0.050872	0.006757	0.00769	0.070415
Lactobacillus casei	0.02308	0.008889	0.100631	0.022162	0.012501
Clostridium tetani	0.031961	0.043324	0.009251	0.010073	0.066542
Clostridium puniceum	0.03191	0.02758	0.041154	0.013421	0.045809
Clostridium uliginosum	0.030671	0.036861	0.012464	0.017893	0.061808
Clostridium sp. BL-8	0.031293	0.043599	0.007469	0.015761	0.058858
Clostridium autoethanogenum	0.023611	0.022763	0.005294	0.010467	0.092371
Klebsiella pneumoniae	0.003684	0.11643	0.015906	0.009078	0.007625
Clostridium merdae	0.086914	0.057097	0.000191	0.000356	0.005181
Lactobacillus buchneri	0.029281	0.039103	0.029184	0.006708	0.045034
Lactobacillus gasseri	0.013913	0.014435	0.031636	0.079787	0.007996
Prevotella salivae	0.05329	0.033528	0.00011	0.002492	0.058113
Ruminococcus flavefaciens	0.054713	0.041368	0.007536	0.025132	0.018622
Bifidobacterium minimum	0.037318	0.051279	0.002236	0.026039	0.030476
Prevotella sp. CAG:1092	0.051799	0.033786	0.00014	0.002574	0.057594
Clostridium sp. HMP27	0.026967	0.035212	0.012094	0.007552	0.061657
Prevotella sp. CAG:604	0.051369	0.032937	9.2e-05	0.002436	0.055273
Prevotella bergensis	0.050431	0.031622	0.000241	0.002391	0.054073
Bacteroidales bacterium KA00344	0.049563	0.031851	0.000122	0.002484	0.054503
Prevotella buccae	0.050443	0.033443	9.8e-05	0.003248	0.051155
Clostridium sp. DL-VIII	0.025939	0.029721	0.026182	0.00907	0.047358
Lactobacillus manihotivorans	0.004568	0.003332	0.11575	0.012732	0.001187
Clostridium amylolyticum	0.029596	0.03486	0.009102	0.011093	0.050704
Prevotella sp. CAG:474	0.04861	0.031049	0.000106	0.002398	0.052839
Staphylococcus aureus	0.015754	0.016387	0.047471	0.035121	0.020086
Escherichia coli	0.005659	0.049792	0.061981	0.011405	0.005688
Prevotella saccharolytica	0.045601	0.030836	0.000103	0.002325	0.052908
Lactobacillus acidipiscis	0.015088	0.017723	0.022181	0.061415	0.011478
Clostridium cavendishii	0.024828	0.030154	0.007431	0.012701	0.052492
Pediococcus acidilactici	0.009791	0.00952	0.027798	0.069363	0.009863
Clostridium colicanis	0.026962	0.027571	0.015982	0.005887	0.049244
Neglecta timonensis	0.074593	0.04433	0.00023	0.000549	0.005941
Clostridium tepidiprofundi	0.027422	0.031153	0.006368	0.006726	0.052551
Clostridium sp. USBA 49	0.025537	0.028354	0.005693	0.007436	0.056973
Lactobacillus jensenii	0.004559	0.004144	0.020732	0.089073	0.002986
Caloramator quimbayensis	0.028457	0.035453	0.005115	0.009011	0.042612
Heliobacterium modesticaldum	0.018177	0.018703	0.028377	0.033035	0.0223
Lactobacillus parafarraginis	0.027886	0.033776	0.02327	0.005196	0.030362
Oenococcus oeni	0.013576	0.013607	0.052466	0.034229	0.003938
Leuconostocaceae bacterium R-53105	0.001874	0.002068	0.074867	0.037869	0.000734
Prevotella copri	0.040118	0.026643	0.000109	0.002073	0.046585
Clostridium ihumii	0.024411	0.031763	0.005625	0.008018	0.044359
Clostridium sp. DSM 8431	0.031961	0.028317	0.005556	0.008986	0.037572
Bacillus cereus	0.02501	0.023829	0.016531	0.021264	0.025531
Lactobacillus kimchicus	0.005172	0.007392	0.019287	0.054758	0.023992
Bifidobacterium longum	0.027922	0.031429	0.00206	0.022864	0.02592
A0erotruncus colihominis	0.043576	0.023486	0.006672	0.030382	0.003977
Prevotella corporis	0.041106	0.024768	8e-05	0.001608	0.040364
Clostridium argentinense	0.018654	0.021466	0.019114	0.008406	0.04
Clostridium chromiireducens	0.021908	0.02152	0.017588	0.008251	0.037625
Streptococcus macedonicus	0.022672	0.035854	0.019663	0.026005	0.002336
Prevotella timonensis	0.037724	0.023367	0.000271	0.001822	0.041813
Clostridium neo0tale	0.021635	0.02429	0.008742	0.014948	0.035101
Clostridium sp. mt5	0.019734	0.020867	0.006681	0.006804	0.048712
[Clostridium] cellulosi	0.056359	0.037784	0.00227	0.000787	0.004961
Lactobacillus ruminis	0.015914	0.01302	0.028184	0.038095	0.006472
Lactococcus piscium	0.002947	0.00448	0.082366	0.005989	0.005507
[Clostridium] fimetarium	0.036247	0.031518	0.002841	0.005709	0.024309
Lactobacillus crispatus	0.011797	0.013535	0.02971	0.029107	0.016446
Lactobacillus iners	0.020029	0.017974	0.001269	0.042717	0.017457
Prevotella sp. S7-1-8	0.035372	0.022096	7.9e-05	0.001606	0.038975
Lactobacillus curvatus	0.012878	0.009563	0.025581	0.042869	0.006646
Lactobacillus sakei	0.014359	0.012484	0.0205	0.039573	0.010566
Prevotella histicola	0.033973	0.021803	0.000915	0.001682	0.037589
Lactobacillus harbinensis	0.017777	0.003454	0.047155	0.021325	0.005848
[Clostridium] sporosphaeroides	0.047167	0.032794	0.000657	0.002299	0.01217
uncultured bacterium	0.030691	0.02769	0.005674	0.00463	0.024009
Clostridium cochlearium	0.018712	0.019652	0.006455	0.005644	0.041791
Prevotella pleuritidis	0.032565	0.020781	9.2e-05	0.001579	0.036081
Prevotella sp. CAG:1124	0.032401	0.021231	6.1e-05	0.001638	0.035437
Prevotella amnii	0.034993	0.020665	4.9e-05	0.001367	0.032905
Clostridium hydrogeniformans	0.016798	0.021549	0.008192	0.007064	0.036327
Lactobacillus aviarius	0.005867	0.005539	0.009639	0.062138	0.005762
Acetivibrio cellulolyticus	0.027282	0.02788	0.000942	0.00449	0.027707
Streptococcus suis	0.010682	0.010726	0.016522	0.043642	0.00655
Eubacteriaceae bacterium CHKCI005	0.043454	0.041298	0.000116	0.000153	0.002826
[Clostridium] populeti	0.047098	0.027845	0.003855	0.001874	0.006696
Leuconostoc lactis	0.00294	0.002368	0.066603	0.014131	0.000927
Clostridium frigidicarnis	0.016223	0.017292	0.006267	0.007943	0.038193
Prevotella ruminicola	0.030136	0.019611	0.000309	0.001935	0.032964
Prevotella buccalis	0.02929	0.019397	0.000549	0.001571	0.034111
Ruminiclostridium sp. KB18	0.050372	0.030266	8.9e-05	0.000278	0.002825
Aceta0erobacterium elongatum	0.047767	0.029646	0.00106	0.000413	0.004805
Lactobacillus cacaonum	0.004735	0.003565	0.016492	0.056934	0.001551
Bifidobacterium adolescentis	0.020631	0.024098	0.001699	0.015648	0.020131
Clostridium novyi	0.015854	0.017729	0.005382	0.009411	0.032633
Prevotella sp. CAG:1185	0.02907	0.018503	0.000119	0.001589	0.031276
Clostridium grantii	0.017078	0.016738	0.011963	0.005055	0.029269
Prevotella sp. CAG:1058	0.028626	0.018476	8.2e-05	0.001244	0.031521
Enterococcus termitis	0.006329	0.011228	0.008121	0.042614	0.0115
Streptococcus equinus	0.010311	0.014369	0.014499	0.036654	0.003347
Prevotella marshii	0.028817	0.017666	6.4e-05	0.001349	0.031272
Firmicutes bacterium CAG:94	0.048402	0.028458	0.000101	6.5e-05	0.001998
Lactobacillus composti	0.009785	0.012166	0.020061	0.010458	0.026527
Bifidobacterium bombi	0.015308	0.018376	0.00376	0.022787	0.018494
Prevotella micans	0.02823	0.017904	6.3e-05	0.001338	0.031141
Lactobacillus hilgardii	0.019414	0.029211	0.014718	0.001347	0.013886
Clostridium sp. CAG:1013	0.045317	0.02753	0.001935	0.000352	0.003418
Leuconostoc pseudomesenteroides	0.004308	0.003136	0.057199	0.012697	0.001108
Lactobacillus fermentum	0.009298	0.017993	0.032088	0.013417	0.005293
A0erocolum0 jejuensis	0.019589	0.013179	0.027113	0.005862	0.011754
Prevotella bivia	0.027382	0.017681	6.3e-05	0.001334	0.030268
Clostridium sp. N3C	0.017811	0.021747	0.002607	0.004463	0.029764
Hydrogenoa0erobacterium saccharovorans	0.046989	0.026322	9.1e-05	0.000212	0.002039
Desulfitobacterium hafniense	0.033596	0.029339	0.004113	0.002718	0.005694
Mycobacterium abscessus	0.016367	0.015407	0.017121	0.020362	0.005908
Clostridium taeniosporum	0.015559	0.01645	0.008269	0.008597	0.02603
Streptococcus pneumoniae	0.011042	0.013344	0.027446	0.01366	0.008864
Bacteroides ihuae	0.028224	0.017501	6.6e-05	0.001183	0.02616
Prevotella enoeca	0.026267	0.016459	6.4e-05	0.00124	0.028902
Clostridium sp. LF2	0.013702	0.015313	0.003624	0.005621	0.033047
Sporolactobacillus laevolacticus	0.010802	0.011787	0.01039	0.023027	0.014847
Clostridium bornimense	0.016265	0.015379	0.002977	0.00566	0.028346
Sporobacter termitidis	0.029321	0.023091	0.000441	0.003099	0.012485
Clostridium sp. Marseille-P2415	0.02849	0.02616	0.000486	0.002838	0.010268
Clostridium algidicarnis	0.016036	0.017733	0.001737	0.004549	0.027065
Olsenella umbo0ta	0.023975	0.039562	3e-05	0.000913	0.002488
Lactobacillus bifermentans	0.004273	0.004915	0.015109	0.040869	0.001775
Prevotella denticola	0.023271	0.01561	4.5e-05	0.001181	0.026785
Lactobacillus hokkaidonensis	0.003564	0.003509	0.046411	0.011711	0.001448
Clostridium cadaveris	0.018106	0.018042	0.001591	0.004526	0.02383
Acetobacterium woodii	0.018361	0.017699	0.000128	0.007679	0.022191
Clostridium baratii	0.016516	0.018718	0.005812	0.003638	0.021338
Sporolactobacillus 0kayamae	0.012772	0.012815	0.014327	0.006255	0.019445
Parabacteroides sp. Marseille-P3160	0.022081	0.015804	3e-05	0.001219	0.02637
[Clostridium] viride	0.019596	0.019349	0.0002	0.004525	0.021023
Pediococcus damnosus	0.010755	0.014226	0.020749	0.011491	0.007326
Pediococcus inopi0tus	0.006394	0.005628	0.017801	0.031211	0.003166
Clostridium sp. CAG:964	0.03917	0.022724	5.8e-05	0.000172	0.001931
Streptococcus agalactiae	0.008197	0.01042	0.022672	0.018123	0.004542
Spora0erobacter sp. PP17-6a	0.022525	0.021312	0.001579	0.0041	0.014428
Carnobacterium maltaromaticum	0.005878	0.005144	0.017923	0.031035	0.003431
Clostridium gasigenes	0.013282	0.017161	0.001874	0.003759	0.026993
[Clostridium] papyrosolvens	0.017315	0.017071	0.008549	0.003746	0.016046
Propionispora sp. 2/2-37	0.013642	0.015349	0.004678	0.007407	0.021602
Lactobacillus saerimneri	0.003955	0.004326	0.010469	0.037433	0.006379
Clostridium sulfidigenes	0.015816	0.017019	0.002868	0.004199	0.022362
Prevotella sp. HUN102	0.021926	0.014416	5.7e-05	0.00115	0.024436
Clostridium sp. CAG:411	0.026776	0.019551	0.001786	0.00392	0.009514
Faecalibacterium prausnitzii	0.023782	0.01852	0.003496	0.002341	0.013244
Lactobacillus agilis	0.005887	0.00549	0.013002	0.032966	0.003934
Prevotella sp. tc2-28	0.022716	0.013956	8.9e-05	0.001079	0.023267
[Clostridium] leptum	0.034013	0.020811	0.004246	0.000559	0.001031
Clostridium sp. ATCC 25772	0.011584	0.014173	0.002057	0.007698	0.025014
Prevotella oulorum	0.021251	0.01377	3.6e-05	0.001035	0.024407
Weissella oryzae	0.002552	0.002782	0.014095	0.038813	0.002149
Tetragenococcus muriaticus	0.003567	0.002859	0.009813	0.042811	0.001051
Prevotella disiens	0.02102	0.01417	3.9e-05	0.001066	0.023751
Fervidicella metallireducens	0.012761	0.012784	0.004398	0.006427	0.023614
Maledivibacter halophilus	0.017497	0.017088	0.000696	0.004559	0.019934
Fructobacillus durionis	0.000384	0.000422	0.022006	0.036329	0.000161
Bifidobacterium biavatii	0.015199	0.024437	0.000461	0.008682	0.010362
Streptococcus parauberis	0.005046	0.007191	0.02583	0.018998	0.001584
Lactobacillus farraginis	0.01076	0.012093	0.011051	0.005376	0.019046
Listeria monocytogenes	0.008221	0.007649	0.0194	0.014965	0.007986
Pseudobacteroides cellulosolvens	0.016394	0.017885	0.00064	0.002752	0.020003
Ruminococcus albus	0.026769	0.021028	0.000458	0.001652	0.007459
Bacteroides reticulotermitis	0.019898	0.01343	4.9e-05	0.001129	0.022824
Oxobacter pfennigii	0.012592	0.016056	0.006075	0.003279	0.019306
Atopobium sp. oral taxon 810	0.020955	0.034872	4e-05	0.000417	0.000821
Lactococcus garvieae	0.008499	0.009942	0.018843	0.014659	0.004125
Clostridium jeddahense	0.029476	0.024811	7.9e-05	0.000111	0.001475
Paeniclostridium sordellii	0.011728	0.011604	0.00891	0.005535	0.018076
Aeromo0s caviae	0.00123	1.9e-05	0.054198	7.3e-05	4e-06
A0erosporobacter mobilis	0.018435	0.013751	0.002375	0.004205	0.016476
Prevotella brevis	0.019705	0.012377	0.000103	0.001114	0.021743
Bifidobacterium breve	0.013829	0.014964	0.000628	0.011926	0.013694
Virgibacillus proomii	0.000711	0.000717	0.005984	0.046222	0.001404
Ruminococcaceae bacterium Marseille-P2935	0.030258	0.023311	5.8e-05	9.4e-05	0.001269
Clostridium polynesiense	0.011857	0.015769	0.001917	0.00307	0.022049
Lactobacillus pentosus	0.00318	0.003021	0.041633	0.005679	0.000939
Lactobacillus mellifer	0.011974	0.009513	0.002716	0.020336	0.009766
Pelosinus fermentans	0.011735	0.010914	0.000872	0.008341	0.02187
uncultured Bacteroides sp.	0.017911	0.012812	7.8e-05	0.00134	0.021006
Paenibacillus macerans	0.010353	0.010685	0.007682	0.0052	0.018697
Weissella paramesenteroides	0.000426	0.000339	0.011292	0.039569	0.000645
Clostridium collagenovorans	0.011404	0.011947	0.002668	0.004176	0.022055
Bacteroides luti	0.019167	0.012008	0.000116	0.001014	0.019826
Clostridium clostridioforme CAG:511	0.024682	0.026834	1.6e-05	2.5e-05	0.000483
Prevotella sp. tf2-5	0.018404	0.011894	9.7e-05	0.001083	0.020322
Lactobacillus hammesii	0.00447	0.006763	0.012998	0.006234	0.021273
Lactobacillus mucosae	0.006487	0.005692	0.023656	0.011893	0.003644
Streptococcus mitis	0.001752	0.001829	0.005475	0.040024	0.002279
Brevibacillus laterosporus	0.007018	0.008571	0.002931	0.025322	0.007364
A0erotruncus sp. G3(2012)	0.028379	0.019554	5.8e-05	0.000184	0.002878
Weissella jogaejeotgali	0.000808	0.000572	0.010226	0.038417	0.000874
Clostridium sp. CL-6	0.012774	0.010869	0.002816	0.008578	0.015747
Prevotella dentasini	0.018057	0.011652	4e-05	0.000892	0.020056
Scardovia inopi0ta	0.022527	0.024569	0.002024	0.000679	0.000686
Clostridiales bacterium MCWD3	0.011974	0.014886	0.000292	0.003238	0.019852
Salmonella enterica	0.006382	0.026237	0.007385	0.006079	0.003753
Prevotella multiformis	0.017313	0.011481	4.9e-05	0.000852	0.019814
Lachnoa0erobaculum saburreum	0.002585	0.002329	0.004471	0.038736	0.001065
Clostridium fallax	0.009094	0.010636	0.004949	0.004689	0.019725
Hungatella hathewayi	0.021004	0.013994	0.004545	0.002911	0.006505
Tepida0erobacter acetatoxydans	0.009869	0.013051	0.002014	0.004195	0.019641
Lactobacillus selangorensis	0.006722	0.007192	0.017096	0.011834	0.005792
Lactobacillus gastricus	0.001399	0.001921	0.010192	0.033529	0.001155
Lactobacillus mellis	0.009469	0.008464	0.001616	0.018563	0.009602
Prevotella sp. ne3005	0.017642	0.011499	4.8e-05	0.000863	0.017505
Chlamydia trachomatis	0.01056	0.007698	0.007464	0.0137	0.007963
Ruminococcus bromii	0.025319	0.015864	0.000265	0.000959	0.004972
Enterobacter hormaechei	0.001137	0.039051	0.001066	0.004953	0.000861
Clostridium sp. Marseille-P2414	0.008634	0.009762	0.006122	0.00409	0.01835
Peptostreptococcaceae bacterium pGA-8	0.042026	0.003513	1.6e-05	0.000207	0.000639
Prevotella sp. DNF00663	0.011415	0.01116	4.2e-05	0.00097	0.022746
Papillibacter cin0mivorans	0.027096	0.015997	0.000605	0.000216	0.002381
A0erocolum0 xylanovorans	0.016818	0.013673	0.000291	0.003795	0.0117
Providencia rettgeri	9.8e-05	0.000202	0.045811	0.000107	3.8e-05
Lactobacillus sharpeae	0.002689	0.002081	0.038142	0.000934	0.002359
Bifidobacterium scardovii	0.012714	0.025768	0.000692	0.002999	0.003669
Selenomo0s rumi0ntium	0.017666	0.010462	0.003391	0.005382	0.008474
Youngiibacter fragilis	0.013429	0.011127	0.003186	0.006883	0.009563
Clostridiaceae bacterium mt12	0.00954	0.009972	0.005146	0.003776	0.015677
Lactobacillus suebicus	0.003251	0.004691	0.028024	0.006293	0.001463
Sedimentibacter sp. B4	0.021006	0.013996	0.000209	0.001311	0.007181
Clostridium tunisiense	0.00831	0.008424	0.004326	0.006446	0.015839
Prevotella sp. CAG:520	0.014675	0.010247	4.2e-05	0.00081	0.01757
Lactobacillus saniviri	0.001752	0.002242	0.032015	0.001768	0.005441
Olsenella profusa	0.015827	0.026419	0.000233	4.6e-05	0.000653
Olsenella uli	0.015805	0.025119	0.000122	0.000377	0.001719
Caldisalinibacter kiritimatiensis	0.009141	0.013367	0.002703	0.00275	0.015047
Clostridium sp. CAG:221	0.008617	0.007956	0.000325	0.007298	0.018482
Fournierella massiliensis	0.024786	0.015394	0.000152	0.000457	0.001773
Oscillibacter rumi0ntium	0.02285	0.015104	0.000383	0.000362	0.003661
Hathewaya proteolytica	0.009723	0.009814	0.003679	0.002882	0.016253
Clostridiales bacterium 52_15	0.025434	0.015391	0.00014	0.000128	0.00109
Lactobacillus paraplantarum	0.002934	0.00277	0.023862	0.008266	0.004012
Clostridium sp. C8	0.008263	0.008518	0.004018	0.007139	0.013822
Prevotella veroralis	0.014635	0.009354	2.4e-05	0.000685	0.016874
Prevotella sp. C561	0.014628	0.010349	0.000107	0.000683	0.015796
Bifidobacterium bohemicum	0.009394	0.016095	0.001011	0.006303	0.00874
Ruminiclostridium thermocellum	0.014573	0.010963	0.003044	0.002038	0.010864
Clostridium sp. L74	0.007833	0.008724	0.004001	0.003183	0.017402
Bacteroides paurosaccharolyticus	0.016012	0.009643	4.2e-05	0.000767	0.01466
Eubacterium ventriosum	0.010424	0.011202	0.002015	0.002523	0.014937
Bacillus amyloliquefaciens	0.009081	0.008001	0.004775	0.010205	0.00887
Clostridium sp. CAG:557	0.025321	0.013942	0.000405	4.2e-05	0.001211
Bifidobacterium pseudocatenulatum	0.010522	0.011111	0.000289	0.010785	0.007803
[Clostridium] methylpentosum	0.021219	0.016512	9.2e-05	0.000191	0.002259
Clostridium sp. KNHs205	0.016394	0.014216	0.000668	0.0012	0.007671
Clostridium sp. SCN 57-10	0.024693	0.013956	2.1e-05	5.7e-05	0.001162
Eubacterium sp. CAG:202	0.023003	0.013826	0.000325	0.000188	0.001892
Weissella cibaria	0.001128	0.000526	0.023919	0.013333	0.000148
Bariatricus massiliensis	0.017788	0.015992	0.00158	0.000856	0.00282
Angelakisella massiliensis	0.020638	0.013113	9.4e-05	0.000182	0.004969
Bifidobacterium lemurum	0.009045	0.0188	0.000538	0.004609	0.006001
A0erostipes sp. 992a	0.014331	0.011025	0.001033	0.004251	0.008098
Provencibacterium massiliense	0.022352	0.013644	0.001248	0.000197	0.001221
Eubacterium sp. ER2	0.00445	0.002729	0.004742	0.026009	0.000487
Brochothrix thermosphacta	0.000453	0.000339	0.004328	0.03314	8.4e-05
Bacteroides graminisolvens	0.013342	0.008712	0.000219	0.000743	0.015328
Prevotella ihumii	0.013396	0.008544	2.7e-05	0.000628	0.015518
Ruminococcus sp. CAG:177	0.022177	0.012663	0.001339	0.000314	0.001521
Bacillus thuringiensis	0.005428	0.004541	0.007002	0.016131	0.004871
Olsenella sp. oral taxon 807	0.015028	0.020755	4.9e-05	0.000237	0.001719
A0erotruncus rubiinfantis	0.020333	0.011769	0.000271	0.001089	0.004286
Prevotella copri CAG:164	0.013658	0.008638	1.8e-05	0.000676	0.014624
Hespellia stercorisuis	0.015397	0.010024	0.002993	0.001958	0.007171
Ruminococcaceae bacterium P7	0.021635	0.013332	0.000295	0.000932	0.001338
Bacteroides fragilis	0.013838	0.007903	0.001409	0.002017	0.012244
Acetobacterium wieringae	0.010833	0.010346	0.001515	0.003311	0.011178
Eubacterium sp. CAG:581	0.02275	0.012558	0.000391	0.000121	0.001355
Prevotellaceae bacterium HUN156	0.013425	0.008305	3.1e-05	0.00084	0.014568
Prevotella oralis	0.013218	0.008433	3.3e-05	0.000612	0.014745
Clostridium ventriculi	0.006882	0.008818	0.00364	0.001573	0.015878
Prevotella sp. HJM029	0.013382	0.008315	3.3e-05	0.000607	0.014398
Tepidibacter formicigenes	0.007579	0.010021	0.003248	0.003192	0.012678
Bifidobacterium tsurumiense	0.009309	0.022822	0.000295	0.001455	0.002763
A0erobacillus alkalidiazotrophicus	0.008581	0.008941	0.002986	0.003053	0.012907
Bifidobacterium bifidum	0.00962	0.00944	0.003199	0.007516	0.006613
[Clostridium] clariflavum	0.009929	0.009492	0.003667	0.00281	0.010398
Bifidobacterium actinocoloniiforme	0.012252	0.013583	0.00099	0.004997	0.004276
Megasphaera cerevisiae	0.018783	0.008794	0.000978	0.000701	0.006827
[Clostridium] clostridioforme	0.016236	0.008353	0.002612	0.003024	0.005694
Alicyclobacillus contami0ns	0.001532	0.001426	0.003444	0.029333	0.00018
uncultured Blautia sp.	0.01501	0.010714	0.001012	0.003267	0.005897
Streptococcus infantarius	0.007428	0.012059	0.007938	0.007662	0.000698
Libanicoccus massiliensis	0.014379	0.019998	0.000301	6e-06	0.000927
A0erovorax odorimutans	0.016625	0.011126	0.001744	0.000963	0.005067
Alloiococcus otitis	0.000135	0.000193	0.006486	0.028598	0.000103
Lactococcus plantarum	0.000657	0.001267	0.030947	0.001719	0.000871
Glonium stellatum	2e-05	7e-06	0.004117	0.031086	0.000171
Clostridiales bacterium 43-6	0.012865	0.012568	0.000143	0.0001	0.009419
Prevotella pallens	0.012645	0.008069	2.7e-05	0.000578	0.013695
Thermoa0erobacterium thermosaccharolyticum	0.009727	0.010847	0.000462	0.00182	0.011743
Clostridium septicum	0.007042	0.008255	0.000786	0.004739	0.013567
Bacteroides salanitronis	0.012043	0.007735	2.4e-05	0.00057	0.013849
Gottschalkia acidurici	0.00797	0.006526	0.005668	0.004624	0.009421
Bifidobacterium animalis	0.010056	0.013717	0.000483	0.004387	0.005418
Clostridium sp. BR31	0.016021	0.009189	0.001914	0.001514	0.005412
Lactobacillus animalis	0.003913	0.003424	0.012015	0.013702	0.000803
Butyricicoccus pullicaecorum	0.018093	0.012552	0.00085	0.000413	0.00194
Clostridium sp. KNHs209	0.015297	0.010896	0.001661	0.001145	0.004663
Clostridium senegalense	0.007471	0.007659	0.000198	0.004683	0.013629
Leuconostoc kimchii	0.000831	0.000648	0.026425	0.005508	0.000224
Peptococcaceae bacterium BRH_c8a	0.006425	0.012094	9e-06	4e-06	0.014902
Lactobacillus equi	0.003336	0.003323	0.010195	0.012665	0.003904
Clostridium formicaceticum	0.007617	0.007066	0.008862	0.001326	0.008527
Lachnoclostridium phytofermentans	0.010946	0.00902	0.000953	0.002653	0.009805
Corynebacterium nuruki	0.000473	0.000538	0.031325	0.000513	0.000502
Prevotella nigrescens	0.011668	0.00776	2.8e-05	0.000591	0.013132
Lactobacillus oris	0.004606	0.005211	0.005535	0.014376	0.003284
Lactobacillus helveticus	0.006025	0.006595	0.00957	0.007055	0.003715
Propionispora vibrioides	0.008328	0.007386	0.00397	0.002423	0.010805
Gardnerella vagi0lis	0.010096	0.014018	0.001173	0.00289	0.004632
Facklamia hominis	4.9e-05	0.000135	0.003345	0.029205	5.8e-05
Blautia schinkii	0.018235	0.010627	0.000426	0.000542	0.002917
Acetivibrio ethanolgignens	0.009802	0.008812	0.005423	0.001361	0.007346
Alloprevotella rava	0.01181	0.007412	4.6e-05	0.000528	0.012822
Veillonella tobetsuensis	7.1e-05	8.8e-05	0.003549	0.028799	0.000106
Bacteroides uniformis	0.011921	0.008213	2.2e-05	0.00063	0.011734
Candidatus Soleaferrea massiliensis	0.019099	0.010909	0.000397	0.000147	0.00188
Cellulosilyticum sp. I15G10I2	0.009829	0.010839	0.000641	0.001443	0.009673
Lactobacillus 0murensis	0.002943	0.004124	0.009052	0.006511	0.009773
Clostridium sp. Marseille-P299	0.011466	0.008235	0.003183	0.003244	0.006167
Lactobacillus antri	0.003007	0.003212	0.009156	0.015126	0.001735
Fructobacillus fructosus	0.00048	0.000466	0.021604	0.009386	0.000218
Eubacterium sp. CAG:180	0.018177	0.011267	0.001064	0.000224	0.001411
Dorea sp. 5-2	0.016041	0.011448	0.000145	0.000743	0.00362
Clostridium sp. CAG:62	0.006298	0.008782	2.1e-05	0.00315	0.013637
Sebaldella termitidis	0.008146	0.00631	0.007324	0.003259	0.006785
Desulfosporosinus acididurans	0.005508	0.005401	0.007309	0.002163	0.011324
Caminicella sporogenes	0.008197	0.006671	0.002537	0.003948	0.01023
Clostridium sp. BNL1100	0.009258	0.010853	0.001148	0.001834	0.008474
Lactobacillus paralimentarius	0.003096	0.00299	0.016696	0.007304	0.001416
Bacteroides vulgatus	0.009027	0.006961	0.001054	0.003899	0.010547
Bacteroides pyogenes	0.010606	0.007084	2.8e-05	0.000612	0.012864
Ruminococcaceae bacterium D5	0.016132	0.010092	0.000654	0.001072	0.003178
[Clostridium] cellobioparum	0.018144	0.006882	0.000565	0.001411	0.004115
Lactobacillus fabifermentans	0.002063	0.002626	0.020627	0.004616	0.00102
Corynebacterium glutamicum	0.000342	0.000456	0.003818	0.025878	0.000424
Varibaculum sp. Marseille-P2802	5.3e-05	9.5e-05	0.003368	0.027193	0.000172
Syntrophobotulus glycolicus	0.01348	0.010505	0.001984	0.00084	0.004013
uncultured Eubacterium sp.	0.013453	0.009158	0.000589	0.002063	0.005483
Bifidobacterium callitrichos	0.007226	0.012441	0.000307	0.005028	0.00566
Clostridium sp. MSTE9	0.015425	0.012369	0.000264	0.000255	0.002112
Desulfosporosinus sp. OT	0.008987	0.007253	0.003414	0.002618	0.008131
Bacteroides sp. 43_108	0.011059	0.007025	2.5e-05	0.000559	0.01172
Prevotella fusca	0.010724	0.006913	1.5e-05	0.000544	0.012182
Lactobacillus murinus	0.002383	0.00228	0.006839	0.017107	0.001768
Clostridiales bacterium mt11	0.006238	0.006542	0.001998	0.003336	0.012091
A0erosalibacter massiliensis	0.012168	0.008965	0.000525	0.001114	0.007393
Clostridium sp. Bc-iso-3	0.009267	0.009335	0.002293	0.001309	0.00779
Thermosyntropha lipolytica	0.00585	0.008693	0.000239	0.002494	0.012635
Clostridium chauvoei	0.006778	0.008721	0.000683	0.001434	0.012271
Lactobacillus malefermentans	0.002363	0.0021	0.018044	0.005564	0.001789
Bacteroides oleiciplenus	0.009478	0.007937	2.2e-05	0.001187	0.011231
Butyrivibrio fibrisolvens	0.011928	0.009144	0.002549	0.00115	0.004935
Pelosinus sp. UFO1	0.005359	0.0063	0.001594	0.003164	0.013272
Clostridium sp. CAG:413	0.017122	0.010616	0.000754	0.000153	0.001023
Spora0erobacter acetigenes	0.00676	0.008558	0.000926	0.002702	0.010714
Clostridium sp. CAG:590	0.017835	0.010294	0.000157	0.000331	0.000905
Bacteroides ovatus	0.010815	0.007469	3.6e-05	0.000513	0.010589
Bacteroides neo0ti	0.010811	0.007081	2.5e-05	0.0005	0.010996
Enterococcus casseliflavus	0.005434	0.005887	0.005648	0.00886	0.003478
Acetobacterium bakii	0.010409	0.008059	0.002033	0.003476	0.005306
Syntrophaceticus schinkii	0.019103	0.005866	0.000219	0.001035	0.002779
A0erobium acetethylicum	0.013003	0.00945	0.000151	0.001301	0.004903
[Clostridium] aerotolerans	0.013209	0.011261	0.000374	0.000875	0.002937
Bacteroides sp. CAG:530	0.009862	0.007039	1.8e-05	0.000896	0.010773
Lactobacillus delbrueckii	0.005192	0.004517	0.008305	0.008333	0.002155
Prevotella intermedia	0.009796	0.006787	3e-05	0.000668	0.011172
Megasphaera elsdenii	0.004628	0.004786	0.001531	0.014272	0.003168
Cetobacterium sp. ZWU0022	0.000897	0.001223	0.002891	0.021486	0.001871
Cellulosilyticum lentocellum	0.011517	0.00993	0.000201	0.000993	0.005695
Sporomusa acidovorans	0.007475	0.007753	0.001829	0.001879	0.009395
Calora0erobacter azorensis	0.007408	0.007494	9.2e-05	0.002239	0.01108
Clostridium sp. Marseille-P2434	0.005097	0.005325	0.002478	0.00613	0.009262
Blautia producta	0.008237	0.009385	0.002928	0.004984	0.002748
Clostridia bacterium BRH_c25	0.0069	0.00746	0.001057	0.002461	0.010399
Desulfosporosinus orientis	0.006516	0.007726	0.000136	0.002693	0.011137
Enterococcus avium	0.002068	0.001903	0.00847	0.014657	0.001047
Clostridium sp. ND2	0.005305	0.006477	0.001869	0.001646	0.012579
Ruminococcus lactaris	0.0097	0.007776	0.000233	0.002934	0.007228
Trichococcus palustris	0.003453	0.003607	0.005677	0.008938	0.006178
Phocea massiliensis	0.016249	0.010542	3.4e-05	5.7e-05	0.000933
Lactobacillus kisonensis	0.006416	0.005349	0.008542	0.00248	0.004969
Desulfitobacterium dichloroelimi0ns	0.010811	0.012068	0.000288	0.000875	0.003703
Prevotella shahii	0.010342	0.006401	1.9e-05	0.000505	0.010459
Lactobacillus oryzae	0.003538	0.002721	0.010957	0.009118	0.001286
[Clostridium] purinilyticum	0.007162	0.007788	0.002127	0.001887	0.008629
Lactobacillus brantae	0.000642	0.000869	0.0237	0.001661	0.000669
bacterium P201	0.009103	0.006231	3.1e-05	0.000427	0.011726
Bacillus sp. FJAT-29814	0.005399	0.009054	0.000397	0.000234	0.012417
Desulfosporosinus hippei	0.004821	0.002605	0.015439	0.002371	0.00224
Prevotella sp. CAG:617	0.009791	0.006356	1.9e-05	0.000477	0.01083
Eubacterium limosum	0.013747	0.00934	0.000687	0.000909	0.002762
Fusibacter sp. 3D3	0.006971	0.006659	0.000274	0.003124	0.010409
Lachnospiraceae bacterium AC2029	0.00839	0.006377	0.000887	0.005022	0.006746
Eubacterium aggregans	0.016141	0.009033	0.000201	0.00048	0.001541
Lactobacillus odoratitofui	0.003709	0.003301	0.01152	0.006959	0.001866
Marvinbryantia formatexigens	0.008765	0.007215	0.005043	0.000779	0.005506
Lactobacillus farciminis	0.004995	0.004658	0.005343	0.007968	0.004335
A0erocolum0 aminovalerica	0.007464	0.00684	0.002106	0.002632	0.008148
Haloactinobacterium album	7.1e-05	0.000146	0.002652	0.024091	5.8e-05
Massilioclostridium coli	0.015323	0.009431	9.5e-05	0.000189	0.001914
Clostridium sp. CAG:230	0.010016	0.008308	0.000744	0.000794	0.007048
Clostridium sp. Ade.TY	0.005661	0.007767	0.001342	0.001374	0.010732
Desulfosporosinus sp. OL	0.005941	0.007677	0.000177	0.002019	0.011
Bacteroides sp. CAG:462	0.011084	0.005893	2.8e-05	0.000411	0.009125
Prevotella sp. F0091	0.010395	0.006172	2.1e-05	0.000456	0.009456
Lachnospiraceae bacterium A4	0.010065	0.00836	0.000413	0.00067	0.00694
uncultured A0erotruncus sp.	0.014064	0.009257	0.001319	0.000308	0.001461
Ruminococcus sp. NK3A76	0.015277	0.008935	0.00126	0.000264	0.000644
Shigella sonnei	0.000546	0.003434	0.021535	0.000794	6.4e-05
Clostridium disporicum	0.005867	0.00893	0.000754	0.002681	0.007991
Tepida0erobacter syntrophicus	0.007233	0.007473	0.000546	0.001782	0.009179
Thermobrachium celere	0.004521	0.006169	0.004454	0.001336	0.009485
Lutispora thermophila	0.006645	0.007959	0.000219	0.001405	0.009605
Olsenella sp. Marseille-P2912	0.010959	0.013555	4e-05	0.000337	0.000919
Parascardovia denticolens	0.011242	0.009782	0.000449	0.002073	0.002244
A0erotruncus sp. CAG:528	0.013351	0.007962	1.8e-05	0.001168	0.003278
Clostridium cylindrosporum	0.005259	0.004498	0.002607	0.002094	0.011193
Olsenella sp. KH3B4	0.010113	0.015304	3e-05	2e-06	0.000197
Butyrivibrio proteoclasticus	0.008927	0.005594	0.001996	0.005929	0.00311
Lactobacillus ingluviei	0.004091	0.004103	0.006058	0.006299	0.004985
Tetragenococcus halophilus	0.001628	0.001255	0.003505	0.01678	0.002322
bacterium OL-1	0.0101	0.012692	2.4e-05	0.000863	0.001751
Peptoclostridium acidaminophilum	0.007275	0.005028	0.001559	0.003422	0.008145
Lactobacillus backii	0.003218	0.003127	0.013861	0.003403	0.001817
Paramaledivibacter caminithermalis	0.005221	0.00497	0.001652	0.00271	0.010743
[Eubacterium] eligens	0.00672	0.004144	0.002718	0.003924	0.007775
Olsenella sp. Marseille-P2300	0.008792	0.014078	0.000216	0.000214	0.001979
Olsenella sp. Marseille-P3256	0.009307	0.014332	7.2e-05	0.000517	0.001005
Lactobacillus paracollinoides	0.004706	0.003828	0.010039	0.003089	0.00353
Tyzzerella nexilis	0.004466	0.008143	0.001765	0.000188	0.010621
Lactobacillus collinoides	0.002856	0.003333	0.014363	0.002626	0.001932
Ruminococcus sp. CAG:403	0.011492	0.007057	0.001078	0.003302	0.002171
Listeria fleischmannii	0.003713	0.003234	0.006228	0.007566	0.004353
Massilimaliae massiliensis	0.014606	0.008923	0.000104	9.6e-05	0.001183
A0erofustis stercorihominis	0.0074	0.005224	8.8e-05	0.007237	0.004903
Bacteroides timonensis	0.008841	0.005833	2.4e-05	0.000488	0.00955
Clostridiales bacterium GWB2_37_7	0.006234	0.006826	0.000586	0.001684	0.009402
Clostridiales bacterium 41_21_two_genomes	0.013005	0.008451	0.000471	0.000492	0.002311
Olsenella sp. Marseille-P3197	0.009023	0.015135	2.4e-05	1.1e-05	0.000419
[Clostridium] hungatei	0.007961	0.007714	0.001635	0.000653	0.006619
A0erostipes caccae	0.00517	0.006805	0.003098	0.000456	0.009042
Alkalibacter saccharofermentans	0.007693	0.007469	0.000361	0.001361	0.007542
Streptococcus thermophilus	0.004568	0.006233	0.009163	0.002984	0.001438
Prevotella aurantiaca	0.007937	0.005756	1.6e-05	0.00048	0.010183
Bacteroides helcogenes	0.010664	0.005458	1.8e-05	0.000337	0.007892
Eubacterium pyruvativorans	0.004852	0.004061	0.001442	0.012573	0.001423
0tronincola peptidivorans	0.005838	0.008816	0.000289	0.001248	0.008139
Clostridium celatum	0.004846	0.005896	0.000599	0.002276	0.010695
A0erostipes sp. 494a	0.00678	0.007588	0.000806	0.000896	0.008206
Eubacterium sp. CAG:786	0.008266	0.005587	0.000112	0.000199	0.010018
Dysgonomo0s capnocytophagoides	0.008124	0.005321	0.000945	0.00094	0.008802
Dehalococcoides mccartyi	0.015619	0.006973	0.000176	0.00018	0.001022
Acetonema longum	0.007726	0.007231	0.000191	0.00182	0.006979
Niameybacter massiliensis	0.009993	0.006812	0.002036	0.001081	0.003973
Clostridium sp. 7_2_43FAA	0.005008	0.006374	0.001346	0.00133	0.009822
[Clostridium] termitidis	0.007315	0.006026	0.002838	0.001282	0.006389
Enterococcus asini	0.000349	0.000248	0.005662	0.017195	0.000191
Lachnospiraceae bacterium 3_1_46FAA	0.000129	0.000184	0.00253	0.020552	8.5e-05
A0erosalibacter sp. Marseille-P3206	0.008712	0.006698	0.001187	0.001055	0.005749
Acetobacterium dehaloge0ns	0.007799	0.007206	0.00027	0.001491	0.006631
Lactobacillus herbarum	0.001919	0.002392	0.006912	0.007371	0.004775
Geosporobacter ferrireducens	0.005008	0.005771	0.001828	0.002069	0.008558
Alkaliphilus peptidifermentans	0.00467	0.005833	0.002349	0.001818	0.008562
Catabacter hongkongensis	0.011919	0.009486	0.000604	0.000308	0.000915
Prevotella melaninogenica	0.00849	0.005299	1.5e-05	0.000415	0.009004
Terrisporobacter glycolicus	0.006884	0.006563	0.001206	0.001275	0.007252
Fructobacillus sp. EFB-N1	0.001321	0.001122	0.009536	0.010584	0.000585
Virgibacillus pantothenticus	0.000549	0.000728	0.003758	0.017224	0.000743
Streptococcus equi	0.003198	0.003146	0.007573	0.007993	0.001071
Ruminococcus callidus	0.011852	0.007065	3e-05	0.000503	0.0035
Calora0erobacter sp. TR13	0.006058	0.006582	0.000978	0.002012	0.007318
uncultured Butyricicoccus sp.	0.010742	0.00828	0.000273	0.000165	0.003479
Herbinix luporum	0.006134	0.006329	0.000139	0.002113	0.008199
Atopobium fossor	0.007677	0.012118	1.3e-05	0.000978	0.002023
Clostridiales bacterium 41_12_two_minus	0.010538	0.007503	0.001936	0.00151	0.001314
Pseudoramibacter alactolyticus	0.012943	0.007115	0.000197	0.000557	0.00196
Cellulosilyticum ruminicola	0.006882	0.006493	0.000146	0.001943	0.007276
Weissella halotolerans	0.001512	0.001114	0.017962	0.001805	0.000323
Eisenbergiella tayi	0.009381	0.010019	0.001315	0.000272	0.001709
Bacteroidia bacterium 44-10	0.00853	0.005153	0.000462	0.000436	0.008109
Eubacterium sp. 68-3-10	0.013178	0.00854	0.000282	4e-05	0.000639
Lactobacillus alimentarius	0.003551	0.006419	0.007005	0.005248	0.000373
Lactobacillus thailandensis	0.001104	0.001325	0.018826	0.000758	0.000568
Enterococcus cecorum	0.003249	0.002891	0.006892	0.005725	0.003734
Bifidobacterium moukalabense	0.006054	0.009251	0.000158	0.002993	0.004026
Clostridium sp. CAG:678	0.013043	0.008082	7.9e-05	0.00017	0.001072
Pilibacter termitis	0.001259	0.000709	0.017352	0.002628	0.000489
Olsenella scatoligenes	0.008077	0.01402	9e-06	1e-05	0.000302
Prevotella scopos	0.00849	0.005303	7.6e-05	0.000385	0.008153
Bacillus pumilus	0.004999	0.004618	0.000911	0.006898	0.004965
Ruminococcus gauvreauii	0.008237	0.005936	0.000136	0.001118	0.006846
Lactobacillus rossiae	0.003016	0.002879	0.007978	0.005816	0.002566
Dysgonomo0s gadei	0.007684	0.005205	2.5e-05	0.00045	0.008815
Lactonifactor longoviformis	0.009216	0.00705	0.000149	0.000691	0.005072
Lachnospiraceae bacterium COE1	0.007364	0.007708	0.000426	0.000404	0.006056
[Bacillus] selenitireducens	0.000242	0.000201	0.002354	0.019021	0.000128
[Clostridium] saccharolyticum	0.008532	0.005919	0.004471	0.000919	0.002077
Fructobacillus pseudoficulneus	0.000473	0.000602	0.01826	0.002423	0.000151
Alkaliphilus metalliredigens	0.006165	0.005856	0.001045	0.001478	0.007362
Ruminococcus sp. CAG:254	0.012343	0.007555	0.00061	0.000228	0.00115
Garciella nitratireducens	0.006205	0.006107	0.000423	0.00106	0.008064
Lactobacillus shenzhenensis	0.002574	0.002536	0.011841	0.002167	0.002694
Varibaculum timonense	0.007175	0.006996	0.000335	0.000967	0.006315
[Clostridium] bolteae	0.005778	0.003592	0.00162	0.009644	0.001132
Desulfosporosinus youngiae	0.00549	0.005163	0.000496	0.002842	0.00776
Lactobacillus sp. WiKim39	0.001861	0.00216	0.010364	0.001168	0.006187
Prevotella falsenii	0.007879	0.005141	1.9e-05	0.000394	0.008278
Proteiniclasticum ruminis	0.006482	0.006756	0.000562	0.001177	0.006626
Tindallia californiensis	0.004255	0.006904	0.000136	0.0001	0.010208
Flavonifractor plautii	0.006747	0.008213	0.002199	0.001183	0.003177
Oenococcus kitaharae	0.002187	0.00175	0.014157	0.002404	0.001016
Alkaliphilus transvaalensis	0.004872	0.005061	0.001984	0.003715	0.005871
Bifidobacterium reuteri	0.005245	0.01052	0.00018	0.002429	0.003124
Roseburia sp. 499	0.010033	0.005905	0.000374	0.001277	0.00386
Coprococcus catus	0.008508	0.007363	0.000221	0.001309	0.003872
[Eubacterium] dolichum	0.004535	0.002674	0.006555	0.006471	0.000976
Bacillus thermoamylovorans	0.007628	0.005227	0.00102	0.002859	0.004467
[Clostridium] aminophilum	0.008581	0.00557	0.00325	0.001102	0.002645
Lactobacillus rennini	0.002809	0.003647	0.00753	0.003043	0.004006
Subdoligranulum variabile	0.01129	0.007721	0.000112	0.000335	0.001491
[Clostridium] josui	0.00543	0.007916	0.000279	0.000917	0.006306
Methanosarci0 mazei	0.002194	0.001811	0.003964	0.012213	0.000519
Clostridium sp. CAG:169	0.012623	0.007415	4.2e-05	6.5e-05	0.000512
Lactobacillus rapi	0.003809	0.003526	0.006243	0.005882	0.001172
Prevotella stercorea	0.007126	0.004822	1.6e-05	0.000348	0.008283
Bifidobacterium thermacidophilum	0.006978	0.010226	0.000291	0.001359	0.001678
Tepidibacter thalassicus	0.004311	0.006242	0.001728	0.001108	0.007114
Caloramator australicus	0.004581	0.005315	0.001807	0.00107	0.007689
Parabacteroides sp. Marseille-P3236	0.007335	0.004734	1.6e-05	0.000369	0.007902
Lachnospiraceae bacterium YSD2013	0.007646	0.007099	0.000109	0.000643	0.004825
Pseudoflavonifractor capillosus	0.009338	0.006658	0.003104	0.000281	0.000849
Tissierella praeacuta	0.004131	0.004067	0.004514	0.002155	0.005356
Eubacteriaceae bacterium CHKCI004	0.006984	0.006243	0.000823	0.000385	0.00578
Megasphaera paucivorans	0.00847	0.006117	0.000835	0.00152	0.0032
Calda0erobius fijiensis	0.004721	0.004336	0.002925	0.001948	0.006161
Herbinix hemicellulosilytica	0.009925	0.005902	0.000669	0.001585	0.001792
Prevotella sp. MA2016	0.007355	0.004655	0.000648	0.000304	0.006887
uncultured Flavonifractor sp.	0.00972	0.00697	0.000128	0.000813	0.002208
Bifidobacterium saguini	0.005619	0.009424	0.000186	0.002069	0.002508
Firmicutes bacterium CAG:114	0.01056	0.007203	5.2e-05	7.1e-05	0.001903
Eubacterium sp. CAG:251	0.005654	0.003984	0.004669	0.000993	0.004368
Ruminococcus sp. HUN007	0.009545	0.006742	2.7e-05	0.00084	0.002511
Clostridium sp. SY8519	0.00899	0.007531	0.000429	0.000544	0.002129
Lactobacillus apodemi	0.001288	0.001441	0.003746	0.011888	0.001256
Desulfosporosinus acidiphilus	0.00374	0.003673	0.003925	0.001839	0.006441
Coriobacterium glomerans	0.005945	0.008096	0.001831	0.000653	0.00306
Brevibacillus agri	0.000309	0.00025	0.002354	0.016102	0.000547
Roseburia hominis	0.008754	0.00749	0.000152	8.4e-05	0.003059
Streptococcus sobrinus	0.003578	0.004725	0.002984	0.005202	0.00303
Clostridium sp. C105KSO15	0.008503	0.006692	0.000139	0.000622	0.003544
Pseudomo0s aeruginosa	0.001046	0.000918	0.015685	0.000247	0.001592
Paenibacillus polymyxa	0.007195	0.005371	0.001096	0.001862	0.003949
Prevotella oris	0.007142	0.004583	2.1e-05	0.000325	0.007396
Roseburia intesti0lis	0.007693	0.006215	0.002655	0.000421	0.002457
[Clostridium] scindens	0.013174	0.005275	6e-05	0.00014	0.000783
Tannerella forsythia	0.007582	0.004669	3.9e-05	0.000356	0.006725
Propionibacterium freudenreichii	0.004146	0.005211	0.000401	0.004442	0.005167
Bifidobacterium stellenboschense	0.004966	0.008007	0.000151	0.002863	0.003362
Desulfitobacterium metallireducens	0.004208	0.004343	0.003275	0.001602	0.005912
Enterococcus galli0rum	0.001472	0.002261	0.008351	0.006911	0.000312
Ruminococcaceae bacterium FB2012	0.009563	0.005925	0.001018	0.000612	0.001944
Caloramator fervidus	0.004513	0.004826	0.00261	0.001487	0.005591
Firmicutes bacterium CAG:129	0.007124	0.011632	9e-06	1.1e-05	0.000219
Prevotella dentalis	0.006509	0.004389	1.3e-05	0.000352	0.007711
Pseudoclavibacter soli	0.00115	0.001224	0.014587	0.00098	0.000996
Clostridium sp. C105KSO13	0.008197	0.005443	0.002209	0.001028	0.00203
Bacillus flexus	0.002041	0.000306	0.001945	0.01454	7.4e-05
Alkalibacterium sp. 20	0.004419	0.002975	0.001173	0.008	0.002298
Prevotella 0nceiensis	0.006665	0.004321	1.6e-05	0.000329	0.007495
Parabacteroides sp. CAG:409	0.007038	0.006098	9e-06	0.000201	0.00543
[Ruminococcus] torques	0.006169	0.005322	0.001926	0.002578	0.002774
Lactobacillus lindneri	0.001488	0.001581	0.007191	0.005956	0.002467
Prevotella sp. CAG:5226	0.007078	0.004205	1e-05	0.000295	0.007057
Clostridium sartagoforme	0.003309	0.004973	0.00524	0.000972	0.00411
Acetobacter ghanensis	2.7e-05	0.001509	0.005748	0.002302	0.009003
[Clostridium] ultunense	0.005852	0.004909	0.003679	0.001652	0.002463
Roseburia sp. CAG:303	0.009472	0.005963	0.000484	0.001123	0.001505
Lactobacillus kefiranofaciens	0.002636	0.002776	0.004718	0.006557	0.001722
Clostridiales bacterium CHKCI001	0.008406	0.006592	0.000496	0.000142	0.002741
Saccharopolyspora antimicrobica	0.0034	0.00306	6.1e-05	0.008004	0.003796
Pediococcus pentosaceus	0.002212	0.001983	0.007491	0.005156	0.001447
Christensenella timonensis	0.011963	0.00473	0.000127	0.00041	0.001045
[Clostridium] cellulolyticum	0.005974	0.006442	2.4e-05	0.000919	0.004915
Firmicutes bacterium CAG:341	0.006933	0.005759	3.1e-05	0.001196	0.004353
Clostridiales bacterium NK3B98	0.010931	0.006151	0.000179	7.3e-05	0.000807
Selenomo0s bovis	0.010058	0.005391	0.000186	6.7e-05	0.002398
Lactobacillus hayakitensis	0.001477	0.001346	0.005297	0.009281	0.000683
Lachnospiraceae bacterium 3-2	0.007901	0.005955	0.000298	0.000402	0.003515
Paenibacillus odorifer	0.005399	0.005226	0.001486	0.001166	0.00476
Clostridium sp. CAG:43	0.011477	0.005639	4e-05	3.4e-05	0.000845
Alistipes sp. CAG:435	0.005816	0.004608	1.6e-05	0.000383	0.007031
Lachnospiraceae bacterium FE2018	0.005934	0.004982	0.000146	0.001679	0.005091
Butyrivibrio sp. AE2032	0.005323	0.004236	0.000197	0.004747	0.003314
Romboutsia lituseburensis	0.005074	0.005143	0.000499	0.00111	0.005946
[Eubacterium] angustum	0.00658	0.004993	0.001121	0.000919	0.004139
Clostridium sp. CAG:265	0.003498	0.003039	0.000377	0.00352	0.007267
Oscillibacter sp. 1-3	0.009305	0.005431	0.001324	0.000398	0.001197
Gracilibacter sp. BRH_c7a	0.006649	0.004501	0.000267	0.001346	0.004882
Blautia obeum	0.007726	0.005294	0.001161	0.001906	0.001551
Firmicutes bacterium ASF500	0.010526	0.005992	5.1e-05	0.000103	0.000937
Bacillus coagulans	0.003269	0.003427	0.003268	0.003788	0.003837
Fusobacterium perfoetens	0.004581	0.004942	0.00011	0.00121	0.006692
Prevotella sp. CAG:755	0.006389	0.004078	4.6e-05	0.000304	0.006709
Paenibacillus sp. HW567	0.003402	0.005138	0.000832	0.0012	0.006916
[Clostridium] propionicum	0.008537	0.006304	0.000628	0.000281	0.001726
Atopobium rimae	0.007073	0.010183	1e-05	8e-06	0.000174
Bacteroides sp. Marseille-P2653	0.005448	0.004428	2.5e-05	0.0003	0.007244
Parasporobacterium paucivorans	0.006276	0.004131	0.003463	0.00071	0.002782
Christensenella massiliensis	0.008599	0.005934	0.001479	0.00032	0.001025
Acetobacter tropicalis	0.00153	0.000862	0.005796	0.008599	0.000551
Prevotella sp. MSX73	0.00636	0.004014	1.9e-05	0.000318	0.006618
Oenococcus alcoholitolerans	0.001577	0.002225	0.007969	0.004854	0.000694
Prevotella sp. RM4	0.006127	0.003997	7e-06	0.000383	0.006794
[Clostridium] stercorarium	0.007078	0.005028	0.000188	0.000894	0.004105
uncultured Roseburia sp.	0.006871	0.005547	0.000313	0.000871	0.003522
Atopobium sp. oral taxon 199	0.005574	0.010743	0.000115	9.2e-05	0.000592
[Clostridium] paradoxum	0.00322	0.002779	0.001076	0.002362	0.007676
Collinsella ihuae	0.006907	0.009563	2.5e-05	6.3e-05	0.000518
Ruminococcaceae bacterium D16	0.009112	0.006223	0.000112	6.9e-05	0.001534
Thermacetogenium phaeum	0.00304	0.004184	4.6e-05	0.002458	0.007273
Lachnoclostridium sp. YL32	0.005037	0.005655	0.002487	0.000448	0.003368
Bacteroides thetaiotaomicron	0.004712	0.003773	7.3e-05	0.001026	0.007365
Clostridioides mangenotii	0.004817	0.005805	0.000643	0.000834	0.004848
Prevotella sp. oral taxon 306	0.006129	0.004023	6e-06	0.000274	0.00636
Desulfotomaculum aero0uticum	0.006462	0.006895	0.000888	0.000733	0.001798
Christensenella sp. AF73-05CM02	0.009727	0.005664	0.000358	7.3e-05	0.00095
Bifidobacterium commune	0.004604	0.010019	0.000157	0.000764	0.001204
Lactobacillus florum	0.001848	0.002231	0.004399	0.006312	0.00194
Lactobacillus ozensis	0.001597	0.001582	0.004398	0.0056	0.003503
Calda0erobius polysaccharolyticus	0.005901	0.005567	0.000182	0.000383	0.004554
Syntrophomo0s wolfei	0.007579	0.004354	0.000982	0.000157	0.003509
Paenibacillus sp. GD6	0.003589	0.0031	7e-05	0.005918	0.003895
Bacteroides cellulosilyticus	0.006205	0.00417	4.5e-05	0.000429	0.005717
A0erostipes hadrus	0.006598	0.004966	0.001626	0.000492	0.002859
Catonella morbi	0.004668	0.004532	0.001367	0.001321	0.004653
Desulfonispora thiosulfatigenes	0.005126	0.004932	0.000241	0.000909	0.005311
Prevotella sp. oral taxon 299	0.00569	0.003914	3.3e-05	0.0003	0.006548
Catenibacterium mitsuokai	0.006853	0.004834	0.000499	0.001143	0.003085
Eubacterium plexicaudatum	0.007133	0.004837	0.00018	0.000634	0.003628
Citrobacter freundii	0.000453	0.005967	0.008809	0.000982	0.000185
Aneurinibacillus migulanus	0.003538	0.003807	0.000978	0.001952	0.006085
Prevotella sp. CAG:891	0.005601	0.003815	3.4e-05	0.00027	0.006601
Blastocystis sp. subtype 1	0.003866	0.002862	6.1e-05	0.006594	0.002904
Weissella confusa	0.000813	0.000755	0.011643	0.002345	0.000693
Lachnospiraceae bacterium	0.00575	0.005556	0.000522	0.000666	0.003752
Bacillus shackletonii	0.00342	0.003127	0.00062	0.004756	0.004314
Desulfotomaculum ruminis	0.005925	0.004343	0.001218	0.003141	0.001593
Bacteroides galli0rum	0.005781	0.003617	1.8e-05	0.000745	0.006031
Butyricicoccus desmolans	0.007422	0.005899	3.9e-05	5.7e-05	0.002733
Lactobacillus kimbladii	0.001921	0.002048	0.003131	0.007219	0.00178
Dorea longicate0	0.005743	0.003824	0.000343	0.001502	0.004683
Lactobacillus graminis	0.002649	0.00333	0.002194	0.002366	0.005536
Weissella bombi	0.0007	0.00067	0.013033	0.001441	0.000205
Shuttleworthia sp. MSX8B	0.012516	0.003381	6e-05	2e-06	8.7e-05
Lactobacillus pobuzihii	0.002692	0.002353	0.005374	0.004521	0.001105
Peptococcaceae bacterium CEB3	0.004275	0.003616	0.00167	0.001537	0.004901
Alloprevotella tannerae	0.005707	0.00352	1.6e-05	0.000276	0.006447
Bacteroides coprosuis	0.005474	0.003338	0.001194	0.000383	0.005555
Fusicatenibacter saccharivorans	0.009807	0.003091	0.00045	0.001571	0.000992
Lactobacillus dextrinicus	0.00103	0.001585	0.009807	0.00209	0.001389
Intestinimo0s butyriciproducens	0.008206	0.004816	0.001786	0.000214	0.000844
Bacillus pa0citerrae	0.002745	0.001423	0.009386	0.001097	0.001204
Clostridiales bacterium GWF2_38_85	0.008037	0.005591	0.000953	0.00017	0.00106
Lactobacillus 0ntensis	0.001974	0.002216	0.003099	0.002385	0.006125
Fusobacterium nucleatum	0.002016	0.002253	0.001761	0.007503	0.00222
Firmicutes bacterium CAG:791	0.009509	0.005095	3.6e-05	7.1e-05	0.001037
Clostridium sp. CAG:632	0.009636	0.005373	3.6e-05	7.1e-05	0.000567
Choanephora cucurbitarum	0.003591	0.00273	8.8e-05	0.006385	0.002884
Lactobacillus ruminis CAG:367	0.004051	0.002634	3.6e-05	0.00619	0.002755
Fructobacillus tropaeoli	0.000862	0.001301	0.009636	0.003309	0.000543
Desulfitibacter sp. BRH_c19	0.002851	0.003134	0.000546	0.003208	0.005865
Bacteroides sp. CAG:702	0.005705	0.003528	0.000253	0.000283	0.005803
Bifidobacterium thermophilum	0.003227	0.005217	0.001236	0.004448	0.001428
Porphyromo0s macacae	0.004972	0.003518	5.1e-05	0.000578	0.006318
Lactobacillus vagi0lis	0.00135	0.001356	0.007455	0.003746	0.001506
Desulfosporosinus lacus	0.006405	0.004627	0.000328	0.000589	0.003432
Enterococcus pallens	0.00195	0.00163	0.004718	0.005686	0.001344
Trichococcus pasteurii	0.001446	0.001579	0.003828	0.007225	0.001208
Bacteroides massiliensis	0.00541	0.003494	0.000174	0.000375	0.005831
Bacteroides sp. Marseille-P3208T	0.005492	0.00363	2.1e-05	0.000283	0.005837
Propionispira arboris	0.004237	0.004975	0.0003	0.000812	0.004935
Dorea sp. CAG:317	0.005763	0.004694	0.000107	0.000942	0.003747
Pediococcus claussenii	0.00183	0.0021	0.009354	0.000813	0.00115
Asaccharospora irregularis	0.003298	0.003633	0.002372	0.0009	0.00504
Mucor ambiguus	0.002101	0.002405	0.003788	0.003095	0.003842
Clostridium phoceensis	0.00873	0.005153	3.1e-05	6.3e-05	0.001247
Peptostreptococcaceae bacterium oral taxon 113	0.003349	0.001854	0.002045	0.006379	0.001569
Fontibacillus pa0cisegetis	0.002678	0.003492	0.003646	0.000928	0.004384
Eubacterium sp. CAG:115	0.007855	0.005561	0.000121	1.7e-05	0.001511
Stomatobaculum longum	0.008437	0.005413	0.000146	0.000308	0.000712
Lactobacillus xiangfangensis	0.001448	0.002002	0.008089	0.002299	0.001169
Kocuria salsicia	0.003553	0.00253	0.000118	0.003414	0.00536
Treponema bryantii	0.007126	0.005248	6.1e-05	0.000145	0.002386
[Eubacterium] cellulosolvens	0.007775	0.004906	0.000241	0.000366	0.001672
Fructobacillus ficulneus	0.000395	0.000394	0.012668	0.001372	0.000114
Prevotella sp. BP1-145	0.005099	0.003329	0.000127	0.000239	0.00614
Orenia metallireducens	0.002649	0.003151	0.002737	0.001805	0.004588
Gilliamella apicola	0.002898	0.003654	0.001647	0.00115	0.005576
Candidatus Stoquefichus sp. SB1	0.004906	0.003818	0.000941	0.001489	0.003742
Streptococcus pasteurianus	0.003353	0.005305	0.002624	0.003212	0.000392
Proteiniborus sp. DW1	0.004566	0.003112	0.003426	0.000997	0.002756
Sporolactobacillus vineae	0.004168	0.004889	0.001586	0.000475	0.003721
Oscillibacter sp. PC13	0.009161	0.005052	1.8e-05	4.2e-05	0.000515
Acetobacter syzygii	0.000748	0.001573	0.002724	0.001809	0.00788
Defluviitalea phaphyphila	0.004375	0.004009	0.000584	0.0009	0.004862
Roseburia sp. CAG:182	0.006156	0.004721	0.000173	0.000844	0.002824
Bacteroides caecimuris	0.005345	0.003397	2.7e-05	0.000281	0.005661
Clostridium aceticum	0.005034	0.003482	0.002018	0.001072	0.003103
Oribacterium sp. C9	0.006209	0.003492	0.000498	0.00258	0.001911
Streptococcus didelphis	0.002865	0.002341	0.000787	0.0057	0.002996
Olsenella sp. kh2p3	0.004966	0.009473	1.6e-05	2.1e-05	0.00018
Clostridiales bacterium VE202-21	0.004413	0.005258	0.000179	0.000356	0.004422
Sediminibacillus halophilus	0.001002	0.000406	0.012689	0.000304	0.000209
Lactobacillus oligofermentans	0.001177	0.001612	0.009035	0.001476	0.001285
Ruminococcus sp. CAG:579	0.008794	0.004897	6e-05	0.000224	0.000578
Tannerella sp. oral taxon HOT-286	0.004661	0.003307	0.000165	0.000545	0.005819
Proteiniborus ethanoligenes	0.003631	0.004378	0.000528	0.001158	0.0048
Methanolobus sp. T82-4	0.003398	0.002564	6e-05	0.005407	0.003049
Paenibacillus borealis	0.003202	0.005181	0.000365	0.000149	0.005576
Butyrivibrio sp. MC2013	0.004028	0.004192	0.001026	0.0024	0.002816
Phascolarctobacterium succi0tutens	0.00652	0.004455	0.000349	0.001041	0.002067
Holdemanella biformis	0.006631	0.005172	7e-05	0.000544	0.00201
Bacteroides propionicifaciens	0.005465	0.003118	1.6e-05	0.000201	0.005596
Butyrivibrio sp. CAG:318	0.007508	0.003889	4.2e-05	0.000823	0.002098
Dermacoccus sp. PE3	0.002432	0.00183	0.000157	0.004879	0.005055
Bacillus sp. J37	0.003287	0.005003	0.000128	8.6e-05	0.005792
Bacteroides sp. CAG:714	0.005148	0.003225	9e-06	0.000216	0.005663
Enterococcus durans	0.001088	0.001261	0.006772	0.004561	0.000534
[Ruminococcus] g0vus	0.003487	0.00309	0.004058	0.000917	0.002659
Lactobacillus nodensis	0.000602	0.000466	0.009954	0.002456	0.000686
Dethiosulfatibacter aminovorans	0.004046	0.004011	0.001324	0.000434	0.004346
Succiniclasticum ruminis	0.004537	0.002326	0.001236	0.005273	0.000787
Acinetobacter baumannii	0.003835	0.003244	0.003964	0.001883	0.00123
Paenibacillus larvae	0.002467	0.004101	0.001467	0.001851	0.004252
Clostridium sp. CAG:7	0.00716	0.004501	0.000119	0.000517	0.001823
Vanderwaltozyma polyspora	0.002911	0.00239	9.2e-05	0.005809	0.002916
Lachnobacterium bovis	0.005519	0.00488	0.00016	0.000103	0.003445
Paraprevotella clara	0.00406	0.003149	9e-06	0.00075	0.006113
[Hallella] seregens	0.00497	0.003212	2.1e-05	0.000237	0.005636
Prolixibacter bellariivorans	0.004808	0.003418	1.8e-05	0.000302	0.005529
Streptococcus mutans	0.004442	0.004064	0.003353	0.000834	0.00138
Mahella australiensis	0.006345	0.004195	4.8e-05	0.000352	0.003128
Salimicrobium halophilum	0.004146	0.003179	4.5e-05	0.004406	0.002283
Bifidobacterium pullorum	0.003373	0.007589	0.000189	0.000865	0.002005
Bacillus stratosphericus	0.001637	0.001448	0.005221	0.004609	0.001101
Bacteroides sp. CAG:709	0.005663	0.003717	3e-05	0.000256	0.004349
bacterium F083	0.004739	0.003439	7e-06	0.000262	0.005536
Oribacterium sp. oral taxon 078	0.007551	0.004351	0.000109	0.000243	0.001719
Paraclostridium bifermentans	0.003236	0.004164	0.001744	0.000844	0.003972
Atopobium vagi0e	0.005519	0.007435	0.000337	2.7e-05	0.00064
Enterococcus phoeniculicola	0.001472	0.001998	0.005827	0.001483	0.003153
Prevotella sp. CAG:873	0.005803	0.003593	3.3e-05	0.000193	0.004273
Gorillibacterium massiliense	0.003749	0.003001	0.004058	0.001148	0.001924
Bacteroides plebeius	0.004915	0.003183	1.2e-05	0.000224	0.005514
Succinispira mobilis	0.003376	0.0025	0.001707	0.005319	0.000874
Erysipelothrix larvae	0.003382	0.002381	0.002697	0.002925	0.002365
Bacteroides stercorirosoris	0.004806	0.002831	0.001343	0.000306	0.004443
[Clostridium] neopropionicum	0.007837	0.003489	0.000309	0.00023	0.001859
Ruminococcus sp. CAG:330	0.008408	0.004387	4.8e-05	0.000182	0.000674
[Clostridium] straminisolvens	0.004077	0.004054	0.000883	0.000597	0.004075
Sarci0 sp. DSM 11001	0.007675	0.00456	0.000225	0.000121	0.001091
[Eubacterium] siraeum	0.005581	0.004389	0.000241	0.000614	0.002833
Vibrio parahaemolyticus	0.003937	0.00258	0.005018	0.000515	0.001551
Desulfosporosinus sp. BRH_c37	0.00577	0.00392	0.000362	0.000576	0.00297
Moorella thermoacetica	0.004659	0.004256	0.00025	0.000913	0.003466
Streptococcus uberis	0.001548	0.001468	0.005353	0.004662	0.000503
Eubacterium rumi0ntium	0.005272	0.00441	0.00083	0.000274	0.002717
Pediococcus parvulus	0.001261	0.001863	0.006248	0.001935	0.002171
Faecalibaculum rodentium	0.006993	0.005403	0.000484	0.000107	0.000479
Bacteroidales bacterium 45-6	0.005092	0.003149	1.9e-05	0.000291	0.004858
Alkaliphilus oremlandii	0.002603	0.002396	0.002585	0.000706	0.005083
uncultured bacterium 5G12	0.00197	0.001725	0.002643	0.005732	0.001303
Dorea sp. CAG:105	0.007662	0.004918	0.00011	5.9e-05	0.000606
Thermotalea metallivorans	0.003544	0.00321	0.00089	0.000678	0.00503
Prevotella sp. 109	0.004599	0.003082	1e-05	0.000266	0.005387
Desulfitibacter alkalitolerans	0.004499	0.005425	0.000182	9.6e-05	0.003133
Megamo0s hypermegale	0.003029	0.00325	0.003031	0.000574	0.00344
Clostridium sp. ASF356	0.006265	0.005379	0.000109	0.000101	0.00145
Thermoa0erobacterium saccharolyticum	0.00266	0.003709	0.000122	0.001441	0.005298
Lysinibacillus sphaericus	0.003034	0.003347	0.002871	0.002947	0.001028
Bifidobacterium pseudolongum	0.003342	0.006454	0.000164	0.001453	0.001808
Bacillus smithii	0.003598	0.004896	0.000133	0.000965	0.003593
Acidaminobacter hydrogenoformans	0.003085	0.002865	6.9e-05	0.002285	0.004845
Peptoniphilus sp. BV3C26	0.003831	0.002787	0.001935	0.001625	0.002966
Bifidobacterium aesculapii	0.003651	0.007405	0.000128	0.000802	0.001142
Lactobacillus spicheri	0.00229	0.001823	0.006249	0.001633	0.001133
Weissella minor	0.000473	0.000554	0.010763	0.00112	0.000204
Ilyobacter polytropus	0.004053	0.004538	7.9e-05	0.000247	0.004194
Moraxella macacae	0.002545	0.002295	0.000151	0.005573	0.00253
Pseudoflavonifractor sp. Marseille-P3106	0.006691	0.004761	7.5e-05	9.6e-05	0.00147
Ureaplasma canigenitalium	0.002963	0.002289	4.5e-05	0.005304	0.002481
Bacillus sp. VT-16-64	0.002363	0.004385	0.000173	0.000258	0.005839
Listeria grayi	0.003436	0.003075	0.001859	0.00284	0.001736
A0erococcus mediterraneensis	0.003613	0.002803	0.000493	0.002942	0.003093
Bifidobacterium magnum	0.003338	0.005707	0.000638	0.001405	0.001833
Firmicutes bacterium CAG:882	0.002769	0.003769	4.8e-05	0.001022	0.005307
Lactobacillus crustorum	0.00066	0.000746	0.009475	0.001236	0.000781
Desulfosporosinus sp. I2	0.00384	0.003751	0.000364	0.001223	0.00371
Clostridium sp. KLE 1755	0.003962	0.003161	0.001649	0.002624	0.001489
Streptococcus sp. SR4	0.001108	0.000963	0.002573	0.007834	0.000404
Caldicellulosiruptor acetigenus	0.001728	0.001453	0.007539	0.000921	0.001209
Eubacterium sp. 14-2	0.004679	0.005095	0.000722	0.000121	0.00219
Lactobacillus acetotolerans	0.002081	0.002968	0.003611	0.001759	0.002371
Collinsella aerofaciens	0.003067	0.003847	0.002698	0.001005	0.002171
Bacillus sp. B14905	0.00141	0.001606	0.005571	0.002645	0.001555
Eubacterium sp. AB3007	0.005059	0.004293	1.3e-05	0.000584	0.002833
Bacteroidia bacterium 43-41	0.00539	0.002665	0.000502	0.000331	0.00389
Turicibacter sanguinis	0.004601	0.004088	0.0016	0.00031	0.002178
Eubacterium coprostanoligenes	0.00682	0.004174	0.000185	0.000345	0.001237
Streptococcus salivarius	0.001568	0.00178	0.003284	0.005673	0.000444
Lachnospiraceae bacterium M18-1	0.005923	0.00414	0.000303	0.000442	0.001932
Enterococcus italicus	0.002405	0.001325	0.004989	0.003621	0.000381
Taylorella asinigenitalis	0.002489	0.002583	0.001289	0.001558	0.004775
Acinetobacter schindleri	0.011173	0.000398	0.00054	0.000214	0.000361
Clostridiales bacterium 42_27	0.005745	0.006072	7.8e-05	0.000115	0.000661
Bifidobacterium sp. 7101	0.003198	0.003011	8.6e-05	0.002507	0.003848
Eubacterium sp. CAG:161	0.005685	0.00441	5.4e-05	9.2e-05	0.002398
Bacillus sp. SA1-12	0.002811	0.004187	0.000158	0.000465	0.005001
Salisediminibacterium haloalkalitolerans	0.005023	0.003206	3.9e-05	0.000209	0.004114
Orenia marismortui	0.002827	0.004351	5.1e-05	0.000346	0.004961
Pelotomaculum thermopropionicum	0.004824	0.004234	0.00116	0.000251	0.002048
[Clostridium] lactatifermentans	0.00634	0.003626	8e-05	0.000624	0.001775
Lachnospiraceae bacterium 10-1	0.00479	0.003951	8e-05	0.000674	0.002932
Dethiosulfatarculus sandiegensis	0.003329	0.003622	0.000397	0.000806	0.004271
Caloramator mitchellensis	0.002736	0.003192	0.001084	0.000511	0.004888
Desulfobacteraceae bacterium IS3	0.002965	0.003531	0.000176	0.001123	0.004597
Paenibacillus mucilaginosus	0.00318	0.00318	0.001504	0.001051	0.003451
Roseburia sp. 831b	0.004222	0.002488	0.001237	0.003596	0.000801
Bacteroides sp. CAG:633	0.002496	0.001744	0.001544	0.004484	0.002047
Macellibacteroides sp. HH-ZS	0.004288	0.00298	1.6e-05	0.000245	0.004784
Paenibacillus lactis	0.002072	0.002135	0.001656	0.004494	0.001927
Lachnospiraceae bacterium A2	0.004251	0.004085	0.000182	0.000903	0.00285
Shewanella xiamenensis	0.00024	0.000211	0.011674	1.9e-05	0.000107
Bacteroides finegoldii	0.003686	0.003457	2.2e-05	0.00017	0.004908
Peptoclostridium litorale	0.004175	0.003338	0.001288	0.000821	0.002592
Clostridium paraputrificum	0.00449	0.002672	0.001252	0.001248	0.002551
Eubacterium sp. CAG:274	0.005536	0.004253	0.000276	0.000107	0.002009
A0erosporomusa subterranea	0.00398	0.002779	0.000656	0.001962	0.0028
Bacillus massiliogorillae	0.004346	0.003755	0.00086	0.001039	0.002126
Pelosinus propionicus	0.003449	0.00232	0.002281	0.000808	0.00325
Bacillus simplex	0.002079	0.002201	0.001667	0.001776	0.004327
[Clostridium] hylemo0e	0.005166	0.004075	0.000957	0.000392	0.001442
Lactobacillus coleohominis	0.000571	0.000714	0.007562	0.002718	0.000435
Bacteroides sp. D2	0.004135	0.003097	3e-06	0.000197	0.004541
Rhizobium sp. NT-26	0.003864	0.002228	0.004904	0.000536	0.000434
Streptococcus parasanguinis	0.001195	0.001531	0.004331	0.004555	0.000343
[Eubacterium] nodatum	0.004828	0.003152	0.001351	0.000457	0.002147
Gracilibacillus ureilyticus	0.00264	0.004271	0.000139	0.000124	0.004751
Lachnospiraceae bacterium NC2004	0.005181	0.003602	0.000322	0.000561	0.002239
Ruthenibacterium lactatiformans	0.006023	0.005291	0.000116	7.5e-05	0.000391
Clostridiales bacterium VE202-09	0.003711	0.003522	0.000408	0.000444	0.003794
Megasphaera sp. BV3C16-1	0.005223	0.004843	0.000637	0.000243	0.000923
Flectobacillus major	0.003094	0.002586	0.001112	0.001307	0.003764
[Clostridium] polysaccharolyticum	0.005501	0.003232	0.000218	0.000593	0.002307
Dysgonomo0s sp. BGC7	0.003966	0.002227	0.001298	0.000306	0.003998
Parabacteroides distasonis	0.004668	0.004052	3e-05	0.000144	0.002882
Bacteroides faecichinchillae	0.004064	0.00281	6.1e-05	0.000216	0.004608
Paenibacillus selenitireducens	0.002976	0.004381	0.000112	0.000126	0.004148
Intestinibacter bartlettii	0.003351	0.00306	0.000675	0.000957	0.003693
Tepidimicrobium xylanilyticum	0.002789	0.002877	0.000185	0.000915	0.00497
Lagierella massiliensis	0.003762	0.002469	0.004741	0.000151	0.000607
Selenomo0s artemidis	0.004986	0.003673	4.5e-05	3.8e-05	0.002938
Desulfotomaculum acetoxidans	0.003753	0.004678	3.1e-05	0.000103	0.003084
[Clostridium] thermoalcaliphilum	0.0027	0.002677	0.000353	0.001005	0.004905
Lachnospiraceae bacterium MA2020	0.006445	0.003766	0.000283	0.000375	0.000763
Calda0erobacter subterraneus	0.004788	0.003963	0.000817	0.000325	0.001735
Ruminococcus sp. CAG:624	0.006074	0.003953	3e-05	0.000392	0.001147
Bacteroides sp. CAG:144	0.004397	0.002686	2.7e-05	0.000203	0.004268
Streptococcus oralis	0.002743	0.002837	0.003713	0.000957	0.001291
Acetoa0erobium noterae	0.002512	0.002854	6.1e-05	0.001659	0.004452
Paenibacillus sanguinis	0.002567	0.002017	0.004329	0.000655	0.001968
Tumebacillus flagellatus	0.002918	0.002898	0.001661	0.000329	0.003728
Lachnospiraceae bacterium NK3A20	0.005887	0.00328	0.000292	0.000775	0.001276
Sharpea azabuensis	0.004168	0.003764	0.000726	0.000482	0.002301
Johnsonella ig0va	0.005476	0.004329	2.8e-05	0.000276	0.001316
Atopobium deltae	0.004617	0.006595	2.5e-05	2e-06	0.000174
Bacteroides fluxus	0.004466	0.002837	1.5e-05	0.000199	0.00389
Solirubrobacterales bacterium 67-14	0.002714	0.001873	9.8e-05	0.002827	0.003889
Beduini massiliensis	0.004759	0.003266	0.000209	0.0009	0.002249
Lactobacillus koreensis	0.000911	0.001214	0.008145	0.000624	0.000484
Bacteroides sp. CAG:927	0.003462	0.002536	0.00045	0.001631	0.003289
Clostridiales bacterium CHKCI006	0.0034	0.00299	0.000247	0.001244	0.003481
Fictibacillus phosphorivorans	0.002036	0.003091	0.000367	0.001531	0.004334
Lactobacillus senmaizukei	0.001912	0.00096	0.005304	0.001305	0.001865
Oscillibacter sp. CAG:155	0.0065	0.004329	4.8e-05	2.7e-05	0.000422
Bacteroides sp. CAG:443	0.004157	0.002628	0.00014	0.000201	0.004195
Bacillus methanolicus	0.003769	0.002839	0.000352	0.000666	0.003694
Clostridium sp. CAG:127	0.004917	0.004051	0.000143	9.8e-05	0.00211
Lactobacillus fuchuensis	0.001266	0.001855	0.006346	0.000576	0.001276
Collinsella sp. Marseille-P2666	0.004148	0.005646	0.000164	0.000253	0.001104
Lachnospiraceae bacterium 3-1	0.005687	0.003887	0.000763	0.000153	0.000785
Sporomusa malonica	0.003047	0.003409	0.000328	0.00036	0.004081
Firmicutes bacterium CAG:103	0.006689	0.004135	3.1e-05	2.1e-05	0.000337
Geobacillus sp. Y4.1MC1	0.003351	0.004758	1.3e-05	6e-06	0.003082
Dysgonomo0s macrotermitis	0.003484	0.003002	2.8e-05	0.00026	0.004433
Bifidobacterium angulatum	0.002863	0.005484	0.000295	0.001108	0.001451
Oceanobacillus massiliensis	0.002365	0.003617	0.000104	0.000678	0.004423
A0erophaga thermohalophila	0.004175	0.002635	4.5e-05	0.000174	0.004139
Paenibacillus sp. OSY-SE	0.002658	0.00314	2.2e-05	0.001252	0.00409
Marinilactibacillus piezotolerans	0.001124	0.000948	0.0024	0.005893	0.000754
Paenibacillus beijingensis	0.005214	0.00378	3.1e-05	7.5e-05	0.002015
Gemmiger formicilis	0.004724	0.003151	0.000347	0.001539	0.001341
Enterococcus saccharolyticus	0.002572	0.001751	0.004153	0.002067	0.000524
Epulopiscium sp. Nele67-Bin005	0.002358	0.002809	0.000122	0.001397	0.004361
Slackia piriformis	0.005869	0.004895	9e-06	1.5e-05	0.000225
Bacteroidales bacterium WCE2008	0.003715	0.002663	1.3e-05	0.000214	0.004395
Firmicutes bacterium CAG:424	0.005643	0.003592	0.000479	0.000186	0.001071
Clostridium sp. 12(A)	0.002996	0.004027	8.9e-05	0.000442	0.003373
Parabacteroides sp. SN4	0.003886	0.002723	9e-06	0.00022	0.004082
Bifidobacterium cuniculi	0.002845	0.005887	7.5e-05	0.000867	0.001209
Geosporobacter subterraneus	0.002298	0.00255	7.2e-05	0.001125	0.004809
Sporomusa sphaeroides	0.00414	0.003142	0.000525	0.000364	0.002679
Desulfosporosinus sp. Tol-M	0.004608	0.003023	0.000531	0.000635	0.002038
Lachnospiraceae bacterium P6B14	0.005892	0.003586	0.000231	0.000536	0.000587
Dysgonomo0s sp. HGC4	0.004268	0.002622	4e-06	0.000222	0.003703
Leuconostoc sp. C2	0.000953	0.000364	0.008645	0.000829	2e-05
Paludibacter jiangxiensis	0.003889	0.002482	7.5e-05	0.000216	0.004148
Weissella viridescens	0.000167	0.000198	0.009256	0.001081	8.3e-05
Thermoa0erobacter mathranii	0.002183	0.00331	9e-06	0.000605	0.004636
Lachnospiraceae bacterium AC2014	0.005972	0.004	1.9e-05	9.2e-05	0.000654
Staphylococcus sciuri	0.001501	0.001946	0.003523	0.003443	0.000312
Lactobacillus kimchiensis	0.001235	0.001312	0.003244	0.002829	0.002101
Bacillus gaemokensis	0.002068	0.002224	0.000118	0.002151	0.004151
Aeromo0s hydrophila	0.000486	0.000303	0.009576	0.00026	3e-05
Bacteroidales bacterium 36-12	0.004231	0.002338	7.5e-05	0.000155	0.00385
Clostridium sp. ASF502	0.00491	0.002898	0.000195	0.000674	0.001968
Bacillus sp. 1NLA3E	0.003318	0.003105	0.000316	0.000758	0.003137
Clostridium sp. HMSC19A10	0.001679	0.001466	0.004969	0.000693	0.001827
Pantoea a00tis	0.000482	0.007891	0.001258	0.000863	0.000138
Clostridiales bacterium GWF2_36_10	0.005263	0.003437	4.2e-05	0.000155	0.001733
Listeria aquatica	0.000842	0.000723	0.002525	0.006027	0.000459
Syntrophomo0s zehnderi	0.00386	0.004009	4.2e-05	0.000163	0.002498
Lysinibacillus fusiformis	0.000404	0.000547	0.005939	0.001558	0.00212
Sporolituus thermophilus	0.002632	0.001665	0.001282	0.00352	0.001453
Bacillus gobiensis	0.00127	0.001873	0.002007	0.003441	0.001956
Clostridium sp. Marseille-P2538	0.004322	0.003344	2.8e-05	0.000343	0.002497
Clostridium sp. CAG:226	0.005579	0.002877	3.4e-05	0.000168	0.001875
Enterorhabdus mucosicola	0.004257	0.005539	0.000411	2.5e-05	0.000272
Streptococcus sp. DD10	0.001843	0.00276	0.001288	0.000888	0.003719
Prevotella sp. CAG:279	0.004037	0.00223	1.2e-05	0.000212	0.003994
Lactobacillus parabrevis	0.000764	0.001016	0.006901	0.001014	0.000786
Clostridiisalibacter paucivorans	0.002603	0.002556	0.001901	0.000287	0.003131
Acetobacter oki0wensis	2e-06	0.00104	0.001954	0.001497	0.005972
Roseburia inulinivorans	0.007282	0.002022	0.000161	0.000115	0.000879
Clostridium sp. CAG:253	0.00266	0.00243	0.000318	0.001453	0.003591
Blautia sp. YL58	0.004282	0.002652	0.00089	0.00128	0.001338
Halo0tronum saccharophilum	0.002312	0.002668	0.001143	0.000787	0.003506
Lachnospiraceae bacterium TWA4	0.005101	0.00331	0.000101	0.000389	0.001494
Lactobacillus frumenti	0.000766	0.000804	0.005484	0.002771	0.000534
Bacillus sp. FJAT-14578	0.002167	0.003994	0.000191	0.000117	0.003877
Peptostreptococcaceae bacterium VA2	0.001914	0.002198	0.001133	0.001202	0.003881
[Eubacterium] rectale	0.004086	0.002194	0.002934	0.000297	0.000808
Peptostreptococcus sp. D1	0.002334	0.002941	9.1e-05	0.000833	0.004102
Chloroflexi bacterium GWB2_54_36	0.002005	0.002675	4.5e-05	0.001146	0.004423
Odoribacter splanchnicus	0.002925	0.002583	6e-06	0.000195	0.004584
Acinetobacter lwoffii	0.003267	0.003846	0.000413	0.000478	0.002243
Alicyclobacillus macrosporangiidus	0.002236	0.002868	0.000121	0.001024	0.003967
Paenibacillus terrae	0.00245	0.003014	0.00038	0.000836	0.003512
Campylobacter fetus	0.002589	0.003097	1.6e-05	0.00063	0.00385
Blautia wexlerae	0.003711	0.003197	0.000558	0.00128	0.001414
Marinimicrobium agarilyticum	1.3e-05	1.8e-05	0.001109	0.008999	2.1e-05
Clostridiales bacterium 59_14	0.005263	0.004557	2.2e-05	2.5e-05	0.00029
Leptotrichia goodfellowii	0.002259	0.003295	0.000209	0.000222	0.004151
Weissella koreensis	0.000797	0.000706	0.005516	0.0029	0.000216
Enterobacter asburiae	0.000142	0.008994	0.000222	0.000712	3.1e-05
Desulfosporosinus sp. BG	0.002165	0.002635	3.1e-05	0.000626	0.004629
Alistipes shahii	0.001819	0.001187	0.001407	0.004525	0.001123
Bacillus mycoides	0.001952	0.002741	0.000277	0.001081	0.003979
Parabacteroides chinchillae	0.004419	0.00255	1.9e-05	0.000144	0.002893
Clostridium haemolyticum	0.002418	0.002395	0.000239	0.002138	0.002829
Mycobacterium tuberculosis	0.002938	0.002882	0.001131	0.001058	0.001979
Oribacterium sp. WCC10	0.004695	0.002843	0.000426	0.001462	0.000528
Streptococcus pyogenes	0.001601	0.002849	0.0037	0.00159	0.000207
Fusobacterium necrophorum	0.002712	0.002605	4.5e-05	0.000968	0.003613
Paenibacillus sp. NFR01	0.002925	0.003982	7.9e-05	0.000189	0.002766
Clostridiales bacterium 38-18	0.003156	0.002873	0.001272	0.00035	0.002284
Tissierella creatinophila	0.00229	0.002605	0.002229	0.000565	0.002243
Prevotella sp. P6B4	0.003016	0.002031	1.5e-05	0.000197	0.004671
[Clostridium] hiranonis	0.003298	0.002761	0.000981	0.000733	0.002151
Massiliomicrobiota timonensis	0.003811	0.002983	0.000104	0.000595	0.00243
Pediococcus argentinicus	0.001133	0.001586	0.006176	0.000683	0.000338
Vagococcus pe0ei	0.000258	0.000309	0.008248	0.000867	0.00022
Clostridium sp. CAG:1024	0.005541	0.003717	2.8e-05	6.3e-05	0.000541
Butyrivibrio sp. VCB2001	0.002376	0.002081	0.000288	0.002335	0.002807
Streptococcus intermedius	0.001537	0.002553	0.003034	0.000737	0.001997
Treponema primitia	0.005121	0.003479	0.000112	0.000209	0.000886
Selenomo0s sputige0	0.002649	0.002643	0.000136	0.000892	0.003481
Candidatus Stoquefichus massiliensis	0.004732	0.001808	0.000197	0.001051	0.001981
Clostridiales bacterium DRI-13	0.003453	0.002904	0.000625	0.000524	0.002254
Lactobacillus concavus	0.001153	0.000619	0.006865	0.00084	0.000244
Ruminococcaceae bacterium cv2	0.006689	0.002736	1.9e-05	3.6e-05	0.000239
Butyrivibrio sp. FCS014	0.00394	0.002781	0.000174	0.000767	0.002047
Enterococcus hermanniensis	0.000726	0.000567	0.003308	0.004733	0.000362
Melioribacter roseus	0.005912	0.002276	0.000289	9.4e-05	0.001108
Bacteroides coprophilus	0.003456	0.002307	7e-06	0.000159	0.003693
Sporolactobacillus terrae	0.002054	0.002346	0.001175	0.000601	0.00338
Bacteroides stercoris	0.003613	0.002193	3e-06	0.00017	0.003576
Phascolarctobacterium sp. CAG:266	0.003837	0.002534	0.0003	0.000381	0.002482
Clostridium sp. Marseille-P3244	0.004959	0.003176	0.000118	0.000172	0.001085
uncultured Acidobacteria bacterium HF4000_26D02	0.001366	0.000912	0.003877	0.000509	0.002843
Bifidobacterium gallicum	0.002963	0.005122	7.8e-05	0.000473	0.00086
Bifidobacterium dentium	0.002958	0.004198	0.000154	0.000869	0.001309
Bacteroides intesti0lis	0.00324	0.002173	2.5e-05	0.00018	0.003859
Roseburia sp. CAG:380	0.005965	0.002922	4.8e-05	5e-05	0.000479
Bacillus azotoformans	0.001952	0.002674	0.001925	0.000555	0.002357
Dehalobacter sp. TeCB1	0.00117	0.001533	3.1e-05	0.000367	0.006362
Bacillus nealsonii	0.005321	0.001228	0.00088	0.001485	0.000547
Lactobacillus kunkeei	0.001157	0.0009	0.003862	0.001355	0.002176
Butyrivibrio sp. WCD3002	0.002896	0.002283	7.8e-05	0.001709	0.002479
Paenibacillus sp. UNC451MF	0.001084	0.000847	0.004186	0.002482	0.000842
Gracilibacillus kekensis	0.002361	0.001543	0.001668	0.00355	0.000304
Veillonella mag0	0.002965	0.003078	0.000917	0.000274	0.002181
Selenomo0s sp. oral taxon 136	0.003682	0.003027	9e-06	7.5e-05	0.002595
Prevotella sp. P6B1	0.003331	0.002389	9e-06	0.000147	0.003506
Bacteroidales bacterium KHT7	0.003213	0.001952	0.001416	0.000189	0.002585
Firmicutes bacterium CAG:176	0.00561	0.003036	0.00021	8.8e-05	0.000395
Lactobacillus parakefiri	0.002956	0.002366	0.00209	0.000852	0.001064
Lu0timo0s lo0rensis	0.002436	0.002246	4.6e-05	0.000905	0.003677
Shewanella sp. POL2	2e-06	3e-06	0.00928	1e-05	1e-06
[Clostridium] saccharogumia	0.003134	0.002013	0.002056	0.000813	0.001277
Collinsella ta0kaei	0.002789	0.00437	0.001747	8.8e-05	0.000285
uncultured Oscillibacter sp.	0.004828	0.003157	0.001082	0.000126	8.4e-05
Syntrophomo0s palmitatica	0.002767	0.002496	3.4e-05	0.000892	0.003079
Eggerthella sp. YY7918	0.005026	0.003917	3.9e-05	1.3e-05	0.00027
Lactobacillus ginsenosidimutans	0.001517	0.00109	0.004225	0.001834	0.000586
Enterococcus aquimarinus	0.001566	0.000836	0.005303	0.000988	0.000552
Algicola sagamiensis	0.000124	0.000168	0.000857	0.007901	0.000194
Eubacterium sp. CAG:156	0.002752	0.003783	5.4e-05	2.3e-05	0.002631
Jeotgalibaca sp. PTS2502	0.000704	0.000914	0.006667	0.000704	0.000248
Bifidobacterium saeculare	0.002121	0.002723	0.000218	0.001948	0.002224
Firmicutes bacterium CAG:534	0.005086	0.003359	1.5e-05	8.8e-05	0.000673
Dendrosporobacter quercicolus	0.001848	0.001778	0.002081	0.00041	0.003103
Mitsuokella sp. oral taxon 131	0.00505	0.00276	5.4e-05	0.000138	0.001212
Clostridiales bacterium GWC2_40_7	0.004595	0.003014	0.000425	0.000115	0.001025
[Clostridium] dakarense	0.001113	0.001313	0.004459	0.000283	0.002004
Cohnella pa0carvi	0.002587	0.003115	0.000544	0.000505	0.002416
Effusibacillus pohliae	0.002736	0.002542	5.7e-05	0.000827	0.003004
Eubacterium uniforme	0.003169	0.003433	0.000778	0.000544	0.001238
Bacteroides sp. Marseille-P3166	0.003031	0.002207	4e-06	0.000182	0.00373
Lachnospiraceae bacterium AC3007	0.004368	0.0024	0.000498	0.001321	0.000565
Dialister succi0tiphilus	0.001634	0.001154	0.000152	0.000253	0.005954
A0erosphaera aminiphila	0.002594	0.002965	0.000124	0.00039	0.00306
Porphyromo0s gulae	0.003191	0.00224	1e-05	0.00017	0.00348
Bacillus rubiinfantis	0.001999	0.00179	0.002583	0.000526	0.002186
Clostridium sp. CL-2	0.002165	0.0026	0.000239	0.000475	0.003602
[Eubacterium] fissicate0	0.003509	0.002549	0.000553	0.000806	0.001651
Tissierellia bacterium KA00581	0.00217	0.002611	1.5e-05	0.000729	0.00353
Lactobacillus paucivorans	0.002225	0.00142	0.00328	0.000521	0.001609
Methanobrevibacter curvatus	0.00223	0.001549	0.000941	0.003571	0.000761
Robinsoniella peoriensis	0.004886	0.0031	0.000171	0.000113	0.000776
Blautia sp. Marseille-P3087	0.002501	0.001995	1.8e-05	0.002911	0.001611
Helcococcus kunzii	0.002052	0.002501	0.000216	0.000735	0.003506
Methanosarci0 barkeri	0.003555	0.004183	4e-06	0.000289	0.000976
Peptococcaceae bacterium 1109	0.00449	0.00287	0.000128	0.000201	0.001313
Clostridiales bacterium 36_14	0.002241	0.002357	0.001175	0.000536	0.002682
Carnobacterium inhibens	0.001312	0.001344	0.002326	0.002925	0.001076
Brevibacillus borstelensis	0.001699	0.001881	0.003156	0.000101	0.002146
Streptomyces filamentosus	0.001446	0.001433	0.00092	0.000844	0.004321
Staphylococcus xylosus	0.000195	0.000214	0.001182	0.007074	0.000287
Phascolarctobacterium sp. CAG:207	0.005192	0.003189	4e-05	6.3e-05	0.000466
[Clostridium] symbiosum	0.004304	0.003378	9.1e-05	0.000174	0.000968
Actinomyces polynesiensis	0.002068	0.001597	0.00031	0.00232	0.002616
Olsenella sp. HMSC062G07	0.002665	0.004672	0.000164	0.000561	0.000835
Bacillus horikoshii	0.001632	0.002932	0.000805	0.000279	0.003236
Schwartzia succinivorans	0.003726	0.004066	0.000104	5.4e-05	0.000928
Bacillus sp. Soil768D1	0.001723	0.002675	4e-05	0.000842	0.003579
Clostridium sp. CAG:217	0.005066	0.003327	1.6e-05	1.1e-05	0.000414
Lachnospiraceae bacterium 28-4	0.004559	0.0031	0.000316	0.000224	0.000634
Firmicutes bacterium CAG:170	0.004997	0.003164	9.8e-05	0.000155	0.000404
Butyrivibrio sp. NC2002	0.004841	0.00316	1.9e-05	1.7e-05	0.000778
Ruminococcus sp. CAG:382	0.004475	0.003362	4.8e-05	0.000111	0.000813
Peptostreptococcus russellii	0.003904	0.002959	7.3e-05	9e-05	0.00177
Alistipes sp. CAG:831	0.003145	0.002016	2.1e-05	0.000151	0.003454
Lactobacillus siliginis	0.001126	0.000847	0.004837	0.001457	0.000512
Collinsella stercoris	0.002954	0.003926	5.7e-05	0.000545	0.001281
Amphibacillus jilinensis	0.002414	0.002721	0.000857	0.000354	0.002405
Acetobacter pasteurianus	3.1e-05	9.5e-05	0.002871	0.00053	0.005221
Marinococcus halotolerans	0.000755	0.000576	0.004638	0.002632	0.000109
Parabacteroides sp. YL27	0.003851	0.002075	1.5e-05	0.000136	0.002592
A0erobranca californiensis	0.002354	0.002833	3.3e-05	9.2e-05	0.003322
Prevotella loescheii	0.003138	0.001931	7e-06	0.000188	0.003364
Lysinibacillus manganicus	0.001284	0.001399	0.001172	0.002984	0.001753
Dehalobacter restrictus	0.00191	0.001141	0.004752	0.000509	0.00027
Bacteroides xylanisolvens	0.002523	0.001863	0.000127	0.000345	0.003723
Clostridium sp. CAG:448	0.004319	0.002681	1.5e-05	0.000373	0.001189
0tronincola ferrireducens	0.002361	0.001826	0.000698	0.000861	0.002807
Lactobacillus heilongjiangensis	0.000884	0.001157	0.002563	0.003495	0.00045
[Clostridium] methoxybenzovorans	0.003691	0.004407	0.000121	4.6e-05	0.00026
Helicobacter sp. MIT 05-5293	0.001834	0.002553	7e-06	0.000831	0.003291
Eubacterium oxidoreducens	0.002489	0.001684	0.003068	0.000442	0.000829
Firmicutes bacterium CAG:227	0.003882	0.002117	1.6e-05	0.000463	0.001985
Desulfotomaculum arcticum	0.002483	0.003192	8.6e-05	0.000322	0.002366
Clostridia bacterium UC5.1-1D10	0.006016	0.002264	1e-05	4.6e-05	0.000112
Niabella drilacis	0.002947	0.002005	7e-06	0.000121	0.003357
Thermoa0erobacter uzonensis	0.001688	0.002833	3.1e-05	0.000345	0.003537
Geotoga petraea	0.001579	0.001931	0.000976	0.000794	0.003118
Ruminococcus sp. FC2018	0.004521	0.003375	4.8e-05	1.3e-05	0.000436
Paenibacillus macquariensis	0.002774	0.002167	0.000918	0.000339	0.002186
Beggiatoa sp. 4572_84	0.000913	0.001456	0.003326	0.001091	0.001592
Lachnospiraceae bacterium G41	0.004113	0.002562	0.000835	0.000212	0.000651
Staphylococcus sp. DORA_6_22	0.000615	0.000388	0.006552	0.000727	8e-05
Slackia heliotrinireducens	0.004306	0.003736	5.8e-05	5.6e-05	0.000199
Erysipelotrichaceae bacterium NK3D112	0.004275	0.002744	0.000154	0.000142	0.001033
Thermoflavimicrobium dichotomicum	0.002272	0.001735	0.000793	0.001763	0.00176
Lysinibacillus odysseyi	0.00133	0.001719	0.001857	0.000722	0.002686
Bifidobacterium sp. AGR2158	0.002108	0.003241	6.3e-05	0.001447	0.001452
Weissella kandleri	0.000182	0.000153	0.006889	0.000993	9.1e-05
Bifidobacterium boum	0.003631	0.003323	0.000171	0.000369	0.000812
Paludibacter sp. 47-17	0.003007	0.001842	1.3e-05	0.000188	0.003234
Exiguobacterium sp. U13-1	7e-06	0.008246	2.1e-05	2e-06	0
Desulfosporosinus meridiei	0.001412	0.002805	3e-05	0.000907	0.003097
Scardovia wiggsiae	0.002163	0.003482	0.000239	0.001112	0.001251
Bifidobacterium merycicum	0.002216	0.004593	8e-05	0.000559	0.000797
Bacteroides sp. Marseille-P3108	0.002987	0.001941	6e-06	0.000167	0.003134
Bacteroides clarus CAG:160	0.003011	0.001817	9e-06	0.000126	0.003266
Lachnospiraceae bacterium AB2028	0.003991	0.002827	0.000104	0.000163	0.001143
Shewanella sp. Sh95	0	0	0.008212	6e-06	0
Psychrilyobacter atlanticus	0.002994	0.002323	0.000541	0.00022	0.002125
Firmicutes bacterium CAG:137	0.00449	0.003388	5.2e-05	1.1e-05	0.00026
Haloplasma contractile	0.001515	0.001444	0.001568	0.001901	0.001768
Desulfuribacillus stibiiarse0tis	0.003715	0.00251	0.000806	0.000176	0.000987
Abiotrophia sp. HMSC24B09	0.000771	0.000695	0.001834	0.004649	0.000239
Roseivivax lentus	0.001432	0.001687	0.001236	0.000813	0.003015
Aneurinibacillus tyrosinisolvens	0.003242	0.002546	0.000152	0.000145	0.002095
Lactobacillus ultunensis	0.001046	0.001433	0.002667	0.001914	0.00112
Christensenella minuta	0.004917	0.002399	3.9e-05	5.9e-05	0.000764
Pseudomo0s putida	0.001734	0.000903	0.001303	0.003275	0.000953
Bifidobacterium rumi0ntium	0.00223	0.00469	0.000332	0.000394	0.000519
Cutibacterium acnes	0.002307	0.001517	0.000802	0.001238	0.002292
Ruminococcus sp. JC304	0.001439	0.001159	0.001209	0.004144	0.000205
Clostridia bacterium UC5.1-1D1	0.003471	0.003115	7e-06	0.000509	0.001033
Prevotella sp. HMSC073D09	0.002856	0.001869	9e-06	0.000163	0.003236
Saccharicrinis fermentans	0.003291	0.001993	4e-06	0.000142	0.002701
Firmicutes bacterium CAG:124	0.00398	0.003113	7e-06	3.6e-05	0.000987
Prevotella sp. P4-76	0.003333	0.001815	1.5e-05	0.00013	0.002825
Bacteroidales bacterium WCE2004	0.002998	0.001598	0.000309	0.000666	0.002545
Holdemania filiformis	0.006225	0.001526	4.6e-05	6.5e-05	0.000248
Enterococcus sulfureus	0.000744	0.00074	0.004566	0.001765	0.000292
Parageobacillus thermoglucosidans	0.002056	0.002438	0.000125	0.000867	0.002619
Bacteroides sp. CAG:545	0.002927	0.00186	9e-06	0.000165	0.003118
Paenibacillus sp. P22	0.000642	0.000697	0.005316	0.001183	0.00024
Collinsella intesti0lis	0.002974	0.003919	3.9e-05	1.7e-05	0.001124
Paenibacillus sp. VKM B-2647	0.002605	0.002417	0.000201	0.000226	0.002621
Bacillus megaterium	0.001908	0.001533	0.00097	0.000942	0.002713
Fusobacterium sp. CM21	0.002223	0.002314	0.001027	0.000205	0.002292
Bacteroides dorei	0.003427	0.002041	8.2e-05	0.000124	0.002386
Bacillus ginsengihumi	0.002132	0.001747	0.002357	0.000241	0.00158
Barnesiella viscericola	0.003153	0.001928	0.000149	0.000201	0.002621
Pediococcus stilesii	0.000269	0.000294	0.006227	0.000944	0.000316
Enterobacter cancerogenus	0.00014	0.005792	0.000416	0.001635	6.3e-05
Fusobacterium massiliense	0.001062	0.000743	0.001445	0.004012	0.000772
Eubacterium sp. CAG:38	0.004595	0.002334	0.000122	8.2e-05	0.000898
Paludibacter propionicigenes	0.003007	0.001916	7e-06	0.000199	0.002898
Treponema bren0borense	0.002423	0.002319	0.000377	0.00103	0.001877
Paenibacillus 0phthalenovorans	0.002916	0.003247	0.000139	7.3e-05	0.001644
Paenibacillus daejeonensis	0.003347	0.003004	3.7e-05	8.8e-05	0.001535
Globicatella sulfidifaciens	0.006185	0.0013	0.000414	6.7e-05	4.1e-05
Solobacterium moorei	0.001965	0.002063	0.002707	0.000406	0.000859
Niabella ginsenosidivorans	0.002789	0.001999	7.5e-05	0.000149	0.002976
Peptococcaceae bacterium BRH_c4b	0.002141	0.002317	9e-06	0.000545	0.00297
Thermoa0erobacterium xylanolyticum	0.001517	0.001324	0.000549	0.001351	0.003227
Clostridiales bacterium GWD2_32_19	0.001752	0.002289	3.9e-05	0.000524	0.003362
Bifidobacterium sp. MSTE12	0.002176	0.002123	8.2e-05	0.001367	0.002215
Lachnospiraceae bacterium ND2006	0.002114	0.001393	0.001582	0.002385	0.000465
Parabacteroides merdae	0.002232	0.002151	6.7e-05	0.00014	0.003349
Lactobacillus acidifari0e	0.001266	0.001621	0.002418	0.000947	0.001657
Actinoplanes friuliensis	0.001777	0.002479	2.1e-05	0.000616	0.003002
Bacillus bogoriensis	0.001845	0.00262	0.000107	0.000356	0.002965
Bacillus manliponensis	0.002481	0.00212	0.001489	0.000385	0.001413
Aerococcus viridans	0.001033	0.000645	0.004135	0.001933	0.00014
Enterococcus pseudoavium	0.000593	0.000446	0.005085	0.000821	0.000933
Clostridium sp. AT4	0.003826	0.002371	0.000651	0.000224	0.00079
A0erobranca gottschalkii	0.00197	0.002173	0.000429	0.000588	0.002689
Paraclostridium benzoelyticum	0.002185	0.001552	0.000328	0.00103	0.002711
Porphyromo0daceae bacterium MV12	0.002805	0.001861	7e-06	0.000121	0.003005
Gorillibacterium sp. SN4	0.002227	0.002623	0.000526	0.0003	0.002101
Collinsella phocaeensis	0.003231	0.004333	2.4e-05	1.1e-05	0.000177
Bacteroides caccae	0.002774	0.001736	3e-05	0.000138	0.003093
Firmicutes bacterium CAG:646	0.003995	0.002972	0.000374	5.9e-05	0.000363
Treponema phagedenis	0.002116	0.001564	0.000775	0.002412	0.000894
Draconibacterium sediminis	0.002523	0.001836	1.3e-05	0.000201	0.003186
Okibacterium fritillariae	0.000571	0.001012	0.000513	0.004012	0.001627
Bacillus koreensis	0.003684	0.002374	0.000161	0.000149	0.00136
Thermoa0erobacter siderophilus	0.001659	0.002733	3e-06	2e-06	0.00332
Salimicrobium album	7e-06	4e-06	0.000868	0.006676	0.000162
Bacteroides sp. CAG:770	0.002896	0.002014	9e-06	0.000111	0.002684
Bacteroides barnesiae	0.002807	0.001702	6e-06	0.00017	0.003027
Parabacteroides sp. HGS0025	0.002871	0.002501	7e-06	0.000103	0.002225
Pediococcus cellicola	0.00054	0.000642	0.005666	0.000461	0.00039
Numidum massiliense	0.001788	0.002966	4.3e-05	6.5e-05	0.002834
Oceanobacillus jeddahense	0.001372	0.001589	3.1e-05	0.000597	0.004084
Streptococcus sp. HibF3	0.001532	0.002112	0.000395	0.000645	0.002987
Lachnospiraceae bacterium XPB1003	0.002234	0.002247	0.0001	0.0005	0.002566
Bacillus caseinilyticus	0.002199	0.002227	0.00018	0.000517	0.002506
Lactobacillus hominis	0.000766	0.001132	0.001245	0.000951	0.003527
Clostridium sp. CAG:510	0.003713	0.001959	5.4e-05	0.000354	0.001507
Olegusella massiliensis	0.002991	0.004535	1e-06	2e-06	4.4e-05
Prevotella sp. lc2012	0.002669	0.00178	6e-06	0.00013	0.002955
Bittarella massiliensis	0.004219	0.002851	6e-06	3.1e-05	0.000429
Mucilaginibacter paludis	0.00235	0.002041	1.9e-05	9.8e-05	0.003016
Firmicutes bacterium CAG:110	0.004535	0.002354	3.9e-05	3.8e-05	0.000547
Desulfotomaculum sp. BICA1-6	0.00199	0.001794	2.1e-05	0.001162	0.002545
Roseburia sp. CAG:309	0.004293	0.002745	2.1e-05	4.8e-05	0.000395
Bacillus sp. LL01	0.002663	0.002635	2.2e-05	0.000155	0.002009
Clostridium sp. M62/1	0.002036	0.002314	2.2e-05	0.000584	0.002526
Paenibacillus alginolyticus	0.001477	0.001184	0.001027	0.001148	0.002644
Acetobacter papayae	4.4e-05	0.00023	0.006356	0.000306	0.000538
Bacillus muralis	0.000702	0.000596	0.001753	0.003849	0.000572
Bavariicoccus seileri	0.000595	0.000515	0.005417	0.00035	0.000595
Enterococcus canintestini	0.001859	0.001921	0.000877	0.000907	0.001903
Weissella ceti	0.000204	0.000248	0.005942	0.0009	0.000141
Proteocatella sphenisci	0.00183	0.002149	0.0003	0.000842	0.002306
Streptococcus dysgalactiae	0.002225	0.002683	0.00165	0.000643	0.000218
Ruminococcus champanellensis	0.00493	0.00182	0.000216	0.0001	0.000348
Paenibacillus fonticola	0.00326	0.003359	7.9e-05	0.000107	0.000596
Thermosinus carboxydivorans	0.001999	0.001762	2.5e-05	0.000798	0.002806
Roseburia faecis	0.002578	0.002344	0.000519	0.001284	0.000659
Azospirillum sp. CAG:260	0.002074	0.001722	9e-06	0.000463	0.003107
Peptococcus niger	0.003447	0.002696	0.000206	3.8e-05	0.000987
Tuberibacillus calidus	0.002889	0.002436	0.000747	0.000195	0.001095
Nodularia spumige0	0.001137	0.001435	0.00179	0.001053	0.001939
Clostridiales bacterium KLE1615	0.00443	0.002635	0.000149	1e-05	0.000103
Alistipes obesi	0.002445	0.001707	1.9e-05	0.000144	0.00301
Candidatus Arthromitus sp. SFB-turkey	0.001541	0.001766	0.001127	0.000723	0.002155
Lactobacillus versmoldensis	0.000848	0.000747	0.002752	0.002576	0.000385
Rhodopirellula sp. SWK7	0.001632	0.000833	0.001096	0.00337	0.000375
Paenibacillus peoriae	0.001266	0.001628	0.000428	0.001899	0.002056
Paenibacillus sp. IHBB 10380	0.001372	0.002057	3.9e-05	0.000875	0.002931
Butyrivibrio sp. NC3005	0.0035	0.001861	3.4e-05	0.000454	0.001422
Candidatus Desulfamplus magnetomortis	0.0041	0.00212	0.000347	0.000178	0.000526
Prevotella sp. 10(H)	0.002627	0.001711	7e-06	0.000107	0.002819
Marininema mesophilum	0.001297	0.002091	0.001151	0.000679	0.002047
Bacillus licheniformis	0.001317	0.00204	0.000981	0.000967	0.001946
[Clostridium] spiroforme	0.002463	0.001815	0.000519	0.000641	0.001808
Bacteroides sp. 3_1_13	0.002292	0.001748	1.2e-05	0.000161	0.003025
Sporosarci0 ureae	0.003222	0.002545	0.000443	0.00022	0.000798
Isobaculum melis	0.00143	0.001462	0.002071	0.001294	0.000957
Desulfuribacillus alkaliarse0tis	0.002678	0.002028	0.000701	0.000366	0.001438
Desulfotomaculum sp. 46_296	0.001261	0.001947	9e-06	0.001309	0.002665
Mitsuokella multacida	0.002643	0.001463	2.5e-05	0.000984	0.002063
Leptotrichia sp. oral taxon 212	0.001743	0.002721	4.9e-05	4e-05	0.002624
Alistipes indistinctus	0.003318	0.001745	2.8e-05	0.000103	0.00198
Bacillus sp. X1(2014)	0.000942	0.000676	0.002831	0.001288	0.001427
Acinetobacter radioresistens	0.001592	0.000131	0.001534	0.003807	8.4e-05
Lachnospiraceae bacterium AD3010	0.003738	0.002754	0.000252	6.7e-05	0.000324
Microvirga sp. BSC39	0.000529	0.000498	0.001492	0.004368	0.00024
Desulfobacter curvatus	0.001486	0.002031	2.1e-05	0.000515	0.003071
Cohnella thermotolerans	0.00294	0.002175	4.8e-05	0.000478	0.001474
Candidatus Vecturithrix granuli	0.001699	0.001212	0.000592	0.001269	0.002342
Dolosigranulum pigrum	0.001697	0.001383	0.001671	0.000968	0.001391
Holdemania massiliensis	0.002056	0.001282	4.2e-05	0.001164	0.002566
Bacillus litoralis	0.002758	0.001445	3.9e-05	0.000126	0.002693
Paenibacillus sp. O199	0.000673	0.000388	0.004544	0.001123	0.000327
Filifactor alocis	0.003553	0.002316	0.000234	8.6e-05	0.000856
Exiguobacterium acetylicum	1.1e-05	0.007004	2.4e-05	0	3e-06
Paenibacillus sp. 1-49	0.000944	0.000787	0.000985	0.003629	0.000697
Parabacteroides goldsteinii	0.002114	0.001734	4.2e-05	0.000147	0.002987
Acetitomaculum ruminis	0.00209	0.0024	8.6e-05	0.000362	0.002078
Paucisalibacillus globulus	0.001375	0.00179	0.000133	0.000689	0.003024
Firmicutes bacterium CAG:102	0.003502	0.002479	4e-06	4.8e-05	0.000968
Thiomicrospira arctica	3.3e-05	4.9e-05	0.00068	0.006217	8e-06
Lachnospiraceae bacterium AC2031	0.002003	0.001907	8.2e-05	0.000482	0.002512
Caldalkalibacillus thermarum	0.00217	0.00153	0.002589	0.000295	0.0004
Peptococcaceae bacterium BRH_c4a	0.001623	0.003075	4.5e-05	4.8e-05	0.002193
[Clostridium] innocuum	0.003607	0.001781	1.2e-05	1.3e-05	0.001554
Bacillus hemicellulosilyticus	0.001976	0.002384	0.000315	5.7e-05	0.002234
Zavarzinella formosa	0.001446	0.002029	1.3e-05	0.000653	0.002821
Clostridium sp. CAG:440	0.001783	0.002802	4.2e-05	5.7e-05	0.002274
Bacillus man0nilyticus	0.001805	0.002005	0.000561	0.000559	0.002003
Neofamilia massiliensis	0.001865	0.001722	3e-05	0.000911	0.002404
Mobilibacterium timonense	0.002683	0.002357	0.000119	0.000568	0.001191
Pelodictyon luteolum	0.001237	0.001976	0.000425	0.000318	0.002962
Lachnospiraceae bacterium 7_1_58FAA	0.001595	0.002037	0.000386	0.000417	0.002473
Bacillus vireti	0.002758	0.001419	5.8e-05	0.000538	0.002125
Alistipes sp. Marseille-P2431	0.002394	0.001612	1e-06	0.00013	0.002753
Prevotella sp. KHD1	0.002758	0.001638	3e-06	0.000113	0.002376
Lactobacillus johnsonii	0.001186	0.001248	0.000915	0.002218	0.001314
Halobacteroides halobius	0.001372	0.001499	0.001462	0.000503	0.002044
Eubacterium callanderi	0.003544	0.001824	0.000194	0.000542	0.000748
Thermove0bulum gondwanense	0.001852	0.001851	0.000304	0.00071	0.002126
Lactobacillus pontis	0.001115	0.000873	0.002397	0.000957	0.001486
Lachnospiraceae bacterium XBD2001	0.003473	0.002158	6.6e-05	0.000291	0.000834
Enterococcus rivorum	0.000668	0.000952	0.003688	0.00044	0.001067
Cloacibacillus porcorum	0.004022	0.002227	0.000162	4.8e-05	0.000337
Selenomo0s sp. oral taxon 138	0.002512	0.002452	0.000376	0.001324	0.000124
Methanosphaerula palustris	0.001408	0.002182	5.1e-05	0.000421	0.002724
Prevotella sp. ICM33	0.001908	0.001205	0.00103	0.000157	0.002476
Rhizobium bangladeshense	0.00062	0.000501	0.00131	0.004128	0.000216
Treponema saccharophilum	0.0036	0.002195	0.000121	4.2e-05	0.000813
Paenisporosarci0 sp. TG20	0.00157	0.002399	0.000288	4.2e-05	0.002465
Firmicutes bacterium CAG:95	0.002792	0.001747	0.000747	0.000354	0.001123
Thermosediminibacter oceani	0.002609	0.002112	0.000155	0.000276	0.001611
Alloscardovia criceti	0.002072	0.003592	0.000286	0.000337	0.000475
Lachnospiraceae bacterium C7	0.00266	0.002405	0.000265	0.000289	0.001135
Parabacteroides johnsonii	0.002469	0.001607	7e-06	0.0001	0.002571
Bacillus sp. OK048	0.002552	0.002155	0.000346	0.000168	0.001528
Pseudobutyrivibrio sp. 49	0.000668	0.000628	0.001148	0.004216	8.8e-05
Clostridiales bacterium VE202-26	0.00404	0.002649	1e-06	0	3.4e-05
Coprococcus eutactus	0.003897	0.00167	0.000529	0.000157	0.000469
Clostridiales bacterium	0.003713	0.002525	0.000137	1.7e-05	0.000326
Thermoa0erobacterium sp. PSU-2	0.001952	0.002754	4.8e-05	0.000186	0.001764
Clostridia bacterium UC5.1-1E11	0.003857	0.002751	0	0	9.1e-05
Paenibacillus massiliensis	0.001304	0.001757	1.6e-05	0.000685	0.002927
Caloramator proteoclasticus	0.00107	0.001569	0.000802	0.000297	0.002943
Alistipes sp. CHKCI003	0.002176	0.001552	1.2e-05	0.000115	0.002812
Clostridium sp. CAG:299	0.003398	0.002605	1.2e-05	3.3e-05	0.000611
Clostridium sp. CAG:343	0.002518	0.002409	6e-06	9.8e-05	0.001627
Prevotella sp. HMSC069G02	0.002414	0.001515	1e-05	0.000105	0.002609
Blautia sp. CAG:257	0.003502	0.002555	1.5e-05	0.00018	0.000397
Bacillus subtilis	0.001144	0.001078	0.001957	0.000352	0.002111
Chitinophaga terrae Kim and Jung 2007	0.002179	0.001493	1e-05	0.00018	0.002777
Caldibacillus debilis	0.002365	0.002381	0.000297	0.000184	0.001396
Alistipes ihumii	0.002447	0.00157	2.1e-05	0.000103	0.002479
Bacillus daliensis	0.000957	0.000851	0.002378	0.002044	0.000386
Clostridium diolis	0.00107	0.001248	0.001443	0.000582	0.002273
Levyella massiliensis	0.004672	0.001781	3e-06	2e-06	0.000138
[Eubacterium] yurii	0.002005	0.001946	2.2e-05	0.000444	0.002179
uncultured Halothermothrix sp.	0.004224	0.00228	7e-06	1.1e-05	7.3e-05
Sinomo0s humi	0.00058	0.000512	0.00148	0.003814	0.000206
Oribacterium sinus	0.000902	0.00079	0.001091	0.003236	0.000566
Lachnospiraceae bacterium XBB1006	0.002119	0.002472	1.2e-05	2.9e-05	0.00195
Lactococcus sp. DD01	0.001312	0.002412	0.000291	0.000109	0.00245
Bacillus aryabhattai	0.001126	0.001154	0.001036	0.00048	0.002774
Selenomo0s sp. FC4001	0.001992	0.000958	0.000741	0.002685	0.000192
Dubosiella newyorkensis	0.00157	0.001205	0.001058	0.002207	0.000527
Bacteroidetes bacterium RBG_13_43_22	0.00191	0.002246	3e-06	4.6e-05	0.00236
Bacillus weihenstephanensis	0.002256	0.003537	0.000422	1.3e-05	0.000328
Bacillus gottheilii	0.002214	0.001378	0.000838	0.000473	0.001652
Bacillus acidiproducens	0.001299	0.001815	0.000537	0.000492	0.002411
Endozoicomo0s ascidiicola	0.002596	0.003829	5.4e-05	1.3e-05	5.8e-05
Nitrobacter hamburgensis	0.002558	0.003788	0.000139	4e-06	5.8e-05
Marinilactibacillus psychrotolerans	0.000833	0.001196	0.001614	0.001981	0.000922
Lactobacillus otakiensis	0.001741	0.001493	0.002482	0.000478	0.00035
Alistipes sp. CAG:514	0.002618	0.001497	3e-06	0.000136	0.002279
A0erolinea thermophila	0.001932	0.002007	3.9e-05	0.000463	0.002091
Romboutsia ilealis	0.001073	0.001093	0.002391	0.000308	0.001666
A0erotruncus sp. CAG:390	0.00306	0.002583	0.000113	0.000142	0.000624
Butyrivibrio sp. AC2005	0.001819	0.001126	0.000756	0.000997	0.001788
Lachnospira multipara	0.001812	0.001191	0.001783	0.000431	0.001267
uncultured Ethanoligenens sp.	0.003569	0.001925	0.000182	0.000729	7.8e-05
Enterococcus sp. Marseille-P2817	0.000389	0.000501	0.004337	0.000961	0.000278
Vagococcus fluvialis	0.00103	0.000946	0.003432	0.000228	0.000808
Clostridiales bacterium KA00274	0.002856	0.002112	9.7e-05	0.000232	0.001132
Clostridium sp. CAG:58	0.003271	0.002356	0.000115	7.7e-05	0.000606
Coprobacillus sp. CAG:235_29_27	0.001093	0.000865	4e-06	0.001585	0.002874
Bacteroides mediterraneensis	0.002718	0.001301	1.9e-05	0.000119	0.002256
Bacillus sp. MN5	0.001917	0.00437	7.6e-05	1.1e-05	3.5e-05
Enterococcus canis	0.001399	0.001101	0.0027	0.000364	0.000829
Alicyclobacillus ferrooxydans	0.002256	0.001739	0.000422	0.000588	0.001384
Lysinibacillus boronitolerans	0.000371	4.2e-05	0.005705	0.000195	6.7e-05
Prevotellaceae bacterium Marseille-P2826	0.002314	0.001505	7e-06	0.000105	0.002449
Desemzia incerta	0.001883	0.001892	0.001161	0.000209	0.001212
Bacillus firmus	0.001335	0.002108	7.2e-05	0.000655	0.002171
Fusobacterium ulcerans	0.002549	0.0021	6e-05	0.000293	0.00133
Pseudomo0s syringae	0.001244	0.001578	0.000243	0.000756	0.002504
Deinococcus proteolyticus	0.001508	0.00071	0.000939	0.002938	0.000223
Finegoldia mag0	0.002918	0.001976	0.000329	0.000207	0.00088
Firmicutes bacterium CAG:238	0.002572	0.00225	2.1e-05	9.8e-05	0.001355
Desulfovibrio litoralis	0.001121	0.001016	0.000347	0.001236	0.002546
Dysgonomo0s sp. 37-18	0.003149	0.001546	2.5e-05	9.2e-05	0.001452
Streptococcus hyovagi0lis	0.001057	0.000608	0.001215	0.003148	0.000221
Epulopiscium sp. Nele67-Bin004	0.002245	0.001321	0.000957	0.000174	0.001548
Hala0erobium kushneri	0.00245	0.002472	9.7e-05	0.000115	0.001095
Bacteroides sp. CAG:1076	0.001877	0.00161	3e-06	0.000128	0.00261
Bifidobacterium galli0rum	0.001497	0.001931	7.8e-05	0.001256	0.001463
Paenibacillus wynnii	0.001377	0.002447	2.5e-05	0.000115	0.002249
Actinomyces sp. HMSC065F12	0.002538	0.003657	9e-06	2e-06	6e-06
Dorea sp. D27	0.002287	0.001182	0.001321	0.000387	0.001035
Firmicutes bacterium CAG:272	0.003431	0.002319	4.2e-05	8.4e-05	0.000333
Moellerella wisconsensis	0.001312	0.001459	6.1e-05	0.000834	0.002538
Endozoicomo0s sp. (ex Bugula neriti0 AB1)	0.002392	0.003785	3e-06	4e-06	1.9e-05
Lachnospiraceae bacterium 5_1_63FAA	0.001255	0.001656	7.6e-05	0.000549	0.002667
Ruminococcaceae bacterium AB4001	0.002578	0.002219	2.1e-05	0.00057	0.000807
Thiotrichales bacterium HS_08	0.001099	0.001634	4e-06	0.001204	0.002252
Faecalicoccus pleomorphus	0.00306	0.002091	0.000222	0.000157	0.000655
Paenibacillus durus	0.001839	0.002341	0.000374	0.000191	0.001436
Clostridium massiliodielmoense	0.00056	0.000762	1.9e-05	0.000168	0.004668
Lachnospiraceae bacterium CAG:215	0.001641	0.0012	0.002803	0.000341	0.000191
Alistipes sp. CAG:268	0.002752	0.001313	9e-06	8.2e-05	0.002017
Desulfobacula phenolica	0.001166	0.00163	0.00071	0.000484	0.00218
Flexilinea flocculi	0.002874	0.002408	6.4e-05	2.5e-05	0.000798
Butyrivibrio hungatei	0.00141	0.00193	1.9e-05	0.000607	0.00219
Ruminococcaceae bacterium KH2T8	0.000853	0.00082	0.001582	0.00258	0.000317
Treponema endosymbiont of Eucomonympha sp.	0.002252	0.001344	0.000335	0.000907	0.001311
Bacillus niameyensis	0.002383	0.002302	0.000468	0.000101	0.000894
Propionispira raffinosivorans	0.00221	0.001713	0.000689	0.000245	0.001266
Merdibacter massiliensis	0.003524	0.002011	0.000295	5.4e-05	0.000238
Alicyclobacillus acidocaldarius	0.002401	0.003268	4e-06	1.5e-05	0.000407
Trichomo0s vagi0lis	0.000999	0.001012	0.000863	0.002435	0.000773
Holdemania sp. Marseille-P2844	0.001255	0.001671	0.000113	0.000576	0.002467
Prevotella conceptionensis	0.002123	0.001373	6e-06	8.4e-05	0.002496
Lachnospiraceae bacterium G11	0.002985	0.002181	2.2e-05	0.000149	0.000741
Wohlfahrtiimo0s sp. 34C10-3-10	0.001583	0.001711	7.6e-05	0.000787	0.001914
Acidiphilium multivorum	0.00117	0.001665	1.6e-05	0.000708	0.002499
Glycomyces harbinensis	0.001519	0.001289	5.1e-05	0.001324	0.001867
Proteiniphilum acetatigenes	0.002423	0.00124	5.1e-05	0.000144	0.002188
Desulfitobacterium chlororespirans	0.001268	0.001641	0.000233	0.000612	0.002288
Ureaplasma urealyticum	0.003702	0.002222	9.4e-05	1e-05	8e-06
A0erovibrio sp. RM50	0.001332	0.000963	0.000903	0.002641	0.000195
Arachidicoccus rhizosphaerae	0.002683	0.001416	1.5e-05	9.4e-05	0.001821
Porphyromo0s gingivalis	0.002163	0.001496	6.7e-05	0.000264	0.002029
Nocardioides sp. Iso805N	0.000591	0.000596	0.001196	0.003432	0.000194
Flexithrix dorotheae	0.001472	0.001151	0.000923	0.000498	0.001955
Treponema berlinense	0.001428	0.001214	0.000918	0.00044	0.001999
Synergistes sp. 3_1_syn1	0.003647	0.001996	0.000209	1.1e-05	0.000135
Clostridium sp. 7_3_54FAA	0.001179	0.000973	0.000853	0.001074	0.001916
Sunxiuqinia dokdonensis	0.003293	0.001775	9e-06	8.2e-05	0.00082
Clostridium sp. CAG:264	0.001066	0.001644	1e-05	0.000553	0.002704
Treponema sp. CETP13	0.002778	0.002002	0.00011	0.000119	0.000964
Bacillus sp. B-jedd	0.002139	0.001763	0.000388	0.00039	0.001291
Lactobacillus curieae	0.000704	0.000654	0.003591	0.000591	0.000421
Coprococcus comes	0.001883	0.001861	0.000464	5.6e-05	0.001697
Enterobacter cloacae complex sp. GN02548	0.001046	0.001506	1e-05	0.001081	0.002316
Peptostreptococcus stomatis	0.002163	0.001531	0.001148	0.000189	0.000924
uncultured Desulfobacterium sp.	0.000711	0.000544	0.001272	0.003047	0.000376
Prevotella sp. CAG:487	0.002221	0.001243	6e-06	9.4e-05	0.002383
Eubacterium sp. CAG:86	0.002645	0.001781	4e-06	0.000362	0.001149
Prevotella sp. CAG:1031	0.002187	0.001325	4.5e-05	0.000115	0.002264
Paenibacillus sp. 276b	0.001115	0.002099	3e-06	0	0.002718
Mariniphaga a0erophila	0.001914	0.001653	0.000119	6.3e-05	0.002169
Kandleria vituli0	0.001626	0.001558	0.000733	0.000167	0.001833
Lactobacillus algidus	0.000509	0.000401	0.00398	0.000758	0.000251
Bacillus fumarioli	0.003575	0.001653	0.000146	4.6e-05	0.000469
Acidaminococcus sp. CAG:917	0.001772	0.001546	0.000871	0.0013	0.000391
Treponema azotonutricium	0.00243	0.001564	7e-05	0.000532	0.001282
Alloscardovia macacae	0.001512	0.002564	0.000192	0.000687	0.000917
Paenibacillus pasadenensis	0.000826	0.000814	0.000364	0.003231	0.000635
Chitinophaga sancti	0.002154	0.001512	5.7e-05	7.7e-05	0.002068
Bacillus patagoniensis	0.001022	0.001677	0.001036	0.00014	0.001991
Prevotella sp. oral taxon 317	0.002108	0.001355	7e-06	0.000105	0.002291
Tolypothrix sp. PCC 7601	0.00141	0.001833	7e-06	6.1e-05	0.002547
Erysipelotrichaceae bacterium MTC7	0.001555	0.001068	0.001067	0.000622	0.001545
Bombella intestini	0.002347	0.003379	9.7e-05	1e-05	2e-05
Desulfotomaculum reducens	0.002905	0.001625	0.00023	0.000421	0.000665
Treponema caldarium	0.002081	0.002209	0.000104	3.1e-05	0.001421
Bacillus sp. Marseille-P2366	0.001579	0.001508	1.8e-05	0.000653	0.002051
Bacteroides sp. CAG:598	0.00215	0.001303	0.000201	0.000145	0.001995
Bacteroides eggerthii	0.001759	0.001567	7e-06	6.7e-05	0.002389
Streptococcus macacae	0.002043	0.001892	0.000912	0.000121	0.000818
Bhargavaea cecembensis	0.001863	0.002221	0.00071	3.1e-05	0.000959
Clostridiales bacterium Nov_37_41	0.00107	0.001557	2.7e-05	0.00048	0.00265
Clostridium sp. 26_22	0.001264	0.00206	2.5e-05	5.6e-05	0.002364
Brevinema andersonii	0.001592	0.001937	9e-06	8.4e-05	0.002145
Clostridiales bacterium GWE2_32_10	0.002472	0.001673	0.000648	0.000234	0.000735
Megasphaera sp. MJR8396C	0.003635	0.001482	2.4e-05	2.7e-05	0.000587
Bacteroidetes bacterium 4484_249	0.002312	0.001447	6e-06	0.00014	0.001848
Leuconostoc sp. DORA_2	0.000509	0.000181	0.00469	0.000291	8e-05
Oscillibacter sp. CAG:241_62_21	0.003562	0.002037	6.4e-05	6e-06	7e-05
Denitrobacterium detoxificans	0.002503	0.003106	1.5e-05	0	0.000106
Leuconostoc garlicum	0.00018	8.9e-05	0.005013	0.000398	4.3e-05
Desulfotalea psychrophila	0.001099	0.001151	0.001394	0.000333	0.001736
Coprobacillus sp. 8_1_38FAA	0.000895	0.00122	0.000993	0.000519	0.002081
Or0tilinea apprima	0.000875	0.001026	0.002352	0.000457	0.000998
Jonquetella anthropi	0.002199	0.003197	2.7e-05	7.8e-05	0.000202
Ruminococcus sp. CAG:563	0.003344	0.001938	9e-06	2.9e-05	0.000382
Virgibacillus alimentarius	0.001597	0.002178	0.00017	2.7e-05	0.001725
Prevotella sp. HMSC077E09	0.002125	0.001329	6e-06	7.8e-05	0.002157
Dethiobacter alkaliphilus	0.001364	0.001644	4.8e-05	0.000576	0.002061
Lacticigenium 0phtae	0.001108	0.000657	0.001137	0.002306	0.000465
Clostridiales bacterium 1_7_47FAA	0.002427	0.001594	0.000313	0.000274	0.001056
Paenibacillus tyrfis	0.001166	0.001771	2.4e-05	0.00045	0.002252
Desulfurispora thermophila	0.001865	0.001659	0.0001	0.000492	0.001543
Dorea formicigenerans	0.001279	0.001309	0.001422	0.000394	0.001255
Parapedobacter composti	0.002108	0.001283	7e-06	0.000122	0.002134
Microbacterium sp. SUBG005	0.000144	0.005276	9.7e-05	6.3e-05	7.3e-05
Mesorhizobium loti	0.001337	0.001018	3.7e-05	0.001275	0.001976
Bacteroides intesti0lis CAG:315	0.001843	0.000982	0.000329	0.00103	0.001452
bacterium F082	0.002003	0.001245	7e-06	7.8e-05	0.002298
Oscillibacter sp. ER4	0.003862	0.001625	0	1.1e-05	0.000133
Traorella massiliensis	0.003302	0.001772	9.1e-05	5.4e-05	0.000409
Sphingobacterium sp. 21	0.002274	0.00128	1.5e-05	0.000115	0.001942
Paenibacillus sp. 453mf	0.000835	0.001162	0.000631	0.001992	0.001005
Butyrivibrio sp. VCD2006	0.002265	0.001377	0.001245	0.000295	0.000441
Cohnella laeviribosi	0.002552	0.001618	2.4e-05	0.000132	0.001291
[Bacillus] aminovorans	0.002785	0.001876	2.8e-05	8e-06	0.000919
Faecalibacterium sp. CAG:74_58_120	0.003347	0.001846	7.9e-05	0.000287	5.7e-05
Acidibacillus ferrooxidans	0.002636	0.002256	0.000434	3.4e-05	0.000255
Porphyromo0daceae bacterium H1	0.001943	0.001481	3e-06	0.000103	0.00208
Dielma fastidiosa	0.001102	0.00098	0.002636	0.000258	0.000631
Eubacterium ramulus	0.003607	0.001757	2.2e-05	5.4e-05	0.000165
Pontibacillus halophilus	0.002272	0.001419	0.00157	0.000201	0.000136
Streptococcus henryi	0.001044	0.001566	0.001671	0.00099	0.000317
Lactobacillus gigeriorum	0.000673	0.000729	0.002411	0.001181	0.000591
Spirochaetes bacterium GWF1_51_8	0.002132	0.001405	2.4e-05	0.00067	0.001349
Eubacterium sp. CAG:841	0.002845	0.002338	2.2e-05	2.3e-05	0.000337
Acidaminococcus timonensis	0.002374	0.001569	0.000179	0.000283	0.001159
Blautia sp. CAG:237	0.003253	0.001803	0.000148	3.6e-05	0.000319
Faecalibacterium sp. CAG:1138	0.002245	0.001399	0.001682	1.9e-05	0.000209
Pseudomo0s sp. Leaf58	7e-06	0	0.00013	0.005415	1e-06
Streptococcus iniae	0.000797	0.001402	0.001382	0.000827	0.001137
Leifsonia xyli	0.000573	0.001534	0.000218	0.001472	0.00174
Ileibacterium massiliense	0.002316	0.002414	0.000204	4.4e-05	0.000558
Streptococcus lutetiensis	0.001201	0.001742	0.001307	0.001169	0.000116
Eubacterium xylanophilum	0.002569	0.001734	0.000207	0.00035	0.00067
Sphaerochaeta globosa	0.002294	0.001359	0.000179	0.000251	0.00144
Saccharibacillus kuerlensis	0.000897	0.000714	0.002934	0.000348	0.000626
Bacillus sp. FJAT-18017	0.001139	0.000801	0.000174	0.001066	0.00233
Cohnella sp. OV330	0.002056	0.001306	0.000891	0.000178	0.001079
Lysinibacillus xylanilyticus	0.001259	0.001383	0.000149	0.000733	0.001986
Teredinibacter turnerae	0.001126	0.001533	0.000148	0.000683	0.002019
Prevotella aff. ruminicola Tc2-24	0.001925	0.001393	0	0.000128	0.002059
Clostridium sp. IEH 97212	0.000984	0.001551	0.000414	0.000256	0.002294
Paenibacillus pinihumi	0.001352	0.001976	0.00013	5e-05	0.001991
Paenibacillus dendritiformis	0.002632	0.001735	3.1e-05	0.000354	0.000747
Paenibacillus stellifer	0.001874	0.00146	0.000194	0.000276	0.001685
Peptoniphilus sp. ING2-D1G	0.001026	0.000958	0.000483	0.001692	0.001323
Butyricimo0s virosa	0.002689	0.001598	4e-06	5.9e-05	0.00113
Bifidobacterium sp. A11	0.001468	0.002259	6.9e-05	0.000836	0.000844
Lachnospiraceae bacterium oral taxon 500	0.001599	0.001777	0.001011	0.000486	0.000603
Paenibacillus oryzae	0.001057	0.00115	0.000197	0.00075	0.002317
Acidaminococcus fermentans	0.001763	0.001419	8.3e-05	0.000329	0.001875
Niastella vici	0.001515	0.001879	0.000118	3.3e-05	0.001916
Vitrella brassicaformis	0.000662	0.000544	0.000908	0.003215	0.000132
Melissococcus plutonius	0.000553	0.000611	0.002318	0.001212	0.000749
Clostridium sp. CAG:138	0.001124	0.001098	0.000306	0.0025	0.000406
Butyrivibrio sp. M55	0.00237	0.001359	0.000473	0.000394	0.000831
Bacteroidetes bacterium 41-46	0.001912	0.001376	9e-06	8.2e-05	0.002041
Aneurinibacillus soli	0.001612	0.001968	4.3e-05	0.000103	0.001685
Bacteroidales bacterium 43_36	0.001992	0.001171	1.8e-05	5.4e-05	0.002162
Lysinibacillus massiliensis	0.001304	0.000933	0.000295	0.001508	0.001353
Paenibacillus assamensis	0.001559	0.001793	6.1e-05	0.000138	0.001838
Pedobacter glucosidilyticus	0.001728	0.001384	9.1e-05	0.000264	0.001917
Streptococcus ferus	0.000751	0.001275	0.001631	0.000406	0.001321
Lachnospiraceae bacterium RM5	0.002714	0.001698	0.000183	5.9e-05	0.000729
Paenibacillus senegalensis	0.001068	0.000971	0.001409	0.000678	0.001242
Lactobacillus amylophilus	0.000178	0.000172	0.00429	0.000704	2.4e-05
Bacillus horneckiae	0.001279	0.001399	0.000246	0.000448	0.001994
Vibrio cholerae	0.000999	0.001059	0.002372	0.000251	0.000685
Paenibacillus terrige0	0.001332	0.001266	5.8e-05	0.000834	0.001875
Paenibacillus sophorae	0.000948	0.000914	0.001951	0.000463	0.001081
Spirosoma sp. 209	0.001326	0.001072	7e-06	0.000829	0.002111
Cellulomo0s carbonis	0.000582	0.000613	0.000991	0.003009	0.000147
Sphingobacterium sp. JB170	0.002196	0.001165	4e-06	8.4e-05	0.001891
Pediococcus ethanolidurans	0.000642	0.000612	0.003235	0.000398	0.000448
Lachnospiraceae bacterium 2_1_46FAA	0.003236	0.001698	1.3e-05	3.3e-05	0.000346
Frankia alni	0.001714	0.000634	0.00068	0.00213	0.000165
Porphyromo0daceae bacterium CG2_30_38_12	0.001961	0.001211	9e-06	8.2e-05	0.002051
Bacillus pseudomycoides	0.00056	0.001075	0.000517	0.000199	0.002958
uncultured Coprococcus sp.	0.001337	0.000872	3.1e-05	0.001579	0.001486
Aliivibrio fischeri	0.000984	0.001004	0.000228	0.001183	0.001896
Planifilum fulgidum	0.000657	0.000587	0.000908	0.002685	0.000456
Streptococcus phocae	0.000138	0.000209	0.001319	0.003592	3.1e-05
Streptococcus anginosus	0.000653	0.001101	0.002276	0.000781	0.000477
Kyrpidia tusciae	0.002336	0.001448	0.000344	0.000389	0.000768
Planktothrix agardhii	0.001164	0.001921	1e-05	0.000142	0.002046
A0erovibrio sp. JC8	0.000939	0.001564	1.2e-05	6.9e-05	0.002698
Butyrivibrio sp. Su6	0.000935	0.000692	0.000777	0.002712	0.000165
Bacteroidales bacterium 52_46	0.001814	0.00122	1e-06	0.000107	0.002132
Sphaerochaeta coccoides	0.00157	0.001944	0.000152	3.6e-05	0.001572
Geofilum rubicundum	0.001657	0.001214	0.00013	0.000136	0.002136
Dakarella massiliensis	0.001241	0.000955	7e-06	2e-06	0.003063
Enterococcus gilvus	0.000624	0.000728	0.0025	0.000637	0.000778
Alistipes senegalensis	0.002152	0.001178	1e-06	8.6e-05	0.001847
Pseudobutyrivibrio sp. NOR37	0.001444	0.000903	0.000675	0.002115	0.000119
Paenibacillus sp. TI45-13ar	0.001428	0.001176	0.00048	0.000199	0.001969
Carboxydothermus perti0x	0.001752	0.001206	1.9e-05	0.000672	0.001598
Paenibacillus sp. FSL R7-0273	0.001179	0.001768	2.5e-05	0.000174	0.002096
Firmicutes bacterium CAG:83	0.002796	0.001824	6.1e-05	5.9e-05	0.000498
Acidaminococcus massiliensis	0.002536	0.001797	1e-05	3.4e-05	0.000861
Olsenella sp. oral taxon 809	0.002116	0.002693	0.000139	4e-05	0.000243
[Flexibacter] sp. ATCC 35208	0.002105	0.001272	1.5e-05	0.000151	0.001678
Streptococcus azizii	0.001082	0.001444	0.001664	0.000945	8.3e-05
Eggerthella sp. CAG:368	0.002547	0.00253	2.2e-05	1.7e-05	0.000101
Paenibacillus amylolyticus	0.001255	0.00197	4.6e-05	5e-05	0.001895
Eggerthellaceae bacterium AT8	0.002392	0.002626	2.7e-05	1.3e-05	0.000153
Comamo0s terrige0	5.1e-05	2.5e-05	0.004702	0.000387	4.5e-05
Lactobacillus amylovorus	0.001137	0.001686	0.000698	0.000214	0.001475
Chlorobium ferrooxidans	0.001037	0.001307	1.9e-05	0.000934	0.001907
Sediminibacillus albus	0.001912	0.001368	7e-06	0.00066	0.001247
Lactobacillus galli0rum	0.000504	0.000611	0.003464	0.000371	0.000239
Clostridium sp. CAG:167	0.002589	0.001778	3.1e-05	1.9e-05	0.000768
Sphingobacterium psychroaquaticum	0.002101	0.001601	1.2e-05	6.3e-05	0.001407
Bacteroidetes bacterium GWA2_31_9	0.001319	0.000925	0.000565	0.000599	0.001775
Bacillus viet0mensis	0.001921	0.001454	0.000865	0.000383	0.000557
Allofustis seminis	0.002798	0.001426	0.000315	0.000128	0.000512
Clostridiales bacterium SIT11	0.001395	0.001124	3.3e-05	0.000609	0.002014
Echinicola viet0mensis	0.001996	0.001298	7e-06	0.000103	0.001771
Atopobium parvulum	0.001779	0.003047	3e-06	6e-06	0.000337
Bacillus fastidiosus	0.001097	0.001319	6.4e-05	0.000339	0.002344
Aneurinibacillus terranovensis	0.001646	0.001261	5.8e-05	0.000568	0.001624
Paenibacillus sp. LPB0068	0.001179	0.001542	0.000182	0.000308	0.001946
Brachybacterium faecium	0.000717	0.000395	0.002557	0.000938	0.000549
Fibrobacteres bacterium CG2_30_45_31	0.001579	0.001693	3e-06	0.000381	0.001489
Intestinimo0s massiliensis	0.002723	0.002184	4e-06	2e-06	0.000225
Propionibacterium cyclohexanicum	0.001295	0.001903	0.000203	0.000603	0.001127
Cohnella sp. 6021052837	0.001039	0.001719	0.000443	9.2e-05	0.001831
Bacillus psychrosaccharolyticus	0.000831	0.000793	0.000565	0.000672	0.002261
Helicobacter suis	0.00105	0.001578	3e-06	0.00044	0.002051
Firmicutes bacterium CAG:24053_14	0.002541	0.002118	1e-05	0.000124	0.000327
Sphingobacteriales bacterium 44-15	0.002005	0.001175	2.1e-05	9e-05	0.001822
Bacteroides coprocola	0.00151	0.001135	6.3e-05	8e-05	0.002323
Enterococcus massiliensis	0.00048	0.000391	0.003566	0.000339	0.000334
Clostridiales bacterium VE202-28	0.001777	0.001679	0.001193	0.00013	0.000328
Candidatus Moduliflexus flocculans	0.00107	0.001306	0.000702	0.000433	0.001594
Shewanella sp. ZOR0012	2.2e-05	1e-06	0.005076	4e-06	0
Caenibacillus caldisaponilyticus	0.002041	0.001035	0.00024	0.000534	0.001252
Enterococcus ratti	0.000953	0.001257	0.00107	0.000406	0.001408
Facklamia sourekii	0.000713	0.000683	0.001029	0.002069	0.0006
Acidobacteriales bacterium 13_2_20CM_55_8	0.000389	0.000377	0.000985	0.0032	0.000142
Catellicoccus marimammalium	0.000919	0.001708	0.000954	9.8e-05	0.001408
Sorangium cellulosum	0.001053	0.001319	0.001169	0.000218	0.001326
filamentous cyanobacterium ESFC-1	0.000782	0.000845	0.000757	0.000944	0.00175
Klebsiella oxytoca	0.0001	0.0021	0.001759	0.001001	0.000114
Aeromo0s salmonicida	0.000191	8e-05	0.004569	9e-05	0.000142
Lactobacillus sanfranciscensis	0.000851	0.001139	0.002442	0.000249	0.000391
Oscillibacter sp. 57_20	0.003273	0.001609	1e-06	2.3e-05	0.000156
Paenibacillus ihumii	0.002414	0.001815	0.000107	0.000189	0.000531
Prevotella stercorea CAG:629	0.001761	0.001126	2.5e-05	8.4e-05	0.002056
Thermophagus xiamenensis	0.002378	0.001324	0.00011	3.8e-05	0.001196
Allobaculum stercoricanis	0.00199	0.001018	0.000119	0.000557	0.001355
Bacteroidetes bacterium GWA2_30_7	0.000877	0.000691	0.000699	0.000913	0.001858
Aurantimicrobium minutum	0.001917	0.003033	6.7e-05	4e-06	1.3e-05
Oceanithermus profundus	0.00328	0.001719	6e-06	0	1.5e-05
Nesiotobacter exalbescens	0.001017	0.001292	8.8e-05	0.000513	0.002107
Streptococcus porci	0.001617	0.00094	0.002068	0.000212	0.00018
Weissella sp. DD23	0.00022	0.000123	0.004383	0.000264	2.3e-05
Bacillus okhensis	0.001812	0.001209	0.001401	0.000165	0.000422
Lachnospiraceae bacterium V9D3004	0.002723	0.0018	5.1e-05	5.7e-05	0.000372
Lactobacillus tucceti	0.000768	0.000753	0.001066	0.000945	0.001466
Clostridium thermobutyricum	0.001455	0.001581	0.000109	0.000235	0.001616
Paenibacillus antarcticus	0.000975	0.000873	4.3e-05	0.001016	0.002086
Coriobacteriaceae bacterium CHKCI002	0.001879	0.002384	6e-05	8e-05	0.000583
Domibacillus tundrae	0.000924	0.001487	1.3e-05	0.000345	0.002214
Candidatus Melai0bacteria bacterium LEY3_CP_29_8	0.001288	0.002019	1.3e-05	1e-05	0.001647
Porphyromo0s crevioricanis	0.001648	0.001157	0.000168	9.2e-05	0.001895
Actinomyces israelii	0.001115	0.001006	3.9e-05	0.001359	0.001435
Bacteroides sp. CAG:661	0.001497	0.001239	1e-06	0.000144	0.002071
Clostridium sp. CAG:575	0.001284	0.001933	0.00024	1.9e-05	0.001471
Paenibacillus sp. 32O-W	0.002081	0.002094	5.8e-05	3.4e-05	0.000678
Salinivirga cyanobacteriivorans	0.001794	0.001168	4.9e-05	0.000117	0.001812
Carnobacterium divergens	0.001737	0.001802	0.001079	9.6e-05	0.00022
Spirochaeta lutea	0.002227	0.001206	0.001155	0.000119	0.000226
Salipaludibacillus aurantiacus	0.001857	0.001459	0.00045	0.000289	0.000875
Pyramidobacter sp. C12-8	0.003604	0.000994	8.3e-05	1.7e-05	0.00022
Bifidobacterium kashiwanohense	0.001315	0.002998	4.8e-05	0.000172	0.000378
Kocuria palustris	0.000837	0.000921	0.000593	0.00124	0.001315
Bacteroidetes bacterium GWF2_40_14	0.001877	0.001193	7e-06	0.000132	0.001696
Corynebacterium doosanense	0.001128	0.000905	0.000106	0.001003	0.001756
Cetobacterium sp. ZOR0034	0.002201	0.001726	1.9e-05	3.6e-05	0.000915
Arcobacter sp. LA11	0.00219	0.001212	0.001284	0.000111	9.8e-05
Candidatus Magnetoglobus multicellularis	0.001335	0.000866	3.3e-05	0.000712	0.001941
Bacillus pseudofirmus	0.000873	0.000749	0.000174	0.000861	0.002228
Phenylobacterium zucineum	0.001952	0.002702	3e-06	1.3e-05	0.000212
Bacteroides acidifaciens	0.001703	0.001214	0	8.6e-05	0.001877
Cetobacterium somerae	0.001421	0.001622	9.5e-05	5.4e-05	0.001685
Myroides odoratus	0.001275	0.001468	6.4e-05	0.000172	0.001898
Atopostipes suicloacalis	0.002232	0.001481	0.000653	7.1e-05	0.000436
A0erovibrio lipolyticus	0.002676	0.001129	1.5e-05	0.000161	0.000885
Perkinsus marinus	0.000642	0.000501	0.00093	0.00258	0.000202
Citrobacter koseri	0.000131	0.00339	0.000695	0.000597	3.5e-05
Selenihala0erobacter shriftii	0.00121	0.001683	1.5e-05	5.6e-05	0.00188
Lactobacillus amylolyticus	0.000684	0.000566	0.001869	0.001267	0.000455
Staphylococcus saprophyticus	0.000946	0.002154	0.001269	0.000224	0.000244
Prevotella sp. khp1	0.001903	0.001172	3e-06	0.000121	0.001636
Eggerthia cate0formis	0.001661	0.001524	0.000722	0.000153	0.000773
Tangfeifania diversioriginum	0.001852	0.001208	7e-06	0.000107	0.001658
Klebsiella aerogenes	0.000209	0.003405	0.000526	0.000607	7.2e-05
Lentisphaerae bacterium GWF2_57_35	0.001888	0.002714	3.6e-05	8.2e-05	9.4e-05
Negativibacillus massiliensis	0.002776	0.00179	7e-06	9e-05	0.000146
Olsenella sp. Marseille-P2936	0.001825	0.002965	0	0	1.8e-05
Lachnospiraceae bacterium NK4A179	0.001444	0.000928	0.000398	0.001361	0.000675
Chloroflexi bacterium 54-19	0.002296	0.001529	0.000104	0.000155	0.000719
Paenibacillus rhizosphaerae	0.001319	0.001799	0.000185	3.8e-05	0.001455
Bacillus cellulosilyticus	0.002618	0.001726	4.5e-05	7.5e-05	0.000329
Bifidobacterium choerinum	0.001213	0.002815	4.6e-05	0.0003	0.000417
Candidatus Stoquefichus sp. KLE1796	0.001857	0.00141	7.8e-05	0.000274	0.001172
A0erolineaceae bacterium 4572_32.1	0.001044	0.001386	1.2e-05	0.000515	0.001831
Beutenbergia caver0e	0.002239	0.001471	0.000128	0.000373	0.000575
Megasphaera massiliensis	0.001788	0.00242	0.000106	0.0001	0.000371
Butyrivibrio sp. XPD2006	0.002243	0.001439	2.2e-05	4.8e-05	0.00103
Pedosphaera parvula	0.000173	0.000251	0.003019	0.001005	0.000331
Carnobacterium galli0rum	0.000635	0.000677	0.002211	0.001068	0.000186
Mucilaginibacter sp. OK098	0.001912	0.001524	4e-06	4.8e-05	0.001279
Lachnospiraceae bacterium XBB2008	0.002465	0.001949	9.2e-05	6.1e-05	0.000189
Paenibacillus yonginensis	0.002196	0.001534	0.000222	0.000161	0.000639
butyrate-producing bacterium SS3/4	0.002092	0.001842	0.000546	4e-06	0.000263
Lactobacillus senioris	0.000537	0.000576	0.002176	0.000335	0.001121
Enterococcus villorum	0.000437	0.000723	0.001388	0.00023	0.001956
Dehalobacter sp. FTH1	0.001177	0.000741	0.002135	0.000295	0.000385
Pseudopedobacter saltans	0.002414	0.001083	1.8e-05	5.2e-05	0.001165
Burkholderiales bacterium RIFOXYC12_FULL_65_23	0.001035	0.001347	2.2e-05	0.000469	0.001856
Clostridium sp. 3-9	0.000846	0.001288	4e-06	0.000492	0.002096
Bacillus sp. FJAT-27264	0.001854	0.001665	0.000174	0.000255	0.000776
Acetobacter nitrogenifigens	6.2e-05	8.5e-05	0.003463	0.000134	0.000978
Aliicoccus persicus	0.000457	0.000364	0.001112	0.002609	0.00018
Domibacillus enclensis	0.002034	0.001454	0.000303	0.000109	0.00082
Bacillus tuaregi	0.001426	0.00167	0.000538	0.000189	0.00089
Labilithrix luteola	0.001741	0.002264	1.6e-05	4e-06	0.000685
Pseudobutyrivibrio sp. ACV-2	0.002205	0.001463	6.1e-05	0.00035	0.00063
Mesorhizobium plurifarium	0.000506	0.000331	0.000954	0.002722	0.000187
Calora0erobacter ferrireducens	0.001332	0.001833	0.000626	0.000214	0.000684
Porphyromo0daceae bacterium FC4	0.001983	0.001006	4e-06	6.1e-05	0.001631
Paraprevotella xylaniphila	0.00167	0.001071	9e-06	0.000107	0.001827
Clostridium sp. FS41	0.002463	0.001967	0.000104	6e-06	0.000137
Bacillus sp. LF1	0.001055	0.001231	6.4e-05	0.000234	0.002092
Capnocytophaga haemolytica	0.001541	0.001344	4.5e-05	0.000134	0.001611
Ruminococcus sp. CAG:724	0.002894	0.001485	7e-06	1e-05	0.000278
Kallipyga massiliensis	0.002667	0.001869	4.2e-05	1e-05	8.4e-05
Lachnospiraceae bacterium JC7	0.002225	0.001502	2.1e-05	0.000126	0.000787
Shewanella putrefaciens	4e-06	1e-06	0.004645	6e-06	3e-06
Oribacterium parvum	0.002276	0.001353	8.2e-05	0.000262	0.000684
Tyzzerella sp. Marseille-P3062	0.000844	0.001607	4.9e-05	0.000105	0.002038
Acidipropionibacterium acidipropionici	0.001328	0.001359	0.000189	0.000544	0.001221
Bacillus sp. NRRL B-14911	0.000451	0.000357	0.001073	0.002563	0.000197
Sphaerochaeta pleomorpha	0.002298	0.001481	4.9e-05	0.000101	0.000702
Desulfotomaculum alkaliphilum	0.001868	0.001307	0.000227	5.6e-05	0.001172
Nocardioides sp. JS614	0.001144	0.00074	3.6e-05	0.001035	0.001672
Clostridium sp. CAG:793	0.001392	0.001105	2.2e-05	0.000413	0.001691
Psychrobacillus psychrodurans	0.000742	0.000649	0.001248	0.000637	0.001347
bacterium A7P-90m	0.001623	0.001148	1.2e-05	7.1e-05	0.001763
Eubacterium sp. CAG:192	0.00129	0.001708	0.000137	6.3e-05	0.001412
Geobacillus stearothermophilus	0.001894	0.001808	0.000558	4.6e-05	0.000304
Streptococcus criceti	0.002234	0.001318	0.000666	0.000163	0.000229
Bacillus korlensis	0.000937	0.001325	0.000295	0.000272	0.001778
Pseudoalteromo0s tunicata	0.00097	0.001117	0.000428	0.00036	0.001724
Candidatus Endomicrobium trichonymphae	0.001803	0.000921	0.000371	0.000228	0.001275
Lactobacillus pasteurii	0.001492	0.000844	0.001202	0.00093	0.000127
Gluco0cetobacter diazotrophicus	2.9e-05	2.4e-05	0.003913	0.000218	0.000405
Treponema denticola	0.001959	0.001225	0.000763	0.000149	0.000489
Raoultella ornithinolytica	0.000917	0.00198	5.7e-05	0.000149	0.001472
Bacteroides sp. CAG:1060_57_27	0.002112	0.001138	1.9e-05	4.8e-05	0.001257
Treponema succinifaciens	0.002085	0.001521	0.000109	0.000105	0.000749
Leptotrichia buccalis	0.000908	0.000434	0.000738	0.002075	0.00041
Alistipes finegoldii	0.00139	0.001038	2.5e-05	0.000404	0.001688
Novosphingobium resinovorum	0.001181	0.000772	3.1e-05	0.00102	0.001535
Oceanobacillus sp. Castelsardo	0.002043	0.001479	0.000165	0.000235	0.000611
Bacillus farraginis	0.000808	0.000709	0.000256	0.001072	0.001686
Bacillus sp. URHB0009	0.000904	0.000847	6.4e-05	0.000802	0.001912
Oceanobacillus ma0siensis	0.000959	0.001231	0.00117	0.000155	0.001013
Paenibacillus sp. Root52	0.001128	0.00089	0.001352	0.000421	0.000737
Bacillus anthracis	0.000824	0.000621	0.000962	0.000632	0.001485
Bacillus humi	0.00052	0.000472	0.001588	0.000235	0.001702
Leptotrichia sp. oral taxon 215	0.001135	0.002567	5.2e-05	0.0001	0.000661
uncultured Lachnospira sp.	0.001621	0.001252	0.000103	0.000287	0.001245
Bellilinea caldifistulae	0.001037	0.00161	2.1e-05	0.000234	0.001603
Adlercreutzia equolifaciens	0.002174	0.001938	0.000244	1.3e-05	0.000129
Streptococcus constellatus	0.001761	0.000802	0.001677	0.000184	6.8e-05
Lachnospiraceae bacterium NC2008	0.000584	0.000982	0.001222	0.000354	0.00135
Sorangiineae bacterium NIC37A_2	0.002387	0.001852	9e-06	8e-06	0.000236
Epulopiscium sp. 'N.t. morphotype B'	0.002352	0.001612	2.4e-05	0.000121	0.000378
Lactobacillus hamsteri	0.000464	0.000622	0.001291	0.000997	0.001109
Bacillus sp. SJS	0.001095	0.001081	0.000966	0.000348	0.000992
Parcubacteria group bacterium GW2011_GWA1_53_13	0.000884	0.001203	0.000134	0.000425	0.001828
Clostridiales bacterium Marseille-P2986	6.7e-05	4.6e-05	0.000465	0.003763	0.000132
Crocosphaera watsonii	0.000891	0.001062	0.000954	0.000574	0.000991
Actinomyces 0sicola	0.001137	0.000722	5.5e-05	0.000972	0.001584
Zymobacter palmae	0.000537	0.000163	0.003165	0.000433	0.000168
Enterococcus quebecensis	0.000646	0.000888	0.001108	0.000362	0.001461
Blastocystis sp. subtype 4	0.000882	0.001341	9e-06	0.000477	0.001753
Dialister micraerophilus	0.001583	0.001875	6.1e-05	4.6e-05	0.000896
Bacteroides sp. CAG:875	0.001785	0.001093	6e-06	9e-05	0.001485
Bacillus sp. Marseille-P2384	0.001315	0.000954	0.000136	0.000723	0.001329
Bartonella tribocorum	0.000804	0.001283	1e-06	0.000438	0.00193
Chitinophagaceae bacterium PMP191F	0.001497	0.000862	0.001371	0.000247	0.000477
Lachnospiraceae bacterium P6A3	0.002183	0.001487	1.6e-05	4.6e-05	0.000715
Blautia sp. Marseille-P3201T	0.000982	0.001493	3.9e-05	2.9e-05	0.001897
Bacillus shacheensis	0.000471	0.000435	0.001975	0.00085	0.000707
Alicyclobacillus shizuokensis	0.001093	0.002187	0.000146	1e-05	0.001
Filimo0s lacu0e	0.001259	0.001108	0.000207	8.8e-05	0.001768
Eubacterium barkeri	0.001832	0.001803	4.5e-05	6.3e-05	0.000686
Coriobacteriales bacterium DNF00809	0.001874	0.001748	2.4e-05	4.8e-05	0.000734
Clostridium sp. CAG:492	0.002241	0.0015	6.9e-05	3.8e-05	0.000578
Caminibacter mediatlanticus	0.00155	0.0012	3e-06	0.000589	0.001069
Pantoea sp. At-9b	7e-06	1.6e-05	0.004362	2.3e-05	3e-06
Paenibacillus sp. DMB20	0.001244	0.002146	0.000182	7.8e-05	0.000757
Brevibacillus parabrevis	0.000968	0.001702	4.6e-05	5.9e-05	0.001628
Acetohalobium arabaticum	0.002392	0.001358	3.4e-05	3.6e-05	0.000582
Brochothrix campestris	0.001181	0.000725	0.002129	0.000142	0.000224
Oceanobacillus picturae	0.001026	0.000544	0.00062	0.000674	0.001533
Rubeoparvulum massiliense	0.001537	0.000919	0.001537	0.000182	0.000218
Paenibacillus pini	0.000751	0.001032	0.000194	0.000523	0.001892
Enterococcus sp. RIT-PI-f	0.000331	0.00034	0.003038	0.000478	0.0002
Fictibacillus gelatini	0.001808	0.002102	7.5e-05	8.4e-05	0.000316
Tolypothrix bouteillei	0.001395	0.001627	0.000206	2.3e-05	0.001133
Acholeplasma granularum	0.001277	0.001223	0.000514	0.001296	7.2e-05
Parapedobacter luteus	0.001424	0.001049	1.6e-05	0.000107	0.001784
uncultured Paenibacillus sp.	0.002947	0.001334	4.3e-05	4e-06	4.7e-05
Actinobacteria bacterium CG2_30_50_142	0.002279	0.001625	3.6e-05	2.9e-05	0.000405
Mannheimia haemolytica	0.001628	0.002403	0.000219	0.000101	2.3e-05
Clostridium sp. IBUN13A	0.001512	0.001748	0.000672	1e-05	0.000432
Elusimicrobia bacterium GWA2_69_24	0.00105	0.001127	1.3e-05	0.000375	0.001808
Mailhella massiliensis	0.00268	0.00152	3.6e-05	4e-06	0.000128
Prevotella sp. BP1-148	0.001315	0.000995	6e-06	9.4e-05	0.001953
Psychroflexus torquis	0.001075	0.000768	7.9e-05	0.000783	0.001651
Desulfotomaculum ferrireducens	0.001412	0.0009	1.9e-05	0.000517	0.001506
Bacteroides salyersiae	0.001477	0.00097	6e-06	8.4e-05	0.001803
Desulfovibrio gigas	0.000686	0.001092	6e-06	0.000898	0.001647
Exiguobacterium sp. ZWU0009	1.3e-05	0.004308	7e-06	0	0
Porphyromo0s catoniae	0.001674	0.00101	1.5e-05	7.8e-05	0.00155
Cytophagaceae bacterium SCN 52-12	0.001339	0.000859	0.000477	0.000117	0.00153
Desulfovibrio piger	0.001173	0.001215	0.00051	0.000385	0.00103
Halotalea alkalilenta	0.000944	0.001778	4.5e-05	1.1e-05	0.001534
Yersinia enterocolitica	0.000282	0.001055	0.002117	0.000584	0.00027
Amphibacillus sediminis	0.001912	0.001778	0.000183	9e-05	0.000344
Pectobacterium carotovorum	0.001821	0.001448	0.000197	0.000469	0.000368
Bacteroides sp. Marseille-P3132	0.001401	0.001001	9e-06	6.7e-05	0.001821
Bacillus sp. MRMR6	0.00129	0.001456	0.000162	0.000109	0.001279
Flavisolibacter sp. LCS9	0.001475	0.001064	1.5e-05	7.3e-05	0.001665
Colibacter massiliensis	0.001384	0.001041	0.000897	0.000212	0.000754
Endozoicomo0s montiporae	0.001803	0.001123	0.000774	0.000144	0.000438
Bacteroides sp. 41_26	0.001426	0.001064	6e-06	7.3e-05	0.001711
Succinimo0s amylolytica	0.002145	0.001182	6.1e-05	5.7e-05	0.000834
Segniliparus rotundus	0.000935	0.001569	1.9e-05	0.000184	0.001567
Streptomyces griseus	0.002598	0.001223	1.9e-05	0.000147	0.000284
Emergencia timonensis	0.002052	0.001376	0.000392	6.5e-05	0.000381
Chitinophaga sp. YR573	0.000988	0.000922	1e-05	0.000488	0.001857
Paenibacillus sp. MT18	0.001015	0.000982	3.7e-05	0.000616	0.001614
Erysipelothrix rhusiopathiae	0.001397	0.001156	0.000713	0.0003	0.000698
Bacillus sp. OxB-1	0.001062	0.00075	0.001667	0.000157	0.000627
Eggerthella sp. CAG:1427	0.002254	0.001732	1.3e-05	5.4e-05	0.000202
Desulfovibrio alaskensis	0.00159	0.001153	8e-05	0.000249	0.001181
Bacillus beveridgei	0.001086	0.001347	0.000106	2.7e-05	0.001686
Shimazuella kribbensis	0.001155	0.001429	6.1e-05	0.000306	0.0013
Odoribacter splanchnicus CAG:14	0.001495	0.000949	7e-06	7.8e-05	0.001717
Massilibacterium senegalense	0.001703	0.001655	8.9e-05	2e-06	0.000795
Coprobacillus sp. 8_2_54BFAA	0.002239	0.001545	3e-06	0.000105	0.00035
Desulfovibrio desulfuricans	0.001572	0.001018	0.000309	7.3e-05	0.001267
Burkholderia ubonensis	0.000633	0.000417	0.0025	0.000312	0.000372
uncultured Olsenella sp.	0.001603	0.002611	0	0	2e-05
Thermogemmatispora carboxidivorans	0.000811	0.001206	0	0.000354	0.001862
Legionella gratia0	0.000742	0.001049	4e-06	0.000477	0.001956
Bacillus eiseniae	0.000777	0.002132	0.000118	0.000293	0.000904
Bacillus sp. FJAT-27986	0.00179	0.001193	0.000751	5.6e-05	0.000434
Chitinophaga arvensicola	0.001681	0.000897	3e-06	7.7e-05	0.001565
Acetobacter persici	6e-05	6.1e-05	0.003415	0.000214	0.000469
Streptococcus uri0lis	0.001099	0.000841	0.001959	0.000262	5.7e-05
Arsenicibacter rosenii	0.001477	0.001111	1.8e-05	6.1e-05	0.001549
Bacillus dielmoensis	0.000902	0.000631	0.001761	0.000245	0.000675
Desulfotomaculum intricatum	0.00187	0.001542	4.2e-05	5.7e-05	0.000703
Cronobacter sakazakii	0.000113	0.003388	0.000201	0.000482	2.8e-05
Paenibacillus sp. P46E	0.000662	0.000826	0.001589	0.000226	0.000894
Sphingobacteriales bacterium 50-39	0.001612	0.000942	4e-06	7.7e-05	0.00155
Jeotgalibacillus malaysiensis	0.000697	0.0006	0.0003	0.000804	0.001783
Treponema sp. JC4	0.002127	0.001523	8.6e-05	1.1e-05	0.000436
A0erococcus tetradius	0.00131	0.001482	6.9e-05	0.000188	0.001133
Paenibacillus sp. yr247	0.001124	0.001496	7e-06	3.1e-05	0.00152
Lachnospiraceae bacterium MC2017	0.00111	0.000756	0.001956	0.000234	0.000122
Paenibacillus sp. FJAT-26967	0.000902	0.000842	2.7e-05	0.000764	0.001639
bacterium P3	0.001512	0.000888	7e-06	6.3e-05	0.001702
Paenibacillus hare0e	0.001199	0.001411	7e-05	0.000122	0.001369
Candidatus Nomurabacteria bacterium CG2_30_43_9	0.000851	0.001239	0	0.000383	0.001691
Phoenicibacter massiliensis	0.001683	0.001188	2.7e-05	0.00022	0.001045
Clostridiales bacterium VE202-06	0.001914	0.001233	6.7e-05	1.5e-05	0.000928
Ig0vigranum ruoffiae	0.002068	0.001135	0.000792	8.4e-05	7.7e-05
Paenibacillus ferrarius	0.000895	0.001312	0.000179	0.000167	0.001603
Ruminococcus g0vus CAG:126	0.00185	0.002074	1.6e-05	2e-06	0.000212
Chryseobacterium caeni	0.002043	0.001373	1e-05	2.9e-05	0.000697
Chitinophaga jiangningensis	0.001559	0.000982	4e-06	0.000111	0.001494
Catalinimo0s alkaloidige0	0.001488	0.000943	1.2e-05	9e-05	0.001617
Porphyromo0daceae bacterium NLAE-zl-C104	0.001983	0.000939	5.2e-05	5.9e-05	0.001115
Synergistes jonesii	0.001481	0.001172	0.000161	0.000584	0.000747
Candidatus Contendobacter odensis	0.000677	0.000863	0.001099	0.000467	0.001032
Parachlamydiaceae bacterium HS-T3	0.000653	0.000844	4.3e-05	0.001081	0.001516
Pseudoclavibacter helvolus	0.000888	0.000795	0.000162	0.001123	0.001167
Siphonobacter aquaeclarae	0.001235	0.001004	1e-06	8.4e-05	0.001808
Capnocytophaga canis	0.000826	0.001676	4e-06	1.7e-05	0.001608
Paenibacillus sp. FSL H7-0331	0.001785	0.001254	7.2e-05	6.1e-05	0.000958
Carboxydothermus islandicus	0.000637	0.0004	0.000698	0.002046	0.000348
Sphingobacteriaceae bacterium DW12	0.001888	0.000957	1.8e-05	5.4e-05	0.001207
Lihuaxuella thermophila	0.000817	0.000983	0.000619	0.000345	0.001357
Nosema cera0e	0.000326	0.000282	0.000818	0.002549	0.000145
Alkalitalea saponilacus	0.001228	0.000988	7e-06	6.7e-05	0.001829
Oceanobacillus oncorhynchi	0.00068	0.000557	0.00188	0.000281	0.000719
Acetobacter senegalensis	4e-06	3.1e-05	0.003296	0.000467	0.000316
Aquibacillus sp. Marseille-P3518	0.001312	0.000997	0.000292	0.000501	0.00101
Ochrovirga pacifica	0.00155	0.000963	7e-06	7.8e-05	0.001509
Varibaculum cambriense	0.001905	0.001258	4.9e-05	0.000358	0.000536
Chitinophaga sp. YR627	0.00131	0.001315	6e-06	9.4e-05	0.00138
Bacteroidales bacterium 55_9	0.001526	0.000957	1e-06	8.2e-05	0.001536
Spirochaetaceae bacterium 4572_59	0.001794	0.001734	1.6e-05	8e-05	0.00047
Stigmatella aurantiaca	0.000893	0.001558	6e-05	4.4e-05	0.001534
Prevotella sp. CAG:255	0.001346	0.001041	0	6.9e-05	0.001632
Clostridium sp. CAG:122	0.000553	0.001133	9.8e-05	0.000745	0.001549
Actinopolymorpha alba	0.002088	0.000937	3e-05	0.000446	0.000576
Clostridiales bacterium GWD2_32_59	0.000899	0.001059	0.000558	0.000302	0.001253
Deferribacter desulfuricans	0.001199	0.001157	4.2e-05	0.000274	0.001398
Eubacterium sp. CAG:252	0.001965	0.001328	0.000221	1e-05	0.000542
Brevibacillus massiliensis	0.002294	0.001086	0.000152	3.1e-05	0.000502
Candidatus Altiarchaeales archaeon IMC4	1.8e-05	1e-05	0.00398	1.1e-05	4.5e-05
Millionella massiliensis	0.001392	0.00112	1.6e-05	6.9e-05	0.001465
Citrobacter farmeri	0.000673	0.000575	0.001343	0.000833	0.000635
Ornithinibacillus halophilus	0.000988	0.001185	0.000595	0.000117	0.001169
Bacillus sp. FJAT-29937	0.000731	0.000596	0.000174	0.000758	0.001794
Desulfotomaculum gibsoniae	0.001224	0.001396	0.000416	0.000161	0.000856
Dictyoglomus turgidum	0.000857	0.000664	0.000528	0.001633	0.00037
Actinomyces provencensis	0.001432	0.001762	0.000358	0.000134	0.000363
Paenibacillus glacialis	0.001543	0.001472	8e-05	6.3e-05	0.000884
[truncated: 15,172 more rows]
