# Supplementary material for: Dynamics and Complexity of Dark Fermentation Microbial Communities Producing Hydrogen From Sugar Beet Molasses in Continuously Operating Packed Bed Reactors
Source: Front Microbiol. 2021 Jan 8;11:612344. doi: 10.3389/fmicb.2020.612344 (PMC7819888; doi:10.3389/fmicb.2020.612344)
Supplement: Supplementary Table 7 — Detailed taxonomic composition of the microbial communities from the selected samples based on metagenomics analysis: phylum, class, order, family, genus, species. [file Table_7.XLSX]

## Sheet: Sheet1
	PBR1_26	PBR1_75	PBR5_5	PBR5_12	PBR4_19
Carbohydrate metabolism	7.71836	7.95872	7.19609	8.07775	8.52318
Energy metabolism	3.22867	3.16806	3.51769	3.30461	3.13379
Lipid metabolism	1.56667	1.64459	1.78149	1.64671	1.79863
Nucleotide metabolism	2.68826	2.5879	3.15338	2.67165	2.46313
Amino acid metabolism	5.78119	5.76886	6.06158	6.65916	5.61689
Metabolism of other amino acids	1.52774	1.52202	1.71637	1.79686	1.43612
Glycan biosynthesis and metabolism	1.50774	1.41019	1.22438	1.10655	1.40042
Metabolism of cofactors and vitamins	3.34962	3.29074	3.43368	3.33215	3.31012
Metabolism of terpenoids and polyketides	0.651513	0.687229	0.70449	0.66564	0.700247
Biosynthesis of other secondary metabolites	1.22003	1.15976	1.04093	0.996862	1.25362
Xenobiotics biodegradation and metabolism	0.777164	0.838443	0.949965	0.711763	0.932494
Transcription	0.339939	0.312311	0.384164	0.347593	0.322924
Translation	2.59533	2.39581	2.70314	2.42441	2.39624
Folding, sorting and degradation	1.57451	1.46215	1.50113	1.33415	1.37571
Replication and repair	2.78409	2.57839	2.9755	2.42496	2.4141
Membrane transport	4.25772	4.58906	4.8443	5.15524	4.2722
Signal transduction	2.93347	3.15626	2.61504	2.92946	3.49234
Signaling molecules and interaction	0.0162885	0.0173278	0.0280032	0.0426607	0.0185049
Transport and catabolism	0.245348	0.229101	0.118324	0.174453	0.237835
Cell growth and death	0.956723	0.842472	0.766569	0.633632	0.834185
Cellular community - eukaryotes	0.0154449	0.0115554	0.0128097	0.0233671	0.00254018
Cellular community - prokaryotes	1.97642	2.20138	1.76809	1.82912	2.15974
Cell motility	1.47729	1.48051	1.01179	1.5676	1.77978
Not included in regular maps	0.0196968	0.0187886	0.0119475	0.00616961	0.0114192
Immune system	0.164093	0.146734	0.102731	0.12473	0.177143
Endocrine system	0.603278	0.575548	0.577832	0.628372	0.560463
Circulatory system	0.00940101	0.00686385	0.00886903	0.0224858	0.00767962
Digestive system	0.0612616	0.0716326	0.0258052	0.0500787	0.0891685
Excretory system	0.0305762	0.0180814	0.00253177	0.00856795	0.00511466
Nervous system	0.148791	0.121147	0.113658	0.0934428	0.108538
Sensory system	0.01361	0.00481119	0.00317001	0.00869928	0.00117568
Development and regeneration	0.0201049	0.0169657	0.00903502	0.00328831	0.0147307
Aging	0.294541	0.267863	0.284378	0.279234	0.242121
Environmental adaptation	0.273859	0.285855	0.175613	0.214601	0.357759
Cancer: overview	0.372305	0.381587	0.448118	0.521885	0.34788
Cancer: specific types	0.0773584	0.0801189	0.0624982	0.0861317	0.0661892
Immune disease	0.0431233	0.0385101	0.0396603	0.0307643	0.0390366
Neurodegenerative disease	0.111687	0.0995551	0.0962565	0.105761	0.0747024
Substance dependence	0.0037101	0.00143154	0.00189849	8e-05	0.00849571
Cardiovascular disease	0.151723	0.133846	0.123905	0.114181	0.114893
Endocrine and metabolic disease	0.412038	0.370784	0.31097	0.318586	0.345307
Infectious disease: bacterial	0.650265	0.660133	0.70978	0.648869	0.579238
Infectious disease: viral	0.0941848	0.0911048	0.0906794	0.106359	0.0867286
Infectious disease: parasitic	0.0930071	0.111738	0.0969926	0.115426	0.121133
Drug resistance: antimicrobial	1.03502	1.01591	1.20201	1.13575	0.918455
Drug resistance: antineoplastic	0.30174	0.279439	0.296155	0.278047	0.244617
Protein families: metabolism	7.34459	7.19059	7.24961	6.9656	7.16778
Protein families: genetic information processing	15.5946	14.9436	15.8202	14.702	14.259
Protein families: signaling and cellular processes	15.6862	16.4608	14.9366	15.9993	16.8029
Unclassified: metabolism	2.70539	2.66989	2.98057	2.9409	2.54739
Unclassified: genetic information processing	0.847959	0.86448	1.03896	1.07131	0.837454
Unclassified: signaling and cellular processes	1.40351	1.43737	1.33367	1.21874	1.56346
Poorly characterized	2.24295	2.32201	2.33706	2.34434	2.42529
