# Supplementary material for: Dynamics and Complexity of Dark Fermentation Microbial Communities Producing Hydrogen From Sugar Beet Molasses in Continuously Operating Packed Bed Reactors
Source: Front Microbiol. 2021 Jan 8;11:612344. doi: 10.3389/fmicb.2020.612344 (PMC7819888; doi:10.3389/fmicb.2020.612344)
Supplement: Supplementary Table 8 — Detailed data describing metabolic potential based on KEGG (level 2) analysis of the selected microbial communities (PBR1_26, PBR1_75, PBR5_5, PBR5_12 and PBR4_19) presented in Figure 8. [file Table_8.XLSX]

## Sheet: MW
Table contains level of statistical significance 'p' for Mann-Whitney test.	PBR1_2	PBR1_4	PBR1_5	PBR1_6	PBR1_7	PBR1_8	PBR1_9	PBR1_11	PBR1_12	PBR1_13	PBR1_14	PBR1_15	PBR1_18	PBR1_19	PBR1_20	PBR1_22	PBR1_25	PBR1_26	PBR1_27	PBR1_28	PBR1_32	PBR1_33	PBR1_34	PBR1_35	PBR1_36	PBR1_39	PBR1_40	PBR1_41	PBR1_42	PBR1_43	PBR1_47	PBR1_48	PBR1_49	PBR1_51	PBR1_53	PBR1_54	PBR1_55	PBR1_56	PBR1_57	PBR1_60	PBR1_61	PBR1_62	PBR1_63	PBR1_64	PBR1_67	PBR1_69	PBR1_70	PBR1_71	PBR1_74
1	78.3039	71.7405	75.2468	68.2533	58.7743	62.8571	59.8174	69.4512	98.3127	64.0895	103.875	103.574	115.002	103.594	106.973	96.6673	145.146	131.894	149.588	134.885	140.628	137.896	119.943	140.895	149.304	150.212	131.464	138.208	146.663	159.01	133.018	126.885	134.192	134.696	134.681	126.349	132.776	136.866	116.257	111.77	121.375	115.243	113.345	111.746	124.445	76.0736	92.6384	101.26	149.33
2	102.652	82.0918	74.6361	79.3627	61.3901	64.0864	64.7234	64.6051	66.7316	78.4542	103.213	102.834	113.856	102.571	110.196	104.683	141.324	135.18	157.264	134.631	144.115	132.178	146.592	151.622	148.813	149.355	130.726	174.536	200.303	152.466	127.476	118.531	132.446	126.103	121.664	127.442	129.064	139.427	117.269	114.193	121.309	111.795	113.202	104.864	126.962	119.907	95.6908	102.912	149.218
3	83.7615	84.7023	89.764	76.0078	61.3273	73.3679	73.1143	70.9845	56.2282	83.436	103.729	106.513	107.847	98.9815	114.041	97.6796	137.95	156.173	148.463	133.818	130.418	127.991	111.123	142.032	149.631	146.859	159.119	141.011	145.571	169.655	137.77	125.192	133.613	127.352	122.464	128.412	129.192	130.329	116.872	116.712	121.2	119.19	115.103	107.076	125.185	70.8411	94.6459	103.548	151.153
4	79.4499	81.0639	78.8412	76.6618	60.3453	62.7956	71.9351	61.1477	52.3594	79.3932	103.669	105.855	117.368	102.971	116.992	95.6459	132.057	128.279	147.194	145.399	135.412	133.442	116.629	148.816	148.926	138.385	122.568	158.427	204.657	139.59	132.737	157.871	137.457	129.191	127.172	124.554	122.118	126.019	117.071	119.253	123.412	114.604	114.761	107.525	146.422	82.4735	92.7676	102.365	142.425
5	81.864	84.0019	75.5696	73.8589	59.5441	64.7933	75.3973	66.84	45.9533	75.5727	105.449	105.68	115.756	101.567	110.613	83.4986	138.666	131.854	138.579	141.61	132.387	129.334	118.831	140.289	152.904	139.507	143.898	138.707	157.172	138.655	125.96	136.465	123.302	133.13	126.487	128.938	125.65	136.273	114.43	114.182	125.756	113.573	117.558	111.19	122.16	74.8057	90.1027	101.639	139.256
6	78.6702	82.7103	89.3976	76.8996	62.1207	63.7868	71.0053	62.9776	50.8623	76.0099	103.901	108.383	110.669	115.32	118.71	97.1871	127.3	147.931	151.527	146.161	132.307	137.076	124.844	151.449	150.439	141.559	121.348	148.767	148.609	162.052	132.856	120.256	135.84	126.183	127.446	132.858	129.573	130.11	112.15	114.473	128.396	117.499	117.89	108.551	127.039	105.175	90.4548	105.903	138.623
7	89.9236	84.0201	65.0743	91.7461	58.7507	70.6787	68.9415	67.1221	61.7439	76.3181	105.311	101.138	139.41	114.604	108.836	99.4032	128.703	151.516	140.055	144.007	133.473	127.279	137.695	140.227	150.787	138.639	122.004	158.582	140.305	134.589	129.024	122.556	124.277	133.312	123.422	138.521	122.479	135.128	117.724	119.856	128.396	113.031	115.546	105.943	120.814	83.6005	96.1604	99.5189	138.056
8	78.9802	82.7649	66.9064	80.0082	68.1144	67.9588	76.4027	66.4278	50.6968	77.9238	104.03	110.253	105.629	114.483	112.586	95.0714	134.018	151.516	152.734	143.388	148.044	106.985	140.095	146.617	151.82	142.077	122.281	146.706	152.379	151.576	170.029	119.746	137.297	128.635	126.793	130.331	134.462	136.554	111.885	118.274	124.289	114.463	112.417	110.474	141.742	78.0862	89.6683	96.9297	141.135
9	81.0937	87.8405	79.9666	73.0011	73.1968	76.7562	77.7785	65.69	48.0493	75.802	106.455	102.032	139.494	113.553	118.013	98.9289	135.013	143.125	157.862	147.563	139.17	130.687	162.185	137.175	152.986	153.195	122.127	127.34	142.556	179.748	171.425	130.574	134.395	127.965	123.38	126.658	123.263	130.651	113.522	121.967	127.093	113.877	114.186	108.187	123.65	115.398	91.8284	94.385	140.357
10	81.7513	82.0645	82.7933	73.4852	59.6227	66.1533	80.137	70.1383	73.8311	77.508	124.275	106.204	139.504	111.768	109.091	99.7953	130.654	159.529	142.19	142.057	137.774	129.906	130.383	144.293	151.667	148.615	120.548	128.282	155.777	141.967	135.844	136.042	125.572	130.235	121.927	123.44	125.999	127.393	117.884	114.817	128.473	117.802	117.558	107.129	126.553	92.5361	94.8103	98.4029	140.579
PBR1_2	1	0.314999	0.123005	0.0089307	< 0,0001	< 0,0001	0.000129901	< 0,0001	0.00105003	0.00208924	< 0,0001	< 0,0001	< 0,0001	< 0,0001	< 0,0001	0.00208924	< 0,0001	0.000277976	< 0,0001	< 0,0001	< 0,0001	< 0,0001	< 0,0001	< 0,0001	< 0,0001	< 0,0001	< 0,0001	< 0,0001	< 0,0001	< 0,0001	< 0,0001	< 0,0001	< 0,0001	< 0,0001	< 0,0001	< 0,0001	< 0,0001	< 0,0001	< 0,0001	< 0,0001	0.000181651	< 0,0001	0.000181651	< 0,0001	< 0,0001	0.853428	0.00208924	0.000487129	< 0,0001
PBR1_4	0.314999	1	0.165494	0.0146896	< 0,0001	< 0,0001	0.000324753	< 0,0001	0.00208924	0.00332311	< 0,0001	< 0,0001	< 0,0001	< 0,0001	< 0,0001	0.000129901	< 0,0001	0.000181651	< 0,0001	< 0,0001	< 0,0001	< 0,0001	< 0,0001	< 0,0001	< 0,0001	< 0,0001	< 0,0001	< 0,0001	< 0,0001	< 0,0001	< 0,0001	< 0,0001	< 0,0001	< 0,0001	< 0,0001	< 0,0001	< 0,0001	< 0,0001	< 0,0001	< 0,0001	0.000181651	< 0,0001	0.000181651	< 0,0001	< 0,0001	0.853428	< 0,0001	< 0,0001	< 0,0001
PBR1_5	0.123005	0.165494	1	0.795936	0.000129901	0.00287947	0.123005	0.00208924	0.00388621	0.970512	< 0,0001	< 0,0001	< 0,0001	< 0,0001	< 0,0001	< 0,0001	< 0,0001	0.000181651	< 0,0001	< 0,0001	< 0,0001	< 0,0001	< 0,0001	< 0,0001	< 0,0001	< 0,0001	< 0,0001	< 0,0001	< 0,0001	< 0,0001	< 0,0001	< 0,0001	< 0,0001	< 0,0001	< 0,0001	< 0,0001	< 0,0001	< 0,0001	< 0,0001	< 0,0001	0.000181651	< 0,0001	0.000181651	< 0,0001	< 0,0001	0.14314	< 0,0001	< 0,0001	< 0,0001
PBR1_6	0.0089307	0.0146896	0.795936	1	< 0,0001	0.00105003	0.14314	< 0,0001	0.00388621	0.684211	< 0,0001	< 0,0001	< 0,0001	< 0,0001	< 0,0001	< 0,0001	< 0,0001	0.000181651	< 0,0001	< 0,0001	< 0,0001	< 0,0001	< 0,0001	< 0,0001	< 0,0001	< 0,0001	< 0,0001	< 0,0001	< 0,0001	< 0,0001	< 0,0001	< 0,0001	< 0,0001	< 0,0001	< 0,0001	< 0,0001	< 0,0001	< 0,0001	< 0,0001	< 0,0001	0.000181651	< 0,0001	0.000181651	< 0,0001	< 0,0001	0.0630128	< 0,0001	< 0,0001	< 0,0001
PBR1_7	< 0,0001	< 0,0001	0.000129901	< 0,0001	1	0.00684146	0.00287947	0.0232306	0.279861	< 0,0001	< 0,0001	< 0,0001	< 0,0001	< 0,0001	< 0,0001	< 0,0001	< 0,0001	0.000181651	< 0,0001	< 0,0001	< 0,0001	< 0,0001	< 0,0001	< 0,0001	< 0,0001	< 0,0001	< 0,0001	< 0,0001	< 0,0001	< 0,0001	< 0,0001	< 0,0001	< 0,0001	< 0,0001	< 0,0001	< 0,0001	< 0,0001	< 0,0001	< 0,0001	< 0,0001	0.000181651	< 0,0001	0.000181651	< 0,0001	< 0,0001	< 0,0001	< 0,0001	< 0,0001	< 0,0001
PBR1_8	< 0,0001	< 0,0001	0.00287947	0.00105003	0.00684146	1	0.0892096	0.970512	0.0630128	0.00150469	< 0,0001	< 0,0001	< 0,0001	< 0,0001	< 0,0001	< 0,0001	< 0,0001	0.000181651	< 0,0001	< 0,0001	< 0,0001	< 0,0001	< 0,0001	< 0,0001	< 0,0001	< 0,0001	< 0,0001	< 0,0001	< 0,0001	< 0,0001	< 0,0001	< 0,0001	< 0,0001	< 0,0001	< 0,0001	< 0,0001	< 0,0001	< 0,0001	< 0,0001	< 0,0001	0.000181651	< 0,0001	0.000181651	< 0,0001	< 0,0001	0.000129901	< 0,0001	< 0,0001	< 0,0001
PBR1_9	0.000129901	0.000324753	0.123005	0.14314	0.00287947	0.0892096	1	0.0232306	0.0185434	0.075256	< 0,0001	< 0,0001	< 0,0001	< 0,0001	< 0,0001	< 0,0001	< 0,0001	0.000181651	< 0,0001	< 0,0001	< 0,0001	< 0,0001	< 0,0001	< 0,0001	< 0,0001	< 0,0001	< 0,0001	< 0,0001	< 0,0001	< 0,0001	< 0,0001	< 0,0001	< 0,0001	< 0,0001	< 0,0001	< 0,0001	< 0,0001	< 0,0001	< 0,0001	< 0,0001	0.000181651	< 0,0001	0.000181651	< 0,0001	< 0,0001	0.00684146	< 0,0001	< 0,0001	< 0,0001
PBR1_11	< 0,0001	< 0,0001	0.00208924	< 0,0001	0.0232306	0.970512	0.0232306	1	0.075256	0.000725281	< 0,0001	< 0,0001	< 0,0001	< 0,0001	< 0,0001	< 0,0001	< 0,0001	0.000181651	< 0,0001	< 0,0001	< 0,0001	< 0,0001	< 0,0001	< 0,0001	< 0,0001	< 0,0001	< 0,0001	< 0,0001	< 0,0001	< 0,0001	< 0,0001	< 0,0001	< 0,0001	< 0,0001	< 0,0001	< 0,0001	< 0,0001	< 0,0001	< 0,0001	< 0,0001	0.000181651	< 0,0001	0.000181651	< 0,0001	< 0,0001	< 0,0001	< 0,0001	< 0,0001	< 0,0001
PBR1_12	0.00105003	0.00208924	0.00388621	0.00388621	0.279861	0.0630128	0.0185434	0.075256	1	0.00287947	< 0,0001	< 0,0001	< 0,0001	< 0,0001	< 0,0001	0.000324753	< 0,0001	0.000181651	< 0,0001	< 0,0001	< 0,0001	< 0,0001	< 0,0001	< 0,0001	< 0,0001	< 0,0001	< 0,0001	< 0,0001	< 0,0001	< 0,0001	< 0,0001	< 0,0001	< 0,0001	< 0,0001	< 0,0001	< 0,0001	< 0,0001	< 0,0001	< 0,0001	< 0,0001	0.000181651	< 0,0001	0.000181651	< 0,0001	< 0,0001	0.000725281	0.00150469	< 0,0001	< 0,0001
PBR1_13	0.00208924	0.00332311	0.970512	0.684211	< 0,0001	0.00150469	0.075256	0.000725281	0.00287947	1	< 0,0001	< 0,0001	< 0,0001	< 0,0001	< 0,0001	< 0,0001	< 0,0001	0.000181651	< 0,0001	< 0,0001	< 0,0001	< 0,0001	< 0,0001	< 0,0001	< 0,0001	< 0,0001	< 0,0001	< 0,0001	< 0,0001	< 0,0001	< 0,0001	< 0,0001	< 0,0001	< 0,0001	< 0,0001	< 0,0001	< 0,0001	< 0,0001	< 0,0001	< 0,0001	0.000181651	< 0,0001	0.000181651	< 0,0001	< 0,0001	0.105122	< 0,0001	< 0,0001	< 0,0001
PBR1_14	< 0,0001	< 0,0001	< 0,0001	< 0,0001	< 0,0001	< 0,0001	< 0,0001	< 0,0001	< 0,0001	< 0,0001	1	0.911797	0.000725281	0.795936	0.00150469	0.000324753	< 0,0001	0.000181651	< 0,0001	< 0,0001	< 0,0001	< 0,0001	0.000129901	< 0,0001	< 0,0001	< 0,0001	0.000324753	< 0,0001	< 0,0001	< 0,0001	< 0,0001	0.000129901	< 0,0001	< 0,0001	0.000205677	< 0,0001	< 0,0001	< 0,0001	0.00150469	0.00150469	0.000129901	0.00150469	0.00147221	0.00519604	< 0,0001	0.0524259	< 0,0001	0.00105003	< 0,0001
PBR1_15	< 0,0001	< 0,0001	< 0,0001	< 0,0001	< 0,0001	< 0,0001	< 0,0001	< 0,0001	< 0,0001	< 0,0001	0.911797	1	0.000725281	0.481251	0.000205677	0.000129901	< 0,0001	< 0,0001	< 0,0001	< 0,0001	< 0,0001	< 0,0001	< 0,0001	< 0,0001	< 0,0001	< 0,0001	< 0,0001	< 0,0001	< 0,0001	< 0,0001	< 0,0001	< 0,0001	< 0,0001	< 0,0001	< 0,0001	< 0,0001	< 0,0001	< 0,0001	< 0,0001	< 0,0001	0.000181651	< 0,0001	0.000181651	0.0185434	< 0,0001	0.0524259	< 0,0001	0.0089307	< 0,0001
PBR1_18	< 0,0001	< 0,0001	< 0,0001	< 0,0001	< 0,0001	< 0,0001	< 0,0001	< 0,0001	< 0,0001	< 0,0001	0.000725281	0.000725281	1	0.0185434	0.314999	< 0,0001	0.0524259	0.0028037	< 0,0001	0.00105003	0.0288056	0.314999	0.075256	< 0,0001	< 0,0001	0.000324753	0.0524259	0.00287947	< 0,0001	0.000324753	0.0524259	0.0892096	0.14314	0.14314	0.14314	0.14314	0.14314	0.123005	0.970512	0.853428	0.137782	0.853428	0.895809	0.0089307	0.0524259	0.00287947	< 0,0001	< 0,0001	0.00105003
PBR1_19	< 0,0001	< 0,0001	< 0,0001	< 0,0001	< 0,0001	< 0,0001	< 0,0001	< 0,0001	< 0,0001	< 0,0001	0.795936	0.481251	0.0185434	1	0.190316	0.000487129	< 0,0001	0.000181651	< 0,0001	< 0,0001	< 0,0001	0.000205677	0.000205677	< 0,0001	< 0,0001	< 0,0001	< 0,0001	< 0,0001	< 0,0001	< 0,0001	< 0,0001	< 0,0001	< 0,0001	< 0,0001	< 0,0001	< 0,0001	< 0,0001	< 0,0001	0.00684146	0.00519604	0.000181651	0.0232306	0.0111823	0.970512	< 0,0001	0.0630128	< 0,0001	0.0146896	< 0,0001
PBR1_20	< 0,0001	< 0,0001	< 0,0001	< 0,0001	< 0,0001	< 0,0001	< 0,0001	< 0,0001	< 0,0001	< 0,0001	0.00150469	0.000205677	0.314999	0.190316	1	< 0,0001	< 0,0001	0.000181651	< 0,0001	< 0,0001	< 0,0001	0.00105003	0.000725281	< 0,0001	< 0,0001	< 0,0001	< 0,0001	< 0,0001	< 0,0001	< 0,0001	< 0,0001	< 0,0001	< 0,0001	< 0,0001	< 0,0001	< 0,0001	< 0,0001	< 0,0001	0.165494	0.0288056	0.000181651	0.14314	0.159616	0.0185434	< 0,0001	0.0114962	< 0,0001	< 0,0001	< 0,0001
PBR1_22	0.00208924	0.000129901	< 0,0001	< 0,0001	< 0,0001	< 0,0001	< 0,0001	< 0,0001	0.000324753	< 0,0001	0.000324753	0.000129901	< 0,0001	0.000487129	< 0,0001	1	< 0,0001	0.000181651	< 0,0001	< 0,0001	< 0,0001	< 0,0001	< 0,0001	< 0,0001	< 0,0001	< 0,0001	< 0,0001	< 0,0001	< 0,0001	< 0,0001	< 0,0001	< 0,0001	< 0,0001	< 0,0001	< 0,0001	< 0,0001	< 0,0001	< 0,0001	< 0,0001	< 0,0001	0.000181651	< 0,0001	0.000181651	< 0,0001	< 0,0001	0.190316	0.00519604	0.075256	< 0,0001
PBR1_25	< 0,0001	< 0,0001	< 0,0001	< 0,0001	< 0,0001	< 0,0001	< 0,0001	< 0,0001	< 0,0001	< 0,0001	< 0,0001	< 0,0001	0.0524259	< 0,0001	< 0,0001	< 0,0001	1	0.10129	0.000324753	0.0232306	0.435872	0.105122	0.314999	0.00287947	< 0,0001	0.00150469	0.0630128	0.0630128	< 0,0001	0.00208924	0.853428	0.0524259	0.314999	0.0232306	0.000324753	0.0114962	0.00684146	0.435872	< 0,0001	< 0,0001	< 0,0001	< 0,0001	0.000181651	< 0,0001	0.0185434	< 0,0001	< 0,0001	< 0,0001	0.00684146
PBR1_26	0.000277976	0.000181651	0.000181651	0.000181651	0.000181651	0.000181651	0.000181651	0.000181651	0.000181651	0.000181651	0.000181651	< 0,0001	0.0028037	0.000181651	0.000181651	0.000181651	0.10129	1	0.342376	0.564582	0.342278	0.0110849	0.0502392	0.986891	0.183518	0.954134	0.00854099	0.896047	0.159302	0.137598	0.381963	0.0140401	0.0504449	0.0028037	< 0,0001	0.00147221	0.00102838	0.0341207	0.000181651	0.000181651	< 0,0001	0.000181651	0.000180635	0.000181651	0.00102838	0.00102838	0.000181651	0.000181651	0.779742
PBR1_27	< 0,0001	< 0,0001	< 0,0001	< 0,0001	< 0,0001	< 0,0001	< 0,0001	< 0,0001	< 0,0001	< 0,0001	< 0,0001	< 0,0001	< 0,0001	< 0,0001	< 0,0001	< 0,0001	0.000324753	0.342376	1	0.0232306	0.00150469	< 0,0001	0.00684146	0.190316	0.352681	0.217563	0.00388621	0.528849	0.528849	0.578742	0.0232306	0.00150469	< 0,0001	< 0,0001	< 0,0001	< 0,0001	< 0,0001	< 0,0001	< 0,0001	< 0,0001	0.000181651	< 0,0001	0.000181651	< 0,0001	0.000205677	< 0,0001	< 0,0001	< 0,0001	0.0892096
PBR1_28	< 0,0001	< 0,0001	< 0,0001	< 0,0001	< 0,0001	< 0,0001	< 0,0001	< 0,0001	< 0,0001	< 0,0001	< 0,0001	< 0,0001	0.00105003	< 0,0001	< 0,0001	< 0,0001	0.0232306	0.564582	0.0232306	1	0.123005	0.000324753	0.0630128	0.393048	< 0,0001	0.247451	0.0089307	0.578742	0.00684146	0.123005	0.075256	0.0089307	0.00208924	< 0,0001	< 0,0001	< 0,0001	< 0,0001	0.00684146	< 0,0001	< 0,0001	0.000181651	< 0,0001	0.000181651	< 0,0001	0.00388621	< 0,0001	< 0,0001	< 0,0001	0.853428
PBR1_32	< 0,0001	< 0,0001	< 0,0001	< 0,0001	< 0,0001	< 0,0001	< 0,0001	< 0,0001	< 0,0001	< 0,0001	< 0,0001	< 0,0001	0.0288056	< 0,0001	< 0,0001	< 0,0001	0.435872	0.342278	0.00150469	0.123005	1	0.0089307	0.165494	0.0114962	< 0,0001	0.0089307	0.0232306	0.165494	0.000487129	0.00684146	0.435872	0.0288056	0.14314	0.00150469	0.000129901	0.00105003	0.000487129	0.0892096	< 0,0001	< 0,0001	0.000181651	< 0,0001	0.000181651	< 0,0001	0.0114962	< 0,0001	< 0,0001	< 0,0001	0.0288056
PBR1_33	< 0,0001	< 0,0001	< 0,0001	< 0,0001	< 0,0001	< 0,0001	< 0,0001	< 0,0001	< 0,0001	< 0,0001	< 0,0001	< 0,0001	0.314999	0.000205677	0.00105003	< 0,0001	0.105122	0.0110849	< 0,0001	0.000324753	0.0089307	1	0.970512	< 0,0001	< 0,0001	< 0,0001	0.393048	0.00684146	< 0,0001	< 0,0001	0.314999	0.352681	0.481251	0.435872	0.0146896	0.247451	0.14314	0.481251	0.00150469	0.00150469	0.00833532	0.00150469	0.00136396	0.000725281	0.105122	< 0,0001	< 0,0001	< 0,0001	< 0,0001
PBR1_34	< 0,0001	< 0,0001	< 0,0001	< 0,0001	< 0,0001	< 0,0001	< 0,0001	< 0,0001	< 0,0001	< 0,0001	0.000129901	< 0,0001	0.075256	0.000205677	0.000725281	< 0,0001	0.314999	0.0502392	0.00684146	0.0630128	0.165494	0.970512	1	0.0146896	0.00150469	0.0146896	0.853428	0.035463	0.00208924	0.0089307	0.247451	0.970512	0.739364	0.853428	0.795936	0.970512	0.970512	0.630529	0.00684146	0.0185434	0.724502	0.00519604	0.00359393	< 0,0001	0.911797	0.000129901	< 0,0001	< 0,0001	0.0232306
PBR1_35	< 0,0001	< 0,0001	< 0,0001	< 0,0001	< 0,0001	< 0,0001	< 0,0001	< 0,0001	< 0,0001	< 0,0001	< 0,0001	< 0,0001	< 0,0001	< 0,0001	< 0,0001	< 0,0001	0.00287947	0.986891	0.190316	0.393048	0.0114962	< 0,0001	0.0146896	1	0.00388621	0.911797	0.00684146	0.970512	0.035463	0.279861	0.0288056	0.00150469	< 0,0001	< 0,0001	< 0,0001	< 0,0001	< 0,0001	< 0,0001	< 0,0001	< 0,0001	0.000181651	< 0,0001	0.000181651	< 0,0001	0.00150469	< 0,0001	< 0,0001	< 0,0001	0.578742
PBR1_36	< 0,0001	< 0,0001	< 0,0001	< 0,0001	< 0,0001	< 0,0001	< 0,0001	< 0,0001	< 0,0001	< 0,0001	< 0,0001	< 0,0001	< 0,0001	< 0,0001	< 0,0001	< 0,0001	< 0,0001	0.183518	0.352681	< 0,0001	< 0,0001	< 0,0001	0.00150469	0.00388621	1	0.0114962	0.00150469	0.14314	0.911797	0.795936	0.0232306	0.00150469	< 0,0001	< 0,0001	< 0,0001	< 0,0001	< 0,0001	< 0,0001	< 0,0001	< 0,0001	0.000181651	< 0,0001	0.000181651	< 0,0001	< 0,0001	< 0,0001	< 0,0001	< 0,0001	0.00208924
PBR1_39	< 0,0001	< 0,0001	< 0,0001	< 0,0001	< 0,0001	< 0,0001	< 0,0001	< 0,0001	< 0,0001	< 0,0001	< 0,0001	< 0,0001	0.000324753	< 0,0001	< 0,0001	< 0,0001	0.00150469	0.954134	0.217563	0.247451	0.0089307	< 0,0001	0.0146896	0.911797	0.0114962	1	0.00684146	0.853428	0.0892096	0.217563	0.0232306	0.00150469	< 0,0001	< 0,0001	< 0,0001	< 0,0001	< 0,0001	< 0,0001	< 0,0001	< 0,0001	0.000181651	< 0,0001	0.000181651	< 0,0001	0.00105003	< 0,0001	< 0,0001	< 0,0001	0.481251
PBR1_40	< 0,0001	< 0,0001	< 0,0001	< 0,0001	< 0,0001	< 0,0001	< 0,0001	< 0,0001	< 0,0001	< 0,0001	0.000324753	< 0,0001	0.0524259	< 0,0001	< 0,0001	< 0,0001	0.0630128	0.00854099	0.00388621	0.0089307	0.0232306	0.393048	0.853428	0.00684146	0.00150469	0.00684146	1	0.0146896	0.00150469	0.00208924	0.035463	0.911797	0.075256	0.247451	0.853428	0.314999	0.481251	0.14314	< 0,0001	< 0,0001	0.780597	< 0,0001	0.000181651	< 0,0001	0.578742	< 0,0001	< 0,0001	< 0,0001	0.0114962
PBR1_41	< 0,0001	< 0,0001	< 0,0001	< 0,0001	< 0,0001	< 0,0001	< 0,0001	< 0,0001	< 0,0001	< 0,0001	< 0,0001	< 0,0001	0.00287947	< 0,0001	< 0,0001	< 0,0001	0.0630128	0.896047	0.528849	0.578742	0.165494	0.00684146	0.035463	0.970512	0.14314	0.853428	0.0146896	1	0.247451	0.279861	0.165494	0.00388621	0.00519604	0.00519604	< 0,0001	0.00287947	0.00150469	0.0185434	< 0,0001	< 0,0001	0.000281452	< 0,0001	0.000181651	< 0,0001	0.00150469	< 0,0001	< 0,0001	< 0,0001	0.911797
PBR1_42	< 0,0001	< 0,0001	< 0,0001	< 0,0001	< 0,0001	< 0,0001	< 0,0001	< 0,0001	< 0,0001	< 0,0001	< 0,0001	< 0,0001	< 0,0001	< 0,0001	< 0,0001	< 0,0001	< 0,0001	0.159302	0.528849	0.00684146	0.000487129	< 0,0001	0.00208924	0.035463	0.911797	0.0892096	0.00150469	0.247451	1	0.684211	0.0089307	0.000725281	< 0,0001	< 0,0001	< 0,0001	< 0,0001	< 0,0001	< 0,0001	< 0,0001	< 0,0001	0.000181651	< 0,0001	0.000181651	< 0,0001	0.000129901	< 0,0001	< 0,0001	< 0,0001	0.0185434
PBR1_43	< 0,0001	< 0,0001	< 0,0001	< 0,0001	< 0,0001	< 0,0001	< 0,0001	< 0,0001	< 0,0001	< 0,0001	< 0,0001	< 0,0001	0.000324753	< 0,0001	< 0,0001	< 0,0001	0.00208924	0.137598	0.578742	0.123005	0.00684146	< 0,0001	0.0089307	0.279861	0.795936	0.217563	0.00208924	0.279861	0.684211	1	0.0232306	0.000725281	< 0,0001	< 0,0001	< 0,0001	< 0,0001	< 0,0001	0.000324753	< 0,0001	< 0,0001	0.000181651	< 0,0001	0.000181651	< 0,0001	0.000487129	< 0,0001	< 0,0001	< 0,0001	0.123005
PBR1_47	< 0,0001	< 0,0001	< 0,0001	< 0,0001	< 0,0001	< 0,0001	< 0,0001	< 0,0001	< 0,0001	< 0,0001	< 0,0001	< 0,0001	0.0524259	< 0,0001	< 0,0001	< 0,0001	0.853428	0.381963	0.0232306	0.075256	0.435872	0.314999	0.247451	0.0288056	0.0232306	0.0232306	0.035463	0.165494	0.0089307	0.0232306	1	0.075256	0.528849	0.165494	0.00150469	0.0432571	0.0232306	0.795936	< 0,0001	< 0,0001	0.000433004	< 0,0001	0.000181651	< 0,0001	0.0185434	< 0,0001	< 0,0001	< 0,0001	0.0232306
PBR1_48	< 0,0001	< 0,0001	< 0,0001	< 0,0001	< 0,0001	< 0,0001	< 0,0001	< 0,0001	< 0,0001	< 0,0001	0.000129901	< 0,0001	0.0892096	< 0,0001	< 0,0001	< 0,0001	0.0524259	0.0140401	0.00150469	0.0089307	0.0288056	0.352681	0.970512	0.00150469	0.00150469	0.00150469	0.911797	0.00388621	0.000725281	0.000725281	0.075256	1	0.247451	0.435872	0.795936	0.578742	0.911797	0.105122	< 0,0001	0.000324753	0.780597	< 0,0001	0.000181651	< 0,0001	0.853428	< 0,0001	< 0,0001	< 0,0001	0.00150469
PBR1_49	< 0,0001	< 0,0001	< 0,0001	< 0,0001	< 0,0001	< 0,0001	< 0,0001	< 0,0001	< 0,0001	< 0,0001	< 0,0001	< 0,0001	0.14314	< 0,0001	< 0,0001	< 0,0001	0.314999	0.0504449	< 0,0001	0.00208924	0.14314	0.481251	0.739364	< 0,0001	< 0,0001	< 0,0001	0.075256	0.00519604	< 0,0001	< 0,0001	0.528849	0.247451	1	0.314999	0.0288056	0.279861	0.075256	0.684211	< 0,0001	< 0,0001	0.0137803	< 0,0001	0.000181651	< 0,0001	0.247451	< 0,0001	< 0,0001	< 0,0001	< 0,0001
PBR1_51	< 0,0001	< 0,0001	< 0,0001	< 0,0001	< 0,0001	< 0,0001	< 0,0001	< 0,0001	< 0,0001	< 0,0001	< 0,0001	< 0,0001	0.14314	< 0,0001	< 0,0001	< 0,0001	0.0232306	0.0028037	< 0,0001	< 0,0001	0.00150469	0.435872	0.853428	< 0,0001	< 0,0001	< 0,0001	0.247451	0.00519604	< 0,0001	< 0,0001	0.165494	0.435872	0.314999	1	0.0146896	0.481251	0.217563	0.0892096	< 0,0001	< 0,0001	0.00481716	< 0,0001	0.000181651	< 0,0001	0.075256	< 0,0001	< 0,0001	< 0,0001	< 0,0001
PBR1_53	< 0,0001	< 0,0001	< 0,0001	< 0,0001	< 0,0001	< 0,0001	< 0,0001	< 0,0001	< 0,0001	< 0,0001	0.000205677	< 0,0001	0.14314	< 0,0001	< 0,0001	< 0,0001	0.000324753	< 0,0001	< 0,0001	< 0,0001	0.000129901	0.0146896	0.795936	< 0,0001	< 0,0001	< 0,0001	0.853428	< 0,0001	< 0,0001	< 0,0001	0.00150469	0.795936	0.0288056	0.0146896	1	0.0630128	0.352681	0.00150469	< 0,0001	< 0,0001	0.895116	< 0,0001	0.000181651	< 0,0001	0.630529	< 0,0001	< 0,0001	< 0,0001	< 0,0001
PBR1_54	< 0,0001	< 0,0001	< 0,0001	< 0,0001	< 0,0001	< 0,0001	< 0,0001	< 0,0001	< 0,0001	< 0,0001	< 0,0001	< 0,0001	0.14314	< 0,0001	< 0,0001	< 0,0001	0.0114962	0.00147221	< 0,0001	< 0,0001	0.00105003	0.247451	0.970512	< 0,0001	< 0,0001	< 0,0001	0.314999	0.00287947	< 0,0001	< 0,0001	0.0432571	0.578742	0.279861	0.481251	0.0630128	1	0.578742	0.075256	< 0,0001	< 0,0001	0.0411137	< 0,0001	0.000181651	< 0,0001	0.279861	< 0,0001	< 0,0001	< 0,0001	< 0,0001
PBR1_55	< 0,0001	< 0,0001	< 0,0001	< 0,0001	< 0,0001	< 0,0001	< 0,0001	< 0,0001	< 0,0001	< 0,0001	< 0,0001	< 0,0001	0.14314	< 0,0001	< 0,0001	< 0,0001	0.00684146	0.00102838	< 0,0001	< 0,0001	0.000487129	0.14314	0.970512	< 0,0001	< 0,0001	< 0,0001	0.481251	0.00150469	< 0,0001	< 0,0001	0.0232306	0.911797	0.075256	0.217563	0.352681	0.578742	1	0.0089307	< 0,0001	< 0,0001	0.137619	< 0,0001	0.000181651	< 0,0001	0.739364	< 0,0001	< 0,0001	< 0,0001	< 0,0001
PBR1_56	< 0,0001	< 0,0001	< 0,0001	< 0,0001	< 0,0001	< 0,0001	< 0,0001	< 0,0001	< 0,0001	< 0,0001	< 0,0001	< 0,0001	0.123005	< 0,0001	< 0,0001	< 0,0001	0.435872	0.0341207	< 0,0001	0.00684146	0.0892096	0.481251	0.630529	< 0,0001	< 0,0001	< 0,0001	0.14314	0.0185434	< 0,0001	0.000324753	0.795936	0.105122	0.684211	0.0892096	0.00150469	0.075256	0.0089307	1	< 0,0001	< 0,0001	0.000433004	< 0,0001	0.000181651	< 0,0001	0.0432571	< 0,0001	< 0,0001	< 0,0001	< 0,0001
PBR1_57	< 0,0001	< 0,0001	< 0,0001	< 0,0001	< 0,0001	< 0,0001	< 0,0001	< 0,0001	< 0,0001	< 0,0001	0.00150469	< 0,0001	0.970512	0.00684146	0.165494	< 0,0001	< 0,0001	0.000181651	< 0,0001	< 0,0001	< 0,0001	0.00150469	0.00684146	< 0,0001	< 0,0001	< 0,0001	< 0,0001	< 0,0001	< 0,0001	< 0,0001	< 0,0001	< 0,0001	< 0,0001	< 0,0001	< 0,0001	< 0,0001	< 0,0001	< 0,0001	1	0.528849	0.000181651	0.853428	0.837321	< 0,0001	< 0,0001	0.00519604	< 0,0001	< 0,0001	< 0,0001
PBR1_60	< 0,0001	< 0,0001	< 0,0001	< 0,0001	< 0,0001	< 0,0001	< 0,0001	< 0,0001	< 0,0001	< 0,0001	0.00150469	< 0,0001	0.853428	0.00519604	0.0288056	< 0,0001	< 0,0001	0.000181651	< 0,0001	< 0,0001	< 0,0001	0.00150469	0.0185434	< 0,0001	< 0,0001	< 0,0001	< 0,0001	< 0,0001	< 0,0001	< 0,0001	< 0,0001	0.000324753	< 0,0001	< 0,0001	< 0,0001	< 0,0001	< 0,0001	< 0,0001	0.528849	1	< 0,0001	0.279861	0.342365	< 0,0001	< 0,0001	0.00519604	< 0,0001	< 0,0001	< 0,0001
PBR1_61	0.000181651	0.000181651	0.000181651	0.000181651	0.000181651	0.000181651	0.000181651	0.000181651	0.000181651	0.000181651	0.000129901	0.000181651	0.137782	0.000181651	0.000181651	0.000181651	< 0,0001	< 0,0001	0.000181651	0.000181651	0.000181651	0.00833532	0.724502	0.000181651	0.000181651	0.000181651	0.780597	0.000281452	0.000181651	0.000181651	0.000433004	0.780597	0.0137803	0.00481716	0.895116	0.0411137	0.137619	0.000433004	0.000181651	< 0,0001	1	0.000181651	0.000180635	0.000181651	0.723895	0.000181651	0.000181651	0.000181651	0.000181651
PBR1_62	< 0,0001	< 0,0001	< 0,0001	< 0,0001	< 0,0001	< 0,0001	< 0,0001	< 0,0001	< 0,0001	< 0,0001	0.00150469	< 0,0001	0.853428	0.0232306	0.14314	< 0,0001	< 0,0001	0.000181651	< 0,0001	< 0,0001	< 0,0001	0.00150469	0.00519604	< 0,0001	< 0,0001	< 0,0001	< 0,0001	< 0,0001	< 0,0001	< 0,0001	< 0,0001	< 0,0001	< 0,0001	< 0,0001	< 0,0001	< 0,0001	< 0,0001	< 0,0001	0.853428	0.279861	0.000181651	1	0.837321	< 0,0001	< 0,0001	0.0114962	< 0,0001	< 0,0001	< 0,0001
PBR1_63	0.000181651	0.000181651	0.000181651	0.000181651	0.000181651	0.000181651	0.000181651	0.000181651	0.000181651	0.000181651	0.00147221	0.000181651	0.895809	0.0111823	0.159616	0.000181651	0.000181651	0.000180635	0.000181651	0.000181651	0.000181651	0.00136396	0.00359393	0.000181651	0.000181651	0.000181651	0.000181651	0.000181651	0.000181651	0.000181651	0.000181651	0.000181651	0.000181651	0.000181651	0.000181651	0.000181651	0.000181651	0.000181651	0.837321	0.342365	0.000180635	0.837321	1	0.000181651	0.000181651	0.0086276	0.000181651	0.000181651	0.000181651
PBR1_64	< 0,0001	< 0,0001	< 0,0001	< 0,0001	< 0,0001	< 0,0001	< 0,0001	< 0,0001	< 0,0001	< 0,0001	0.00519604	0.0185434	0.0089307	0.970512	0.0185434	< 0,0001	< 0,0001	0.000181651	< 0,0001	< 0,0001	< 0,0001	0.000725281	< 0,0001	< 0,0001	< 0,0001	< 0,0001	< 0,0001	< 0,0001	< 0,0001	< 0,0001	< 0,0001	< 0,0001	< 0,0001	< 0,0001	< 0,0001	< 0,0001	< 0,0001	< 0,0001	< 0,0001	< 0,0001	0.000181651	< 0,0001	0.000181651	1	< 0,0001	0.0288056	< 0,0001	< 0,0001	< 0,0001
PBR1_67	< 0,0001	< 0,0001	< 0,0001	< 0,0001	< 0,0001	< 0,0001	< 0,0001	< 0,0001	< 0,0001	< 0,0001	< 0,0001	< 0,0001	0.0524259	< 0,0001	< 0,0001	< 0,0001	0.0185434	0.00102838	0.000205677	0.00388621	0.0114962	0.105122	0.911797	0.00150469	< 0,0001	0.00105003	0.578742	0.00150469	0.000129901	0.000487129	0.0185434	0.853428	0.247451	0.075256	0.630529	0.279861	0.739364	0.0432571	< 0,0001	< 0,0001	0.723895	< 0,0001	0.000181651	< 0,0001	1	< 0,0001	< 0,0001	< 0,0001	0.00388621
PBR1_69	0.853428	0.853428	0.14314	0.0630128	< 0,0001	0.000129901	0.00684146	< 0,0001	0.000725281	0.105122	0.0524259	0.0524259	0.00287947	0.0630128	0.0114962	0.190316	< 0,0001	0.00102838	< 0,0001	< 0,0001	< 0,0001	< 0,0001	0.000129901	< 0,0001	< 0,0001	< 0,0001	< 0,0001	< 0,0001	< 0,0001	< 0,0001	< 0,0001	< 0,0001	< 0,0001	< 0,0001	< 0,0001	< 0,0001	< 0,0001	< 0,0001	0.00519604	0.00519604	0.000181651	0.0114962	0.0086276	0.0288056	< 0,0001	1	0.247451	0.123005	< 0,0001
PBR1_70	0.00208924	< 0,0001	< 0,0001	< 0,0001	< 0,0001	< 0,0001	< 0,0001	< 0,0001	0.00150469	< 0,0001	< 0,0001	< 0,0001	< 0,0001	< 0,0001	< 0,0001	0.00519604	< 0,0001	0.000181651	< 0,0001	< 0,0001	< 0,0001	< 0,0001	< 0,0001	< 0,0001	< 0,0001	< 0,0001	< 0,0001	< 0,0001	< 0,0001	< 0,0001	< 0,0001	< 0,0001	< 0,0001	< 0,0001	< 0,0001	< 0,0001	< 0,0001	< 0,0001	< 0,0001	< 0,0001	0.000181651	< 0,0001	0.000181651	< 0,0001	< 0,0001	0.247451	1	0.000129901	< 0,0001
PBR1_71	0.000487129	< 0,0001	< 0,0001	< 0,0001	< 0,0001	< 0,0001	< 0,0001	< 0,0001	< 0,0001	< 0,0001	0.00105003	0.0089307	< 0,0001	0.0146896	< 0,0001	0.075256	< 0,0001	0.000181651	< 0,0001	< 0,0001	< 0,0001	< 0,0001	< 0,0001	< 0,0001	< 0,0001	< 0,0001	< 0,0001	< 0,0001	< 0,0001	< 0,0001	< 0,0001	< 0,0001	< 0,0001	< 0,0001	< 0,0001	< 0,0001	< 0,0001	< 0,0001	< 0,0001	< 0,0001	0.000181651	< 0,0001	0.000181651	< 0,0001	< 0,0001	0.123005	0.000129901	1	< 0,0001
PBR1_74	< 0,0001	< 0,0001	< 0,0001	< 0,0001	< 0,0001	< 0,0001	< 0,0001	< 0,0001	< 0,0001	< 0,0001	< 0,0001	< 0,0001	0.00105003	< 0,0001	< 0,0001	< 0,0001	0.00684146	0.779742	0.0892096	0.853428	0.0288056	< 0,0001	0.0232306	0.578742	0.00208924	0.481251	0.0114962	0.911797	0.0185434	0.123005	0.0232306	0.00150469	< 0,0001	< 0,0001	< 0,0001	< 0,0001	< 0,0001	< 0,0001	< 0,0001	< 0,0001	0.000181651	< 0,0001	0.000181651	< 0,0001	0.00388621	< 0,0001	< 0,0001	< 0,0001	1
PBR1_75	< 0,0001	< 0,0001	< 0,0001	< 0,0001	< 0,0001	< 0,0001	< 0,0001	< 0,0001	< 0,0001	< 0,0001	< 0,0001	< 0,0001	< 0,0001	< 0,0001	< 0,0001	< 0,0001	< 0,0001	0.0600359	0.105122	< 0,0001	< 0,0001	< 0,0001	0.00150469	0.000487129	0.0524259	0.000725281	0.00150469	0.165494	0.528849	0.795936	0.0232306	0.00150469	< 0,0001	< 0,0001	< 0,0001	< 0,0001	< 0,0001	< 0,0001	< 0,0001	< 0,0001	0.000181651	< 0,0001	0.000181651	< 0,0001	< 0,0001	< 0,0001	< 0,0001	< 0,0001	0.000205677
PBR1_76	< 0,0001	< 0,0001	< 0,0001	< 0,0001	< 0,0001	< 0,0001	< 0,0001	< 0,0001	< 0,0001	< 0,0001	< 0,0001	< 0,0001	< 0,0001	< 0,0001	< 0,0001	< 0,0001	< 0,0001	0.270963	0.630529	0.000205677	< 0,0001	< 0,0001	0.00287947	0.0114962	0.795936	0.035463	0.00150469	0.279861	0.795936	0.795936	0.0232306	0.00150469	< 0,0001	< 0,0001	< 0,0001	< 0,0001	< 0,0001	< 0,0001	< 0,0001	< 0,0001	0.000181651	< 0,0001	0.000181651	< 0,0001	< 0,0001	< 0,0001	< 0,0001	< 0,0001	0.00519604
[truncated: 2 more columns]

## Sheet: KS
Table contains level of statistical significance 'p' for Kolmogorov-Smirnov test.	PBR1_2	PBR1_4	PBR1_5	PBR1_6	PBR1_7	PBR1_8	PBR1_9	PBR1_11	PBR1_12	PBR1_13	PBR1_14	PBR1_15	PBR1_18	PBR1_19	PBR1_20	PBR1_22	PBR1_25	PBR1_26	PBR1_27	PBR1_28	PBR1_32	PBR1_33	PBR1_34	PBR1_35	PBR1_36	PBR1_39	PBR1_40	PBR1_41	PBR1_42	PBR1_43	PBR1_47	PBR1_48	PBR1_49	PBR1_51	PBR1_53	PBR1_54	PBR1_55	PBR1_56	PBR1_57	PBR1_60	PBR1_61	PBR1_62	PBR1_63	PBR1_64	PBR1_67	PBR1_69	PBR1_70	PBR1_71	PBR1_74
1	78.3039	71.7405	75.2468	68.2533	58.7743	62.8571	59.8174	69.4512	98.3127	64.0895	103.875	103.574	115.002	103.594	106.973	96.6673	145.146	131.894	149.588	134.885	140.628	137.896	119.943	140.895	149.304	150.212	131.464	138.208	146.663	159.01	133.018	126.885	134.192	134.696	134.681	126.349	132.776	136.866	116.257	111.77	121.375	115.243	113.345	111.746	124.445	76.0736	92.6384	101.26	149.33
2	102.652	82.0918	74.6361	79.3627	61.3901	64.0864	64.7234	64.6051	66.7316	78.4542	103.213	102.834	113.856	102.571	110.196	104.683	141.324	135.18	157.264	134.631	144.115	132.178	146.592	151.622	148.813	149.355	130.726	174.536	200.303	152.466	127.476	118.531	132.446	126.103	121.664	127.442	129.064	139.427	117.269	114.193	121.309	111.795	113.202	104.864	126.962	119.907	95.6908	102.912	149.218
3	83.7615	84.7023	89.764	76.0078	61.3273	73.3679	73.1143	70.9845	56.2282	83.436	103.729	106.513	107.847	98.9815	114.041	97.6796	137.95	156.173	148.463	133.818	130.418	127.991	111.123	142.032	149.631	146.859	159.119	141.011	145.571	169.655	137.77	125.192	133.613	127.352	122.464	128.412	129.192	130.329	116.872	116.712	121.2	119.19	115.103	107.076	125.185	70.8411	94.6459	103.548	151.153
4	79.4499	81.0639	78.8412	76.6618	60.3453	62.7956	71.9351	61.1477	52.3594	79.3932	103.669	105.855	117.368	102.971	116.992	95.6459	132.057	128.279	147.194	145.399	135.412	133.442	116.629	148.816	148.926	138.385	122.568	158.427	204.657	139.59	132.737	157.871	137.457	129.191	127.172	124.554	122.118	126.019	117.071	119.253	123.412	114.604	114.761	107.525	146.422	82.4735	92.7676	102.365	142.425
5	81.864	84.0019	75.5696	73.8589	59.5441	64.7933	75.3973	66.84	45.9533	75.5727	105.449	105.68	115.756	101.567	110.613	83.4986	138.666	131.854	138.579	141.61	132.387	129.334	118.831	140.289	152.904	139.507	143.898	138.707	157.172	138.655	125.96	136.465	123.302	133.13	126.487	128.938	125.65	136.273	114.43	114.182	125.756	113.573	117.558	111.19	122.16	74.8057	90.1027	101.639	139.256
6	78.6702	82.7103	89.3976	76.8996	62.1207	63.7868	71.0053	62.9776	50.8623	76.0099	103.901	108.383	110.669	115.32	118.71	97.1871	127.3	147.931	151.527	146.161	132.307	137.076	124.844	151.449	150.439	141.559	121.348	148.767	148.609	162.052	132.856	120.256	135.84	126.183	127.446	132.858	129.573	130.11	112.15	114.473	128.396	117.499	117.89	108.551	127.039	105.175	90.4548	105.903	138.623
7	89.9236	84.0201	65.0743	91.7461	58.7507	70.6787	68.9415	67.1221	61.7439	76.3181	105.311	101.138	139.41	114.604	108.836	99.4032	128.703	151.516	140.055	144.007	133.473	127.279	137.695	140.227	150.787	138.639	122.004	158.582	140.305	134.589	129.024	122.556	124.277	133.312	123.422	138.521	122.479	135.128	117.724	119.856	128.396	113.031	115.546	105.943	120.814	83.6005	96.1604	99.5189	138.056
8	78.9802	82.7649	66.9064	80.0082	68.1144	67.9588	76.4027	66.4278	50.6968	77.9238	104.03	110.253	105.629	114.483	112.586	95.0714	134.018	151.516	152.734	143.388	148.044	106.985	140.095	146.617	151.82	142.077	122.281	146.706	152.379	151.576	170.029	119.746	137.297	128.635	126.793	130.331	134.462	136.554	111.885	118.274	124.289	114.463	112.417	110.474	141.742	78.0862	89.6683	96.9297	141.135
9	81.0937	87.8405	79.9666	73.0011	73.1968	76.7562	77.7785	65.69	48.0493	75.802	106.455	102.032	139.494	113.553	118.013	98.9289	135.013	143.125	157.862	147.563	139.17	130.687	162.185	137.175	152.986	153.195	122.127	127.34	142.556	179.748	171.425	130.574	134.395	127.965	123.38	126.658	123.263	130.651	113.522	121.967	127.093	113.877	114.186	108.187	123.65	115.398	91.8284	94.385	140.357
10	81.7513	82.0645	82.7933	73.4852	59.6227	66.1533	80.137	70.1383	73.8311	77.508	124.275	106.204	139.504	111.768	109.091	99.7953	130.654	159.529	142.19	142.057	137.774	129.906	130.383	144.293	151.667	148.615	120.548	128.282	155.777	141.967	135.844	136.042	125.572	130.235	121.927	123.44	125.999	127.393	117.884	114.817	128.473	117.802	117.558	107.129	126.553	92.5361	94.8103	98.4029	140.579
PBR1_2	1	0.164079	0.164079	0.0148932	< 0,0001	< 0,0001	0.000607078	< 0,0001	0.000607078	0.0148932	< 0,0001	0.000607078	< 0,0001	0.000607078	< 0,0001	0.00332311	< 0,0001	< 0,0001	< 0,0001	< 0,0001	< 0,0001	< 0,0001	< 0,0001	< 0,0001	< 0,0001	< 0,0001	< 0,0001	< 0,0001	< 0,0001	< 0,0001	< 0,0001	< 0,0001	< 0,0001	< 0,0001	< 0,0001	< 0,0001	< 0,0001	< 0,0001	< 0,0001	< 0,0001	< 0,0001	< 0,0001	< 0,0001	< 0,0001	< 0,0001	0.400471	0.00332311	0.000607078	< 0,0001
PBR1_4	0.164079	1	0.0546463	0.0146896	0.000607078	0.000607078	0.000607078	< 0,0001	0.00332311	0.00332311	< 0,0001	< 0,0001	< 0,0001	< 0,0001	< 0,0001	0.000607078	< 0,0001	< 0,0001	< 0,0001	< 0,0001	< 0,0001	< 0,0001	< 0,0001	< 0,0001	< 0,0001	< 0,0001	< 0,0001	< 0,0001	< 0,0001	< 0,0001	< 0,0001	< 0,0001	< 0,0001	< 0,0001	< 0,0001	< 0,0001	< 0,0001	< 0,0001	< 0,0001	< 0,0001	< 0,0001	< 0,0001	< 0,0001	< 0,0001	< 0,0001	0.400471	< 0,0001	< 0,0001	< 0,0001
PBR1_5	0.164079	0.0546463	1	0.988261	0.00332311	0.0148932	0.400471	0.00332311	0.0148932	0.400471	< 0,0001	< 0,0001	< 0,0001	< 0,0001	< 0,0001	0.000607078	< 0,0001	< 0,0001	< 0,0001	< 0,0001	< 0,0001	< 0,0001	< 0,0001	< 0,0001	< 0,0001	< 0,0001	< 0,0001	< 0,0001	< 0,0001	< 0,0001	< 0,0001	< 0,0001	< 0,0001	< 0,0001	< 0,0001	< 0,0001	< 0,0001	< 0,0001	< 0,0001	< 0,0001	< 0,0001	< 0,0001	< 0,0001	< 0,0001	< 0,0001	0.400471	0.000607078	< 0,0001	< 0,0001
PBR1_6	0.0148932	0.0146896	0.988261	1	0.000607078	0.0148932	0.400471	0.000607078	0.00332311	0.759098	< 0,0001	< 0,0001	< 0,0001	< 0,0001	< 0,0001	0.000607078	< 0,0001	< 0,0001	< 0,0001	< 0,0001	< 0,0001	< 0,0001	< 0,0001	< 0,0001	< 0,0001	< 0,0001	< 0,0001	< 0,0001	< 0,0001	< 0,0001	< 0,0001	< 0,0001	< 0,0001	< 0,0001	< 0,0001	< 0,0001	< 0,0001	< 0,0001	< 0,0001	< 0,0001	< 0,0001	< 0,0001	< 0,0001	< 0,0001	< 0,0001	0.164079	0.000607078	< 0,0001	< 0,0001
PBR1_7	< 0,0001	0.000607078	0.00332311	0.000607078	1	0.00332311	0.0148932	0.0148932	0.0546463	0.000607078	< 0,0001	< 0,0001	< 0,0001	< 0,0001	< 0,0001	< 0,0001	< 0,0001	< 0,0001	< 0,0001	< 0,0001	< 0,0001	< 0,0001	< 0,0001	< 0,0001	< 0,0001	< 0,0001	< 0,0001	< 0,0001	< 0,0001	< 0,0001	< 0,0001	< 0,0001	< 0,0001	< 0,0001	< 0,0001	< 0,0001	< 0,0001	< 0,0001	< 0,0001	< 0,0001	< 0,0001	< 0,0001	< 0,0001	< 0,0001	< 0,0001	0.000607078	< 0,0001	< 0,0001	< 0,0001
PBR1_8	< 0,0001	0.000607078	0.0148932	0.0148932	0.00332311	1	0.164079	0.988261	0.0148932	0.00332311	< 0,0001	< 0,0001	< 0,0001	< 0,0001	< 0,0001	< 0,0001	< 0,0001	< 0,0001	< 0,0001	< 0,0001	< 0,0001	< 0,0001	< 0,0001	< 0,0001	< 0,0001	< 0,0001	< 0,0001	< 0,0001	< 0,0001	< 0,0001	< 0,0001	< 0,0001	< 0,0001	< 0,0001	< 0,0001	< 0,0001	< 0,0001	< 0,0001	< 0,0001	< 0,0001	< 0,0001	< 0,0001	< 0,0001	< 0,0001	< 0,0001	0.00332311	< 0,0001	< 0,0001	< 0,0001
PBR1_9	0.000607078	0.000607078	0.400471	0.400471	0.0148932	0.164079	1	0.0148932	0.0546463	0.0546463	< 0,0001	< 0,0001	< 0,0001	< 0,0001	< 0,0001	< 0,0001	< 0,0001	< 0,0001	< 0,0001	< 0,0001	< 0,0001	< 0,0001	< 0,0001	< 0,0001	< 0,0001	< 0,0001	< 0,0001	< 0,0001	< 0,0001	< 0,0001	< 0,0001	< 0,0001	< 0,0001	< 0,0001	< 0,0001	< 0,0001	< 0,0001	< 0,0001	< 0,0001	< 0,0001	< 0,0001	< 0,0001	< 0,0001	< 0,0001	< 0,0001	0.0546463	< 0,0001	< 0,0001	< 0,0001
PBR1_11	< 0,0001	< 0,0001	0.00332311	0.000607078	0.0148932	0.988261	0.0148932	1	0.0546463	0.000607078	< 0,0001	< 0,0001	< 0,0001	< 0,0001	< 0,0001	< 0,0001	< 0,0001	< 0,0001	< 0,0001	< 0,0001	< 0,0001	< 0,0001	< 0,0001	< 0,0001	< 0,0001	< 0,0001	< 0,0001	< 0,0001	< 0,0001	< 0,0001	< 0,0001	< 0,0001	< 0,0001	< 0,0001	< 0,0001	< 0,0001	< 0,0001	< 0,0001	< 0,0001	< 0,0001	< 0,0001	< 0,0001	< 0,0001	< 0,0001	< 0,0001	0.000607078	< 0,0001	< 0,0001	< 0,0001
PBR1_12	0.000607078	0.00332311	0.0148932	0.00332311	0.0546463	0.0148932	0.0546463	0.0546463	1	0.00332311	< 0,0001	< 0,0001	< 0,0001	< 0,0001	< 0,0001	0.000607078	< 0,0001	< 0,0001	< 0,0001	< 0,0001	< 0,0001	< 0,0001	< 0,0001	< 0,0001	< 0,0001	< 0,0001	< 0,0001	< 0,0001	< 0,0001	< 0,0001	< 0,0001	< 0,0001	< 0,0001	< 0,0001	< 0,0001	< 0,0001	< 0,0001	< 0,0001	< 0,0001	< 0,0001	< 0,0001	< 0,0001	< 0,0001	< 0,0001	< 0,0001	0.00332311	0.000607078	0.000607078	< 0,0001
PBR1_13	0.0148932	0.00332311	0.400471	0.759098	0.000607078	0.00332311	0.0546463	0.000607078	0.00332311	1	< 0,0001	< 0,0001	< 0,0001	< 0,0001	< 0,0001	< 0,0001	< 0,0001	< 0,0001	< 0,0001	< 0,0001	< 0,0001	< 0,0001	< 0,0001	< 0,0001	< 0,0001	< 0,0001	< 0,0001	< 0,0001	< 0,0001	< 0,0001	< 0,0001	< 0,0001	< 0,0001	< 0,0001	< 0,0001	< 0,0001	< 0,0001	< 0,0001	< 0,0001	< 0,0001	< 0,0001	< 0,0001	< 0,0001	< 0,0001	< 0,0001	0.164079	< 0,0001	< 0,0001	< 0,0001
PBR1_14	< 0,0001	< 0,0001	< 0,0001	< 0,0001	< 0,0001	< 0,0001	< 0,0001	< 0,0001	< 0,0001	< 0,0001	1	0.400471	0.00332311	0.400471	0.000607078	0.000607078	< 0,0001	< 0,0001	< 0,0001	< 0,0001	< 0,0001	0.000607078	0.000607078	< 0,0001	< 0,0001	< 0,0001	0.000607078	< 0,0001	< 0,0001	< 0,0001	< 0,0001	0.000607078	0.000607078	< 0,0001	0.000607078	0.000607078	0.000607078	< 0,0001	0.000607078	0.000607078	0.000607078	0.000607078	0.000607078	0.0148932	0.000607078	0.0148932	< 0,0001	0.00332311	< 0,0001
PBR1_15	0.000607078	< 0,0001	< 0,0001	< 0,0001	< 0,0001	< 0,0001	< 0,0001	< 0,0001	< 0,0001	< 0,0001	0.400471	1	0.00332311	0.164079	0.00332311	0.000607078	< 0,0001	< 0,0001	< 0,0001	< 0,0001	< 0,0001	0.000607078	< 0,0001	< 0,0001	< 0,0001	< 0,0001	< 0,0001	< 0,0001	< 0,0001	< 0,0001	< 0,0001	< 0,0001	< 0,0001	< 0,0001	< 0,0001	< 0,0001	< 0,0001	< 0,0001	< 0,0001	< 0,0001	< 0,0001	< 0,0001	< 0,0001	0.0546463	< 0,0001	0.0148932	< 0,0001	0.0546463	< 0,0001
PBR1_18	< 0,0001	< 0,0001	< 0,0001	< 0,0001	< 0,0001	< 0,0001	< 0,0001	< 0,0001	< 0,0001	< 0,0001	0.00332311	0.00332311	1	0.164079	0.759098	< 0,0001	0.0148932	0.0148932	0.000607078	0.0148932	0.0148932	0.0546463	0.164079	0.000607078	< 0,0001	0.00332311	0.0148932	0.0148932	< 0,0001	0.00332311	0.0148932	0.0148932	0.0148932	0.0148932	0.0148932	0.0148932	0.0148932	0.0148932	0.759098	0.759098	0.0148932	0.759098	0.759098	0.0148932	0.0148932	0.00332311	< 0,0001	0.000607078	0.0148932
PBR1_19	0.000607078	< 0,0001	< 0,0001	< 0,0001	< 0,0001	< 0,0001	< 0,0001	< 0,0001	< 0,0001	< 0,0001	0.400471	0.164079	0.164079	1	0.164079	0.00332311	< 0,0001	< 0,0001	< 0,0001	< 0,0001	< 0,0001	0.000607078	0.000607078	< 0,0001	< 0,0001	< 0,0001	< 0,0001	< 0,0001	< 0,0001	< 0,0001	< 0,0001	< 0,0001	< 0,0001	< 0,0001	< 0,0001	< 0,0001	< 0,0001	< 0,0001	0.0546463	0.0546463	< 0,0001	0.0546463	0.0546463	0.164079	< 0,0001	0.0148932	< 0,0001	0.164079	< 0,0001
PBR1_20	< 0,0001	< 0,0001	< 0,0001	< 0,0001	< 0,0001	< 0,0001	< 0,0001	< 0,0001	< 0,0001	< 0,0001	0.000607078	0.00332311	0.759098	0.164079	1	< 0,0001	< 0,0001	< 0,0001	< 0,0001	< 0,0001	< 0,0001	0.000607078	< 0,0001	< 0,0001	< 0,0001	< 0,0001	< 0,0001	< 0,0001	< 0,0001	< 0,0001	< 0,0001	0.000607078	< 0,0001	< 0,0001	< 0,0001	< 0,0001	< 0,0001	< 0,0001	0.164079	0.0546463	< 0,0001	0.164079	0.164079	0.0546463	< 0,0001	0.0546463	< 0,0001	< 0,0001	< 0,0001
PBR1_22	0.00332311	0.000607078	0.000607078	0.000607078	< 0,0001	< 0,0001	< 0,0001	< 0,0001	0.000607078	< 0,0001	0.000607078	0.000607078	< 0,0001	0.00332311	< 0,0001	1	< 0,0001	< 0,0001	< 0,0001	< 0,0001	< 0,0001	< 0,0001	< 0,0001	< 0,0001	< 0,0001	< 0,0001	< 0,0001	< 0,0001	< 0,0001	< 0,0001	< 0,0001	< 0,0001	< 0,0001	< 0,0001	< 0,0001	< 0,0001	< 0,0001	< 0,0001	< 0,0001	< 0,0001	< 0,0001	< 0,0001	< 0,0001	< 0,0001	< 0,0001	0.0546463	0.0148932	0.164079	< 0,0001
PBR1_25	< 0,0001	< 0,0001	< 0,0001	< 0,0001	< 0,0001	< 0,0001	< 0,0001	< 0,0001	< 0,0001	< 0,0001	< 0,0001	< 0,0001	0.0148932	< 0,0001	< 0,0001	< 0,0001	1	0.164079	0.0148932	0.0546463	0.759098	0.400471	0.164079	0.0148932	< 0,0001	0.0148932	0.0546463	0.164079	0.00332311	0.0546463	0.988261	0.0546463	0.400471	0.164079	0.00332311	0.0546463	0.0546463	0.759098	< 0,0001	< 0,0001	0.000607078	< 0,0001	< 0,0001	< 0,0001	0.00332311	< 0,0001	< 0,0001	< 0,0001	0.0148932
PBR1_26	< 0,0001	< 0,0001	< 0,0001	< 0,0001	< 0,0001	< 0,0001	< 0,0001	< 0,0001	< 0,0001	< 0,0001	< 0,0001	< 0,0001	0.0148932	< 0,0001	< 0,0001	< 0,0001	0.164079	1	0.400471	0.164079	0.400471	0.0546463	0.164079	0.400471	0.0546463	0.400471	0.0148932	0.988261	0.400471	0.400471	0.400471	0.0546463	0.0546463	0.0148932	0.000607078	0.0148932	0.0148932	0.0546463	< 0,0001	< 0,0001	0.000607078	< 0,0001	< 0,0001	< 0,0001	0.00332311	< 0,0001	< 0,0001	< 0,0001	0.400471
PBR1_27	< 0,0001	< 0,0001	< 0,0001	< 0,0001	< 0,0001	< 0,0001	< 0,0001	< 0,0001	< 0,0001	< 0,0001	< 0,0001	< 0,0001	0.000607078	< 0,0001	< 0,0001	< 0,0001	0.0148932	0.400471	1	0.0546463	0.0546463	< 0,0001	0.0148932	0.400471	0.164079	0.759098	0.00332311	0.759098	0.988261	0.400471	0.00332311	0.000607078	< 0,0001	< 0,0001	< 0,0001	< 0,0001	< 0,0001	0.000607078	< 0,0001	< 0,0001	< 0,0001	< 0,0001	< 0,0001	< 0,0001	0.00332311	< 0,0001	< 0,0001	< 0,0001	0.400471
PBR1_28	< 0,0001	< 0,0001	< 0,0001	< 0,0001	< 0,0001	< 0,0001	< 0,0001	< 0,0001	< 0,0001	< 0,0001	< 0,0001	< 0,0001	0.0148932	< 0,0001	< 0,0001	< 0,0001	0.0546463	0.164079	0.0546463	1	0.164079	0.00332311	0.164079	0.759098	< 0,0001	0.400471	0.00332311	0.400471	0.0546463	0.0546463	0.0546463	0.0148932	0.0148932	0.000607078	0.000607078	0.000607078	0.000607078	0.0148932	< 0,0001	< 0,0001	< 0,0001	< 0,0001	< 0,0001	< 0,0001	0.00332311	< 0,0001	< 0,0001	< 0,0001	0.759098
PBR1_32	< 0,0001	< 0,0001	< 0,0001	< 0,0001	< 0,0001	< 0,0001	< 0,0001	< 0,0001	< 0,0001	< 0,0001	< 0,0001	< 0,0001	0.0148932	< 0,0001	< 0,0001	< 0,0001	0.759098	0.400471	0.0546463	0.164079	1	0.0546463	0.0546463	0.0546463	< 0,0001	0.0546463	0.0148932	0.400471	0.0148932	0.0546463	0.759098	0.0546463	0.164079	0.0148932	0.000607078	0.00332311	0.00332311	0.400471	< 0,0001	< 0,0001	< 0,0001	< 0,0001	< 0,0001	< 0,0001	0.00332311	< 0,0001	< 0,0001	< 0,0001	0.0546463
PBR1_33	< 0,0001	< 0,0001	< 0,0001	< 0,0001	< 0,0001	< 0,0001	< 0,0001	< 0,0001	< 0,0001	< 0,0001	0.000607078	0.000607078	0.0546463	0.000607078	0.000607078	< 0,0001	0.400471	0.0546463	< 0,0001	0.00332311	0.0546463	1	0.400471	0.000607078	< 0,0001	< 0,0001	0.164079	0.00332311	< 0,0001	0.000607078	0.400471	0.164079	0.400471	0.759098	0.0148932	0.400471	0.400471	0.759098	0.000607078	0.000607078	0.0148932	0.000607078	0.000607078	0.000607078	0.0148932	0.000607078	< 0,0001	< 0,0001	< 0,0001
PBR1_34	< 0,0001	< 0,0001	< 0,0001	< 0,0001	< 0,0001	< 0,0001	< 0,0001	< 0,0001	< 0,0001	< 0,0001	0.000607078	< 0,0001	0.164079	0.000607078	< 0,0001	< 0,0001	0.164079	0.164079	0.0148932	0.164079	0.0546463	0.400471	1	0.0148932	0.000607078	0.0148932	0.400471	0.164079	0.00332311	0.0546463	0.164079	0.759098	0.400471	0.164079	0.400471	0.400471	0.400471	0.164079	0.00332311	0.0546463	0.164079	0.0148932	0.00332311	0.00332311	0.400471	0.00332311	< 0,0001	< 0,0001	0.0148932
PBR1_35	< 0,0001	< 0,0001	< 0,0001	< 0,0001	< 0,0001	< 0,0001	< 0,0001	< 0,0001	< 0,0001	< 0,0001	< 0,0001	< 0,0001	0.000607078	< 0,0001	< 0,0001	< 0,0001	0.0148932	0.400471	0.400471	0.759098	0.0546463	0.000607078	0.0148932	1	0.0148932	0.988261	0.00332311	0.759098	0.164079	0.164079	0.0148932	0.000607078	0.000607078	< 0,0001	< 0,0001	0.000607078	< 0,0001	0.000607078	< 0,0001	< 0,0001	< 0,0001	< 0,0001	< 0,0001	< 0,0001	0.00332311	< 0,0001	< 0,0001	< 0,0001	0.988261
PBR1_36	< 0,0001	< 0,0001	< 0,0001	< 0,0001	< 0,0001	< 0,0001	< 0,0001	< 0,0001	< 0,0001	< 0,0001	< 0,0001	< 0,0001	< 0,0001	< 0,0001	< 0,0001	< 0,0001	< 0,0001	0.0546463	0.164079	< 0,0001	< 0,0001	< 0,0001	0.000607078	0.0148932	1	0.0148932	0.000607078	0.0148932	0.164079	0.400471	0.00332311	0.000607078	< 0,0001	< 0,0001	< 0,0001	< 0,0001	< 0,0001	< 0,0001	< 0,0001	< 0,0001	< 0,0001	< 0,0001	< 0,0001	< 0,0001	< 0,0001	< 0,0001	< 0,0001	< 0,0001	0.0148932
PBR1_39	< 0,0001	< 0,0001	< 0,0001	< 0,0001	< 0,0001	< 0,0001	< 0,0001	< 0,0001	< 0,0001	< 0,0001	< 0,0001	< 0,0001	0.00332311	< 0,0001	< 0,0001	< 0,0001	0.0148932	0.400471	0.759098	0.400471	0.0546463	< 0,0001	0.0148932	0.988261	0.0148932	1	0.00332311	0.759098	0.400471	0.164079	0.00332311	0.000607078	< 0,0001	< 0,0001	< 0,0001	0.000607078	< 0,0001	0.000607078	< 0,0001	< 0,0001	< 0,0001	< 0,0001	< 0,0001	< 0,0001	0.00332311	< 0,0001	< 0,0001	< 0,0001	0.759098
PBR1_40	< 0,0001	< 0,0001	< 0,0001	< 0,0001	< 0,0001	< 0,0001	< 0,0001	< 0,0001	< 0,0001	< 0,0001	0.000607078	< 0,0001	0.0148932	< 0,0001	< 0,0001	< 0,0001	0.0546463	0.0148932	0.00332311	0.00332311	0.0148932	0.164079	0.400471	0.00332311	0.000607078	0.00332311	1	0.0546463	0.00332311	0.00332311	0.0546463	0.759098	0.0546463	0.0546463	0.759098	0.0546463	0.400471	0.0546463	< 0,0001	0.000607078	0.400471	< 0,0001	< 0,0001	< 0,0001	0.400471	< 0,0001	< 0,0001	< 0,0001	0.00332311
PBR1_41	< 0,0001	< 0,0001	< 0,0001	< 0,0001	< 0,0001	< 0,0001	< 0,0001	< 0,0001	< 0,0001	< 0,0001	< 0,0001	< 0,0001	0.0148932	< 0,0001	< 0,0001	< 0,0001	0.164079	0.988261	0.759098	0.400471	0.400471	0.00332311	0.164079	0.759098	0.0148932	0.759098	0.0546463	1	0.400471	0.759098	0.0546463	0.0148932	0.00332311	0.00332311	0.00332311	0.0148932	0.00332311	0.0148932	< 0,0001	< 0,0001	0.00332311	< 0,0001	< 0,0001	< 0,0001	0.00332311	< 0,0001	< 0,0001	< 0,0001	0.759098
PBR1_42	< 0,0001	< 0,0001	< 0,0001	< 0,0001	< 0,0001	< 0,0001	< 0,0001	< 0,0001	< 0,0001	< 0,0001	< 0,0001	< 0,0001	< 0,0001	< 0,0001	< 0,0001	< 0,0001	0.00332311	0.400471	0.988261	0.0546463	0.0148932	< 0,0001	0.00332311	0.164079	0.164079	0.400471	0.00332311	0.400471	1	0.759098	0.00332311	0.000607078	< 0,0001	< 0,0001	< 0,0001	< 0,0001	< 0,0001	< 0,0001	< 0,0001	< 0,0001	< 0,0001	< 0,0001	< 0,0001	< 0,0001	0.00332311	< 0,0001	< 0,0001	< 0,0001	0.0546463
PBR1_43	< 0,0001	< 0,0001	< 0,0001	< 0,0001	< 0,0001	< 0,0001	< 0,0001	< 0,0001	< 0,0001	< 0,0001	< 0,0001	< 0,0001	0.00332311	< 0,0001	< 0,0001	< 0,0001	0.0546463	0.400471	0.400471	0.0546463	0.0546463	0.000607078	0.0546463	0.164079	0.400471	0.164079	0.00332311	0.759098	0.759098	1	0.0148932	0.00332311	0.000607078	0.000607078	0.000607078	0.000607078	< 0,0001	0.00332311	< 0,0001	< 0,0001	< 0,0001	< 0,0001	< 0,0001	< 0,0001	0.00332311	< 0,0001	< 0,0001	< 0,0001	0.0546463
PBR1_47	< 0,0001	< 0,0001	< 0,0001	< 0,0001	< 0,0001	< 0,0001	< 0,0001	< 0,0001	< 0,0001	< 0,0001	< 0,0001	< 0,0001	0.0148932	< 0,0001	< 0,0001	< 0,0001	0.988261	0.400471	0.00332311	0.0546463	0.759098	0.400471	0.164079	0.0148932	0.00332311	0.00332311	0.0546463	0.0546463	0.00332311	0.0148932	1	0.164079	0.759098	0.400471	0.00332311	0.164079	0.164079	0.988261	< 0,0001	< 0,0001	0.00332311	< 0,0001	< 0,0001	< 0,0001	0.0148932	< 0,0001	< 0,0001	< 0,0001	0.00332311
PBR1_48	< 0,0001	< 0,0001	< 0,0001	< 0,0001	< 0,0001	< 0,0001	< 0,0001	< 0,0001	< 0,0001	< 0,0001	0.000607078	< 0,0001	0.0148932	< 0,0001	0.000607078	< 0,0001	0.0546463	0.0546463	0.000607078	0.0148932	0.0546463	0.164079	0.759098	0.000607078	0.000607078	0.000607078	0.759098	0.0148932	0.000607078	0.00332311	0.164079	1	0.400471	0.164079	0.759098	0.400471	0.759098	0.164079	< 0,0001	0.0148932	0.400471	0.000607078	< 0,0001	< 0,0001	0.759098	0.000607078	< 0,0001	< 0,0001	0.000607078
PBR1_49	< 0,0001	< 0,0001	< 0,0001	< 0,0001	< 0,0001	< 0,0001	< 0,0001	< 0,0001	< 0,0001	< 0,0001	0.000607078	< 0,0001	0.0148932	< 0,0001	< 0,0001	< 0,0001	0.400471	0.0546463	< 0,0001	0.0148932	0.164079	0.400471	0.400471	0.000607078	< 0,0001	< 0,0001	0.0546463	0.00332311	< 0,0001	0.000607078	0.759098	0.400471	1	0.164079	0.0546463	0.164079	0.164079	0.759098	< 0,0001	< 0,0001	0.0148932	< 0,0001	< 0,0001	< 0,0001	0.164079	< 0,0001	< 0,0001	< 0,0001	< 0,0001
PBR1_51	< 0,0001	< 0,0001	< 0,0001	< 0,0001	< 0,0001	< 0,0001	< 0,0001	< 0,0001	< 0,0001	< 0,0001	< 0,0001	< 0,0001	0.0148932	< 0,0001	< 0,0001	< 0,0001	0.164079	0.0148932	< 0,0001	0.000607078	0.0148932	0.759098	0.164079	< 0,0001	< 0,0001	< 0,0001	0.0546463	0.00332311	< 0,0001	0.000607078	0.400471	0.164079	0.164079	1	0.0546463	0.988261	0.164079	0.164079	< 0,0001	< 0,0001	0.0546463	< 0,0001	< 0,0001	< 0,0001	0.0546463	< 0,0001	< 0,0001	< 0,0001	< 0,0001
PBR1_53	< 0,0001	< 0,0001	< 0,0001	< 0,0001	< 0,0001	< 0,0001	< 0,0001	< 0,0001	< 0,0001	< 0,0001	0.000607078	< 0,0001	0.0148932	< 0,0001	< 0,0001	< 0,0001	0.00332311	0.000607078	< 0,0001	0.000607078	0.000607078	0.0148932	0.400471	< 0,0001	< 0,0001	< 0,0001	0.759098	0.00332311	< 0,0001	0.000607078	0.00332311	0.759098	0.0546463	0.0546463	1	0.164079	0.400471	0.0148932	< 0,0001	0.000607078	0.759098	< 0,0001	< 0,0001	< 0,0001	0.759098	< 0,0001	< 0,0001	< 0,0001	< 0,0001
PBR1_54	< 0,0001	< 0,0001	< 0,0001	< 0,0001	< 0,0001	< 0,0001	< 0,0001	< 0,0001	< 0,0001	< 0,0001	0.000607078	< 0,0001	0.0148932	< 0,0001	< 0,0001	< 0,0001	0.0546463	0.0148932	< 0,0001	0.000607078	0.00332311	0.400471	0.400471	0.000607078	< 0,0001	0.000607078	0.0546463	0.0148932	< 0,0001	0.000607078	0.164079	0.400471	0.164079	0.988261	0.164079	1	0.759098	0.164079	< 0,0001	< 0,0001	0.400471	< 0,0001	< 0,0001	< 0,0001	0.400471	< 0,0001	< 0,0001	< 0,0001	0.000607078
PBR1_55	< 0,0001	< 0,0001	< 0,0001	< 0,0001	< 0,0001	< 0,0001	< 0,0001	< 0,0001	< 0,0001	< 0,0001	0.000607078	< 0,0001	0.0148932	< 0,0001	< 0,0001	< 0,0001	0.0546463	0.0148932	< 0,0001	0.000607078	0.00332311	0.400471	0.400471	< 0,0001	< 0,0001	< 0,0001	0.400471	0.00332311	< 0,0001	< 0,0001	0.164079	0.759098	0.164079	0.164079	0.400471	0.759098	1	0.0546463	< 0,0001	< 0,0001	0.164079	< 0,0001	< 0,0001	< 0,0001	0.759098	< 0,0001	< 0,0001	< 0,0001	< 0,0001
PBR1_56	< 0,0001	< 0,0001	< 0,0001	< 0,0001	< 0,0001	< 0,0001	< 0,0001	< 0,0001	< 0,0001	< 0,0001	< 0,0001	< 0,0001	0.0148932	< 0,0001	< 0,0001	< 0,0001	0.759098	0.0546463	0.000607078	0.0148932	0.400471	0.759098	0.164079	0.000607078	< 0,0001	0.000607078	0.0546463	0.0148932	< 0,0001	0.00332311	0.988261	0.164079	0.759098	0.164079	0.0148932	0.164079	0.0546463	1	< 0,0001	< 0,0001	0.00332311	< 0,0001	< 0,0001	< 0,0001	0.0148932	< 0,0001	< 0,0001	< 0,0001	0.000607078
PBR1_57	< 0,0001	< 0,0001	< 0,0001	< 0,0001	< 0,0001	< 0,0001	< 0,0001	< 0,0001	< 0,0001	< 0,0001	0.000607078	< 0,0001	0.759098	0.0546463	0.164079	< 0,0001	< 0,0001	< 0,0001	< 0,0001	< 0,0001	< 0,0001	0.000607078	0.00332311	< 0,0001	< 0,0001	< 0,0001	< 0,0001	< 0,0001	< 0,0001	< 0,0001	< 0,0001	< 0,0001	< 0,0001	< 0,0001	< 0,0001	< 0,0001	< 0,0001	< 0,0001	1	0.400471	< 0,0001	0.759098	0.759098	< 0,0001	< 0,0001	0.00332311	< 0,0001	< 0,0001	< 0,0001
PBR1_60	< 0,0001	< 0,0001	< 0,0001	< 0,0001	< 0,0001	< 0,0001	< 0,0001	< 0,0001	< 0,0001	< 0,0001	0.000607078	< 0,0001	0.759098	0.0546463	0.0546463	< 0,0001	< 0,0001	< 0,0001	< 0,0001	< 0,0001	< 0,0001	0.000607078	0.0546463	< 0,0001	< 0,0001	< 0,0001	0.000607078	< 0,0001	< 0,0001	< 0,0001	< 0,0001	0.0148932	< 0,0001	< 0,0001	0.000607078	< 0,0001	< 0,0001	< 0,0001	0.400471	1	0.000607078	0.759098	0.400471	< 0,0001	0.000607078	0.00332311	< 0,0001	< 0,0001	< 0,0001
PBR1_61	< 0,0001	< 0,0001	< 0,0001	< 0,0001	< 0,0001	< 0,0001	< 0,0001	< 0,0001	< 0,0001	< 0,0001	0.000607078	< 0,0001	0.0148932	< 0,0001	< 0,0001	< 0,0001	0.000607078	0.000607078	< 0,0001	< 0,0001	< 0,0001	0.0148932	0.164079	< 0,0001	< 0,0001	< 0,0001	0.400471	0.00332311	< 0,0001	< 0,0001	0.00332311	0.400471	0.0148932	0.0546463	0.759098	0.400471	0.164079	0.00332311	< 0,0001	0.000607078	1	< 0,0001	< 0,0001	< 0,0001	0.988261	< 0,0001	< 0,0001	< 0,0001	< 0,0001
PBR1_62	< 0,0001	< 0,0001	< 0,0001	< 0,0001	< 0,0001	< 0,0001	< 0,0001	< 0,0001	< 0,0001	< 0,0001	0.000607078	< 0,0001	0.759098	0.0546463	0.164079	< 0,0001	< 0,0001	< 0,0001	< 0,0001	< 0,0001	< 0,0001	0.000607078	0.0148932	< 0,0001	< 0,0001	< 0,0001	< 0,0001	< 0,0001	< 0,0001	< 0,0001	< 0,0001	0.000607078	< 0,0001	< 0,0001	< 0,0001	< 0,0001	< 0,0001	< 0,0001	0.759098	0.759098	< 0,0001	1	0.988261	< 0,0001	< 0,0001	0.00332311	< 0,0001	< 0,0001	< 0,0001
PBR1_63	< 0,0001	< 0,0001	< 0,0001	< 0,0001	< 0,0001	< 0,0001	< 0,0001	< 0,0001	< 0,0001	< 0,0001	0.000607078	< 0,0001	0.759098	0.0546463	0.164079	< 0,0001	< 0,0001	< 0,0001	< 0,0001	< 0,0001	< 0,0001	0.000607078	0.00332311	< 0,0001	< 0,0001	< 0,0001	< 0,0001	< 0,0001	< 0,0001	< 0,0001	< 0,0001	< 0,0001	< 0,0001	< 0,0001	< 0,0001	< 0,0001	< 0,0001	< 0,0001	0.759098	0.400471	< 0,0001	0.988261	1	< 0,0001	< 0,0001	0.00332311	< 0,0001	< 0,0001	< 0,0001
PBR1_64	< 0,0001	< 0,0001	< 0,0001	< 0,0001	< 0,0001	< 0,0001	< 0,0001	< 0,0001	< 0,0001	< 0,0001	0.0148932	0.0546463	0.0148932	0.164079	0.0546463	< 0,0001	< 0,0001	< 0,0001	< 0,0001	< 0,0001	< 0,0001	0.000607078	0.00332311	< 0,0001	< 0,0001	< 0,0001	< 0,0001	< 0,0001	< 0,0001	< 0,0001	< 0,0001	< 0,0001	< 0,0001	< 0,0001	< 0,0001	< 0,0001	< 0,0001	< 0,0001	< 0,0001	< 0,0001	< 0,0001	< 0,0001	< 0,0001	1	< 0,0001	0.0148932	< 0,0001	0.000607078	< 0,0001
PBR1_67	< 0,0001	< 0,0001	< 0,0001	< 0,0001	< 0,0001	< 0,0001	< 0,0001	< 0,0001	< 0,0001	< 0,0001	0.000607078	< 0,0001	0.0148932	< 0,0001	< 0,0001	< 0,0001	0.00332311	0.00332311	0.00332311	0.00332311	0.00332311	0.0148932	0.400471	0.00332311	< 0,0001	0.00332311	0.400471	0.00332311	0.00332311	0.00332311	0.0148932	0.759098	0.164079	0.0546463	0.759098	0.400471	0.759098	0.0148932	< 0,0001	0.000607078	0.988261	< 0,0001	< 0,0001	< 0,0001	1	< 0,0001	< 0,0001	< 0,0001	0.00332311
PBR1_69	0.400471	0.400471	0.400471	0.164079	0.000607078	0.00332311	0.0546463	0.000607078	0.00332311	0.164079	0.0148932	0.0148932	0.00332311	0.0148932	0.0546463	0.0546463	< 0,0001	< 0,0001	< 0,0001	< 0,0001	< 0,0001	0.000607078	0.00332311	< 0,0001	< 0,0001	< 0,0001	< 0,0001	< 0,0001	< 0,0001	< 0,0001	< 0,0001	0.000607078	< 0,0001	< 0,0001	< 0,0001	< 0,0001	< 0,0001	< 0,0001	0.00332311	0.00332311	< 0,0001	0.00332311	0.00332311	0.0148932	< 0,0001	1	0.0546463	0.0148932	< 0,0001
PBR1_70	0.00332311	< 0,0001	0.000607078	0.000607078	< 0,0001	< 0,0001	< 0,0001	< 0,0001	0.000607078	< 0,0001	< 0,0001	< 0,0001	< 0,0001	< 0,0001	< 0,0001	0.0148932	< 0,0001	< 0,0001	< 0,0001	< 0,0001	< 0,0001	< 0,0001	< 0,0001	< 0,0001	< 0,0001	< 0,0001	< 0,0001	< 0,0001	< 0,0001	< 0,0001	< 0,0001	< 0,0001	< 0,0001	< 0,0001	< 0,0001	< 0,0001	< 0,0001	< 0,0001	< 0,0001	< 0,0001	< 0,0001	< 0,0001	< 0,0001	< 0,0001	< 0,0001	0.0546463	1	0.000607078	< 0,0001
PBR1_71	0.000607078	< 0,0001	< 0,0001	< 0,0001	< 0,0001	< 0,0001	< 0,0001	< 0,0001	0.000607078	< 0,0001	0.00332311	0.0546463	0.000607078	0.164079	< 0,0001	0.164079	< 0,0001	< 0,0001	< 0,0001	< 0,0001	< 0,0001	< 0,0001	< 0,0001	< 0,0001	< 0,0001	< 0,0001	< 0,0001	< 0,0001	< 0,0001	< 0,0001	< 0,0001	< 0,0001	< 0,0001	< 0,0001	< 0,0001	< 0,0001	< 0,0001	< 0,0001	< 0,0001	< 0,0001	< 0,0001	< 0,0001	< 0,0001	0.000607078	< 0,0001	0.0148932	0.000607078	1	< 0,0001
PBR1_74	< 0,0001	< 0,0001	< 0,0001	< 0,0001	< 0,0001	< 0,0001	< 0,0001	< 0,0001	< 0,0001	< 0,0001	< 0,0001	< 0,0001	0.0148932	< 0,0001	< 0,0001	< 0,0001	0.0148932	0.400471	0.400471	0.759098	0.0546463	< 0,0001	0.0148932	0.988261	0.0148932	0.759098	0.00332311	0.759098	0.0546463	0.0546463	0.00332311	0.000607078	< 0,0001	< 0,0001	< 0,0001	0.000607078	< 0,0001	0.000607078	< 0,0001	< 0,0001	< 0,0001	< 0,0001	< 0,0001	< 0,0001	0.00332311	< 0,0001	< 0,0001	< 0,0001	1
PBR1_75	< 0,0001	< 0,0001	< 0,0001	< 0,0001	< 0,0001	< 0,0001	< 0,0001	< 0,0001	< 0,0001	< 0,0001	< 0,0001	< 0,0001	< 0,0001	< 0,0001	< 0,0001	< 0,0001	< 0,0001	0.164079	0.164079	< 0,0001	0.000607078	< 0,0001	0.000607078	0.0148932	0.0546463	0.0148932	0.000607078	0.0546463	0.400471	0.400471	0.00332311	0.000607078	< 0,0001	< 0,0001	< 0,0001	< 0,0001	< 0,0001	< 0,0001	< 0,0001	< 0,0001	< 0,0001	< 0,0001	< 0,0001	< 0,0001	< 0,0001	< 0,0001	< 0,0001	< 0,0001	0.00332311
PBR1_76	< 0,0001	< 0,0001	< 0,0001	< 0,0001	< 0,0001	< 0,0001	< 0,0001	< 0,0001	< 0,0001	< 0,0001	< 0,0001	< 0,0001	< 0,0001	< 0,0001	< 0,0001	< 0,0001	0.000607078	0.164079	0.759098	0.00332311	0.000607078	< 0,0001	0.00332311	0.0546463	0.759098	0.164079	0.000607078	0.164079	0.400471	0.400471	0.00332311	0.000607078	< 0,0001	< 0,0001	< 0,0001	< 0,0001	< 0,0001	< 0,0001	< 0,0001	< 0,0001	< 0,0001	< 0,0001	< 0,0001	< 0,0001	0.000607078	< 0,0001	< 0,0001	< 0,0001	0.0148932
[truncated: 2 more columns]
